# Supplementary material for: Crystal structure of a four-layered [3.3](3,5)pyridino­phane
Source: Acta Crystallogr Sect E Struct Rep Online. 2014 Oct 31;70(Pt 11):447–50. doi: 10.1107/S1600536814023691 (PMC4257295; doi:10.1107/S1600536814023691)
Supplement: Supplementary file 1 [file e-70-00447-sup1.cif]

##############################################################################
#                                                                            #
# This CIF contains the data in a paper accepted for publication in          #
# Acta Crystallographica Section E. It conforms to the requirements of       #
# Notes for Authors for Acta Crystallographica Section E, and has been       #
# peer reviewed under the auspices of the IUCr Commission on Journals.       #
#                                                                            #
# Full details of the Crystallographic Information File format               #
# are given in the paper "The Crystallographic Information File (CIF):       #
# a New Standard Archive File for Crystallography" by S. R. Hall, F. H.      #
# Allen and I. D. Brown [Acta Cryst. (1991), A47, 655-685].                  #
#                                                                            #
# The current version of the core CIF dictionary is obtainable from          #
# ftp://ftp.iucr.org/pub/cif_core.dic.                                       #
#                                                                            #
# Software is freely available for graphical display of the structure(s)     #
# in this CIF. For information consult the CIF software page                 #
# http://www.iucr.org/resources/cif/software.                                #
#                                                                            #
# This file may be used for bona fide research purposes within the           #
# scientific community so long as proper attribution is given to the journal # 
# article from which it was obtained.                                        #
#                                                                            #
##############################################################################
data_I
_audit_creation_method     SHELXL-2014
_journal_date_recd_electronic     2014-10-14
_journal_date_accepted     2014-10-27
_journal_name_full     'Acta Crystallographica, Section E'
_journal_year     2014
_journal_volume     70
_journal_issue     11
_journal_page_first     447
_journal_page_last     450
_journal_paper_category     GO
_journal_paper_doi     10.1107/S1600536814023691
_journal_coeditor_code     HB7300
_publ_contact_author_name     'Masahiko Shibahara'
_publ_contact_author_address
;
Department of Chemistry
Faculty of Education and Welfare Science, Oita University,
700 Dannoharu, Oita 870-1192, Japan
;
_publ_contact_author_email     'mshiba@oita-u.ac.jp'
_publ_section_title
;
Crystal structure of a four-layered [3.3](3,5)pyridinophane
;
_publ_section_title_footnote     .
loop_
    _publ_author_name
    _publ_author_address
    'Masahiko Shibahara'
;
Department of Chemistry, Faculty of Education and Welfare Science,
Oita University, 700 Dannoharu, Oita 870-1192, Japan
;
    'Motonori Watanabe'
;
International Institute for Carbon-Neutral Energy Research (I2CNER),
Kyushu University, 744 Motooka, Nishi-ku, Fukuoka 819-0395, Japan
;
    'Taisuke Matsumoto'
;
Evaluation Center of Materials Properties and Function,
Institute for Materials Chemistry and Engineering (IMCE),
Kyushu University, 6-1 Kasuga-koen,
Kasuga-city, Fukuoka 816-8580, Japan
;
    'Kenta Goto'
;
Institute for Materials Chemistry and Engineering (IMCE),
Kyushu University, 6-10-1 Hakozaki,
Higashi-ku, Fukuoka 812-8581, Japan
;
    'Teruo Shinmyozu'
;
Institute for Materials Chemistry and Engineering (IMCE),
Kyushu University, 6-10-1 Hakozaki,
Higashi-ku, Fukuoka 812-8581, Japan
;
_publ_section_synopsis
;\
The title compound {systematic name:
12,30-diazaheptacyclo[21.13.1.1^5,19^.1^6,18^.1^10,14^.1^24,36^.1^28,32^]\
dotetraconta-1(37),5(40),6(41),10(42),11,13,18,23,28,30,32(39),36(38)-\
dodecaene} has <i>syn</i>--<i>anti</i>--<i>syn</i> geometry. Two types of
intermolecular short contacts are observed in its crystal structure.
;
_chemical_name_systematic
;\
12,30-Diazaheptacyclo[21.13.1.1^5,19^.1^6,18^.1^10,14^.1^24,36^.1^28,32^]\
dotetraconta-1(37),5(40),6(41),10(42),11,13,18,23,28,30,32(39),36(38)-\
dodecaene
;
_chemical_name_common     'four-layered[3.3](3,5)pyridinophane'
_chemical_formula_moiety     'C40 H46 N2'
_chemical_formula_sum     'C40 H46 N2'
_chemical_formula_iupac     'C40 H46 N2'
_chemical_formula_weight     554.79
_chemical_melting_point     ?
_shelx_space_group_comment
;
The symmetry employed for this shelxl refinement is uniquely defined
by the following loop, which should always be used as a source of
symmetry information in preference to the above space-group names.
They are only intended as comments.
;
_space_group_crystal_system     triclinic
_space_group_name_H-M_alt     'P -1'
_space_group_name_Hall     '-P 1'
loop_
    _space_group_symop_operation_xyz
    'x, y, z'
    '-x, -y, -z'
_cell_length_a     6.1377(15)
_cell_length_b     14.643(4)
_cell_length_c     17.519(4)
_cell_angle_alpha     75.619(16)
_cell_angle_beta     88.369(17)
_cell_angle_gamma     86.755(17)
_cell_volume     1522.6(7)
_cell_formula_units_Z     2
_cell_measurement_reflns_used     20167
_cell_measurement_theta_min     3.120
_cell_measurement_theta_max     68.242
_cell_measurement_temperature     123(2)
_exptl_crystal_description     block
_exptl_crystal_colour     colorless
_exptl_crystal_size_max     0.45
_exptl_crystal_size_mid     0.30
_exptl_crystal_size_min     0.16
_exptl_crystal_density_diffrn     1.210
_exptl_crystal_density_meas     ?
_exptl_crystal_density_method     'not measured'
_exptl_crystal_F_000     600
_exptl_absorpt_coefficient_mu     0.522
_exptl_absorpt_correction_type     none
_diffrn_ambient_temperature     123(2)
_diffrn_radiation_type     CuK\a
_diffrn_radiation_wavelength     1.54187
_diffrn_radiation_source     'Rotating anode'
_diffrn_radiation_monochromator     graphite
_diffrn_measurement_device_type     'Rigaku R-AXIS RAPID'
_diffrn_measurement_method     \w
_diffrn_detector_area_resol_mean     10.00
_diffrn_reflns_number     20167
_diffrn_reflns_av_R_equivalents     0.0398
_diffrn_reflns_theta_min     3.120
_diffrn_reflns_theta_max     68.242
_diffrn_reflns_theta_full     67.687
_diffrn_measured_fraction_theta_max     0.964
_diffrn_measured_fraction_theta_full     0.966
_diffrn_reflns_limit_h_min     -7
_diffrn_reflns_limit_h_max     7
_diffrn_reflns_limit_k_min     -17
_diffrn_reflns_limit_k_max     17
_diffrn_reflns_limit_l_min     -21
_diffrn_reflns_limit_l_max     20
_refine_special_details
;
Refinement was performed using all reflections. The weighted <i>R</i>-factor
(<i>wR</i>) and goodness of fit (<i>S</i>) are based on F2. <i>R</i>-factor
(gt) are based on <i>F</i>. The threshold expression of F2 > 2.0 \s (F2) is
used only for calculating <i>R</i>-factor (gt).
;
_reflns_number_total     5396
_reflns_number_gt     4455
_reflns_threshold_expression     I>2\s(I)
_refine_ls_structure_factor_coef     Fsqd
_refine_ls_matrix_type     full
_refine_ls_R_factor_all     0.0784
_refine_ls_R_factor_gt     0.0699
_refine_ls_wR_factor_gt     0.1953
_refine_ls_wR_factor_ref     0.2044
_refine_ls_goodness_of_fit_ref     1.069
_refine_ls_restrained_S_all     1.069
_refine_ls_number_reflns     5396
_refine_ls_number_parameters     410
_refine_ls_number_restraints     0
_refine_ls_hydrogen_treatment     mixed
_refine_ls_weighting_scheme     calc
_refine_ls_weighting_details
              'w=1/[\s^2^(Fo^2^)+(0.0985P)^2^+0.5512P] where P=(Fo^2^+2Fc^2^)/3'
_atom_sites_solution_hydrogens     geom
_atom_sites_solution_primary     ?
_atom_sites_solution_secondary     ?
_refine_ls_shift/su_max     0.000
_refine_ls_shift/su_mean     0.000
_refine_diff_density_max     0.419
_refine_diff_density_min     -0.321
_refine_ls_extinction_method     none
_refine_ls_extinction_coef     .
loop_
    _atom_type_symbol
    _atom_type_description
    _atom_type_scat_dispersion_real
    _atom_type_scat_dispersion_imag
    _atom_type_scat_source
    'C' 'C' 0.0181 0.0091
                         'International Tables Vol C Tables 4.2.6.8 and 6.1.1.4'
    'H' 'H' 0.0000 0.0000
                         'International Tables Vol C Tables 4.2.6.8 and 6.1.1.4'
    'N' 'N' 0.0311 0.0180
                         'International Tables Vol C Tables 4.2.6.8 and 6.1.1.4'
_computing_data_collection
;
RAPID-AUTO (Rigaku, 1998)
;
_computing_cell_refinement
;
RAPID-AUTO (Rigaku, 1998)
;
_computing_data_reduction
;
RAPID-AUTO (Rigaku, 1998)
;
_computing_structure_solution
;
SIR2011 (Camalli <i>et al.</i>,  2012)
;
_computing_structure_refinement
;
SHELXL2014 (Sheldrick, 2008)
;
_computing_molecular_graphics
;
<i>Yadokari-XG 2009</i> (Wakita, 2001; Kabuto <i>et al.</i>,
2009)
;
_computing_publication_material
;
<i>Yadokari-XG 2009</i> (Wakita, 2001; Kabuto <i>et al.</i>,
2009),
ORTEP-3 for Windows (Farrugia, 2012),
Mercury (Macrae <i>et al.</i>,  2006),
publCIF (Westrip, 2010) and enCIFer (Allen <i>et al.</i>,
2004)
;
loop_
    _atom_site_type_symbol
    _atom_site_label
    _atom_site_fract_x
    _atom_site_fract_y
    _atom_site_fract_z
    _atom_site_U_iso_or_equiv
    _atom_site_adp_type
    _atom_site_calc_flag
    _atom_site_occupancy
    _atom_site_disorder_assembly
    _atom_site_disorder_group
    N N1 -0.1497(3) 0.89284(14) 0.15093(15) 0.0710(6) Uani d 1 . .
    N N2 -0.3765(3) 0.11241(14) 0.34741(14) 0.0686(6) Uani d 1 . .
    C C1 -0.6871(4) 0.71516(16) 0.33718(12) 0.0548(6) Uani d 1 . .
    H H1 -0.6992 0.6659 0.3871 0.066 Uiso calc 1 . .
    H H2 -0.8360 0.7317 0.3161 0.066 Uiso calc 1 . .
    C C2 -0.5956(4) 0.80319(16) 0.35507(13) 0.0611(6) Uani d 1 . .
    H H3 -0.6656 0.8121 0.4045 0.073 Uiso calc 1 . .
    H H4 -0.4377 0.7900 0.3652 0.073 Uiso calc 1 . .
    C C3 -0.6234(4) 0.89604(15) 0.29260(14) 0.0568(6) Uani d 1 . .
    H H5 -0.7804 0.9087 0.2805 0.068 Uiso calc 1 . .
    H H6 -0.5757 0.9476 0.3146 0.068 Uiso calc 1 . .
    C C4 -0.4983(3) 0.89824(13) 0.21695(14) 0.0489(5) Uani d 1 . .
    C C5 -0.2702(3) 0.89796(15) 0.21396(16) 0.0593(6) Uani d 1 . .
    H H7 -0.1969 0.9017 0.2600 0.071 Uiso calc 1 . .
    C C6 -0.2568(4) 0.88533(16) 0.08720(17) 0.0694(7) Uani d 1 . .
    H H8 -0.1726 0.8797 0.0421 0.083 Uiso calc 1 . .
    C C7 -0.4813(4) 0.88527(14) 0.08282(14) 0.0585(6) Uani d 1 . .
    C C8 -0.6003(3) 0.89542(13) 0.14854(13) 0.0505(5) Uani d 1 . .
    H H9 -0.7551 0.9006 0.1466 0.061 Uiso calc 1 . .
    C C9 -0.5889(6) 0.86779(17) 0.01185(15) 0.0813(9) Uani d 1 . .
    H H10 -0.4757 0.8638 -0.0288 0.098 Uiso calc 0.6 A 1
    H H11 -0.6909 0.9221 -0.0105 0.098 Uiso calc 0.6 A 1
    H H12 -0.5535 0.9178 -0.0356 0.098 Uiso calc 0.4 B 2
    H H13 -0.7493 0.8692 0.0196 0.098 Uiso calc 0.4 B 2
    C C10 -0.5062(11) 0.7705(4) 0.0003(3) 0.0600(14) Uani d 0.4 C 2
    H H14 -0.5447 0.7669 -0.0533 0.072 Uiso calc 0.4 C 2
    H H15 -0.3450 0.7658 0.0034 0.072 Uiso calc 0.4 C 2
    C C11 -0.7216(7) 0.7719(3) 0.0321(2) 0.0624(10) Uani d 0.6 C 1
    H H16 -0.8340 0.7766 0.0728 0.075 Uiso calc 0.6 C 1
    H H17 -0.7987 0.7684 -0.0159 0.075 Uiso calc 0.6 C 1
    C C12 -0.5953(5) 0.68650(16) 0.05909(12) 0.0624(6) Uani d 1 . .
    H H18 -0.4697 0.6872 0.0223 0.075 Uiso calc 0.6 C 1
    H H19 -0.6855 0.6342 0.0546 0.075 Uiso calc 0.6 C 1
    H H20 -0.5686 0.6304 0.0375 0.075 Uiso calc 0.4 C 2
    H H21 -0.7554 0.6976 0.0628 0.075 Uiso calc 0.4 C 2
    C C13 -0.5062(4) 0.66231(13) 0.14222(10) 0.0439(5) Uani d 1 . .
    C C14 -0.3006(4) 0.61736(13) 0.15950(11) 0.0465(5) Uani d 1 . .
    C C15 -0.2239(3) 0.60393(13) 0.23604(12) 0.0458(5) Uani d 1 . .
    H H22 -0.0810 0.5762 0.2473 0.055 Uiso calc 1 . .
    C C16 -0.3447(3) 0.62880(13) 0.29652(11) 0.0438(5) Uani d 1 . .
    C C17 -0.5504(3) 0.67436(13) 0.27882(11) 0.0410(4) Uani d 1 . .
    C C18 -0.6270(3) 0.68750(13) 0.20271(11) 0.0409(4) Uani d 1 . .
    H H23 -0.7698 0.7152 0.1915 0.049 Uiso calc 1 . .
    C C19 -0.2635(4) 0.6006(2) 0.38046(13) 0.0730(8) Uani d 1 . .
    H H24 -0.1814 0.6546 0.3865 0.088 Uiso calc 0.5 D 1
    H H25 -0.3961 0.6001 0.4141 0.088 Uiso calc 0.5 D 1
    H H26 -0.3104 0.6488 0.4092 0.088 Uiso calc 0.5 E 2
    H H27 -0.1022 0.5927 0.3812 0.088 Uiso calc 0.5 E 2
    C C20 -0.3775(7) 0.4969(3) 0.4213(2) 0.0438(9) Uani d 0.5 F 2
    H H28 -0.4192 0.4961 0.4765 0.053 Uiso calc 0.5 F 2
    H H29 -0.5135 0.4949 0.3929 0.053 Uiso calc 0.5 F 2
    C C21 -0.1416(7) 0.5230(3) 0.4162(2) 0.0446(9) Uani d 0.5 F 1
    H H30 -0.1111 0.5271 0.4704 0.054 Uiso calc 0.5 F 1
    H H31 0.0001 0.5235 0.3876 0.054 Uiso calc 0.5 F 1
    C C22 -0.2538(4) 0.4179(2) 0.42155(14) 0.0656(7) Uani d 1 . .
    H H32 -0.2123 0.3718 0.4713 0.088(18) Uiso calc 0.5 F 1
    H H33 -0.4149 0.4262 0.4200 0.058(13) Uiso calc 0.5 F 1
    H H34 -0.3369 0.3655 0.4537 0.060(13) Uiso calc 0.5 F 2
    H H35 -0.1237 0.4216 0.4526 0.078(15) Uiso calc 0.5 F 2
    C C23 -0.1580(5) 0.57678(16) 0.10252(13) 0.0699(8) Uani d 1 . .
    H H36 -0.0159 0.5545 0.1277 0.084 Uiso calc 1 . .
    H H37 -0.1295 0.6282 0.0553 0.084 Uiso calc 1 . .
    C C24 -0.2510(5) 0.49556(16) 0.07572(12) 0.0804(9) Uani d 1 . .
    H H38 -0.1332 0.4667 0.0483 0.097 Uiso calc 1 . .
    H H39 -0.3658 0.5222 0.0367 0.097 Uiso calc 1 . .
    C C25 -0.3485(5) 0.41715(15) 0.14020(12) 0.0644(7) Uani d 1 . .
    H H40 -0.4924 0.4407 0.1565 0.077 Uiso calc 1 . .
    H H41 -0.3737 0.3632 0.1175 0.077 Uiso calc 1 . .
    C C26 -0.2098(3) 0.38177(13) 0.21302(10) 0.0435(5) Uani d 1 . .
    C C27 -0.0039(3) 0.33628(13) 0.21292(11) 0.0448(5) Uani d 1 . .
    C C28 0.1172(3) 0.31807(13) 0.28151(12) 0.0443(5) Uani d 1 . .
    H H42 0.2606 0.2902 0.2807 0.053 Uiso calc 1 . .
    C C29 0.0400(3) 0.33839(12) 0.35121(10) 0.0392(4) Uani d 1 . .
    C C30 -0.1672(3) 0.38350(12) 0.35142(10) 0.0377(4) Uani d 1 . .
    C C31 -0.2876(3) 0.40213(12) 0.28279(11) 0.0396(4) Uani d 1 . .
    H H43 -0.4307 0.4303 0.2835 0.048 Uiso calc 1 . .
    C C32 0.1769(4) 0.30603(15) 0.42464(13) 0.0553(6) Uani d 1 . .
    H H44 0.1901 0.3602 0.4484 0.066 Uiso calc 1 . .
    H H45 0.3255 0.2868 0.4090 0.066 Uiso calc 1 . .
    C C33 0.0864(4) 0.22411(16) 0.48715(13) 0.0651(7) Uani d 1 . .
    H H46 0.1605 0.2208 0.5373 0.078 Uiso calc 1 . .
    H H47 -0.0703 0.2395 0.4953 0.078 Uiso calc 1 . .
    C C34 0.1071(4) 0.12618(16) 0.47135(15) 0.0628(6) Uani d 1 . .
    H H48 0.2628 0.1108 0.4614 0.075 Uiso calc 1 . .
    H H49 0.0597 0.0795 0.5193 0.075 Uiso calc 1 . .
    C C35 -0.0238(3) 0.11599(13) 0.40259(15) 0.0532(6) Uani d 1 . .
    C C36 0.0739(3) 0.11169(14) 0.33139(15) 0.0553(6) Uani d 1 . .
    H H50 0.2286 0.1072 0.3271 0.066 Uiso calc 1 . .
    C C37 -0.0508(4) 0.11380(15) 0.26629(16) 0.0595(6) Uani d 1 . .
    C C38 -0.2743(4) 0.11317(17) 0.27859(18) 0.0680(7) Uani d 1 . .
    H H51 -0.3623 0.1133 0.2348 0.082 Uiso calc 1 . .
    C C39 -0.2509(3) 0.11535(15) 0.40745(16) 0.0597(6) Uani d 1 . .
    H H52 -0.3199 0.1171 0.4563 0.072 Uiso calc 1 . .
    C C40 0.0508(5) 0.12235(19) 0.18544(18) 0.0774(8) Uani d 1 . .
    H H53 -0.0669 0.1207 0.1484 0.093 Uiso calc 0.6 G 1
    H H54 0.1502 0.0661 0.1876 0.093 Uiso calc 0.6 G 1
    H H55 0.2112 0.1122 0.1902 0.093 Uiso calc 0.4 H 2
    H H56 -0.0033 0.0728 0.1624 0.093 Uiso calc 0.4 H 2
    C C41 0.1840(8) 0.2138(3) 0.1500(2) 0.0668(11) Uani d 0.6 I 1
    H H57 0.3133 0.2097 0.1834 0.080 Uiso calc 0.6 I 1
    H H58 0.2389 0.2097 0.0972 0.080 Uiso calc 0.6 I 1
    C C42 0.0035(11) 0.2064(4) 0.1380(4) 0.0637(16) Uani d 0.4 I 2
    H H59 -0.1577 0.2140 0.1391 0.076 Uiso calc 0.4 I 2
    H H60 0.0441 0.1999 0.0844 0.076 Uiso calc 0.4 I 2
    C C43 0.0848(5) 0.30389(18) 0.14163(14) 0.0708(7) Uani d 1 . .
    H H61 -0.0378 0.3097 0.1049 0.085 Uiso calc 0.6 I 1
    H H62 0.1923 0.3497 0.1150 0.085 Uiso calc 0.6 I 1
    H H63 0.2463 0.2999 0.1430 0.085 Uiso calc 0.4 I 2
    H H64 0.0403 0.3516 0.0932 0.085 Uiso calc 0.4 I 2
loop_
    _atom_site_aniso_label
    _atom_site_aniso_U_11
    _atom_site_aniso_U_22
    _atom_site_aniso_U_33
    _atom_site_aniso_U_12
    _atom_site_aniso_U_13
    _atom_site_aniso_U_23
    N1 0.0479(11) 0.0539(12) 0.1144(18) -0.0067(9) 0.0227(11) -0.0285(12)
    N2 0.0409(10) 0.0638(12) 0.1137(18) -0.0058(9) -0.0037(11) -0.0448(12)
    C1 0.0666(14) 0.0559(13) 0.0480(11) -0.0095(11) 0.0150(10) -0.0248(10)
    C2 0.0778(15) 0.0628(14) 0.0530(12) -0.0038(12) 0.0063(11) -0.0346(11)
    C3 0.0511(12) 0.0500(12) 0.0799(15) -0.0006(9) 0.0029(11) -0.0369(12)
    C4 0.0444(10) 0.0324(10) 0.0750(14) -0.0021(8) 0.0053(10) -0.0234(10)
    C5 0.0450(11) 0.0454(12) 0.0942(17) -0.0045(9) -0.0016(11) -0.0292(12)
    C6 0.0770(17) 0.0441(13) 0.0855(18) -0.0014(11) 0.0254(14) -0.0165(12)
    C7 0.0746(15) 0.0308(10) 0.0663(14) 0.0007(10) 0.0092(12) -0.0069(9)
    C8 0.0471(11) 0.0335(10) 0.0720(14) -0.0005(8) -0.0029(10) -0.0155(10)
    C9 0.137(3) 0.0452(13) 0.0563(14) 0.0068(15) -0.0120(15) -0.0034(11)
    C10 0.091(4) 0.048(3) 0.037(3) -0.008(3) -0.003(3) -0.002(2)
    C11 0.093(3) 0.051(2) 0.0446(19) 0.011(2) -0.0237(19) -0.0144(16)
    C12 0.1004(19) 0.0522(13) 0.0364(11) -0.0181(12) -0.0042(11) -0.0109(9)
    C13 0.0676(13) 0.0327(9) 0.0324(9) -0.0112(9) 0.0030(8) -0.0089(7)
    C14 0.0672(13) 0.0309(9) 0.0396(10) -0.0050(9) 0.0170(9) -0.0068(8)
    C15 0.0492(11) 0.0328(10) 0.0515(11) -0.0034(8) 0.0065(9) -0.0036(8)
    C16 0.0559(11) 0.0379(10) 0.0379(10) -0.0118(9) -0.0004(8) -0.0080(8)
    C17 0.0536(11) 0.0360(9) 0.0370(9) -0.0121(8) 0.0084(8) -0.0147(8)
    C18 0.0478(10) 0.0337(9) 0.0434(10) -0.0084(8) 0.0026(8) -0.0123(8)
    C19 0.0617(14) 0.105(2) 0.0419(12) -0.0207(14) -0.0051(10) 0.0048(12)
    C20 0.065(2) 0.041(2) 0.0260(16) 0.0018(18) 0.0066(16) -0.0124(15)
    C21 0.062(2) 0.043(2) 0.0361(19) -0.0004(18) -0.0067(17) -0.0238(16)
    C22 0.0569(13) 0.101(2) 0.0585(14) -0.0181(13) 0.0111(11) -0.0554(15)
    C23 0.105(2) 0.0451(12) 0.0507(13) 0.0090(12) 0.0363(13) -0.0029(10)
    C24 0.159(3) 0.0534(13) 0.0282(10) 0.0263(16) 0.0051(13) -0.0161(10)
    C25 0.110(2) 0.0449(12) 0.0435(12) 0.0036(12) -0.0247(12) -0.0202(10)
    C26 0.0670(13) 0.0339(9) 0.0330(9) -0.0082(9) -0.0032(8) -0.0133(7)
    C27 0.0641(12) 0.0366(10) 0.0388(10) -0.0132(9) 0.0129(9) -0.0181(8)
    C28 0.0466(10) 0.0359(10) 0.0554(12) -0.0076(8) 0.0077(9) -0.0202(9)
    C29 0.0490(10) 0.0314(9) 0.0393(10) -0.0099(8) -0.0017(8) -0.0108(8)
    C30 0.0502(10) 0.0349(9) 0.0322(9) -0.0092(8) 0.0044(7) -0.0151(7)
    C31 0.0488(10) 0.0334(9) 0.0401(10) -0.0028(8) -0.0016(8) -0.0153(8)
    C32 0.0626(13) 0.0455(11) 0.0574(13) -0.0127(10) -0.0183(10) -0.0080(10)
    C33 0.0859(17) 0.0526(13) 0.0535(13) -0.0114(12) -0.0261(12) -0.0020(10)
    C34 0.0543(13) 0.0446(12) 0.0803(16) -0.0028(10) -0.0135(11) 0.0036(11)
    C35 0.0433(11) 0.0291(9) 0.0860(16) -0.0004(8) -0.0084(10) -0.0114(10)
    C36 0.0391(10) 0.0331(10) 0.0970(17) 0.0025(8) 0.0045(11) -0.0240(11)
    C37 0.0520(12) 0.0411(11) 0.0972(18) -0.0018(9) -0.0017(12) -0.0399(12)
    C38 0.0522(13) 0.0585(14) 0.108(2) -0.0025(11) -0.0110(13) -0.0475(14)
    C39 0.0447(11) 0.0446(12) 0.0938(17) -0.0024(9) 0.0033(11) -0.0253(12)
    C40 0.0780(17) 0.0647(17) 0.110(2) -0.0023(13) 0.0105(15) -0.0612(17)
    C41 0.084(3) 0.069(3) 0.050(2) 0.018(2) 0.014(2) -0.0262(19)
    C42 0.071(4) 0.064(4) 0.075(4) -0.011(3) 0.022(3) -0.053(3)
    C43 0.0954(18) 0.0707(16) 0.0608(14) -0.0262(14) 0.0334(13) -0.0428(13)
_geom_special_details
;
All e.s.d.'s (except the e.s.d. in the dihedral angle between two l.s. planes)
are estimated using the full covariance matrix. The cell e.s.d.'s are taken
into account individually in the estimation of e.s.d.'s in distances, angles
and torsion angles; correlations between e.s.d.'s in cell parameters are only
used when they are defined by crystal symmetry. An approximate (isotropic)
treatment of cell e.s.d.'s is used for estimating e.s.d.'s involving l.s.
planes.
;
loop_
    _geom_bond_atom_site_label_1
    _geom_bond_atom_site_label_2
    _geom_bond_site_symmetry_2
    _geom_bond_distance
    _geom_bond_publ_flag
    N1 C5 . 1.327(3) ?
    N1 C6 . 1.342(3) ?
    N2 C39 . 1.332(3) ?
    N2 C38 . 1.341(3) ?
    C1 C17 . 1.518(2) ?
    C1 C2 . 1.539(3) ?
    C1 H1 . 0.9900 ?
    C1 H2 . 0.9900 ?
    C2 C3 . 1.524(3) ?
    C2 H3 . 0.9900 ?
    C2 H4 . 0.9900 ?
    C3 C4 . 1.507(3) ?
    C3 H5 . 0.9900 ?
    C3 H6 . 0.9900 ?
    C4 C8 . 1.378(3) ?
    C4 C5 . 1.399(3) ?
    C5 H7 . 0.9500 ?
    C6 C7 . 1.383(4) ?
    C6 H8 . 0.9500 ?
    C7 C8 . 1.381(3) ?
    C7 C9 . 1.507(4) ?
    C8 H9 . 0.9500 ?
    C9 C10 . 1.544(6) ?
    C9 C11 . 1.621(5) ?
    C9 H10 . 0.9900 ?
    C9 H11 . 0.9900 ?
    C9 H12 . 0.9900 ?
    C9 H13 . 0.9900 ?
    C10 C12 . 1.512(6) ?
    C10 H14 . 0.9900 ?
    C10 H15 . 0.9900 ?
    C11 C12 . 1.416(4) ?
    C11 H16 . 0.9900 ?
    C11 H17 . 0.9900 ?
    C12 C13 . 1.521(3) ?
    C12 H18 . 0.9900 ?
    C12 H19 . 0.9900 ?
    C12 H20 . 0.9900 ?
    C12 H21 . 0.9900 ?
    C13 C18 . 1.388(3) ?
    C13 C14 . 1.395(3) ?
    C14 C15 . 1.397(3) ?
    C14 C23 . 1.517(3) ?
    C15 C16 . 1.386(3) ?
    C15 H22 . 0.9500 ?
    C16 C17 . 1.399(3) ?
    C16 C19 . 1.516(3) ?
    C17 C18 . 1.391(3) ?
    C18 H23 . 0.9500 ?
    C19 C21 . 1.350(5) ?
    C19 C20 . 1.691(5) ?
    C19 H24 . 0.9900 ?
    C19 H25 . 0.9900 ?
    C19 H26 . 0.9900 ?
    C19 H27 . 0.9900 ?
    C20 C22 . 1.347(4) ?
    C20 H28 . 0.9900 ?
    C20 H29 . 0.9900 ?
    C21 C22 . 1.701(5) ?
    C21 H30 . 0.9900 ?
    C21 H31 . 0.9900 ?
    C22 C30 . 1.512(2) ?
    C22 H32 . 0.9900 ?
    C22 H33 . 0.9900 ?
    C22 H34 . 0.9900 ?
    C22 H35 . 0.9900 ?
    C23 C24 . 1.527(4) ?
    C23 H36 . 0.9900 ?
    C23 H37 . 0.9900 ?
    C24 C25 . 1.532(3) ?
    C24 H38 . 0.9900 ?
    C24 H39 . 0.9900 ?
    C25 C26 . 1.518(3) ?
    C25 H40 . 0.9900 ?
    C25 H41 . 0.9900 ?
    C26 C31 . 1.394(2) ?
    C26 C27 . 1.395(3) ?
    C27 C28 . 1.392(3) ?
    C27 C43 . 1.519(2) ?
    C28 C29 . 1.391(3) ?
    C28 H42 . 0.9500 ?
    C29 C30 . 1.399(3) ?
    C29 C32 . 1.516(3) ?
    C30 C31 . 1.390(2) ?
    C31 H43 . 0.9500 ?
    C32 C33 . 1.528(3) ?
    C32 H44 . 0.9900 ?
    C32 H45 . 0.9900 ?
    C33 C34 . 1.524(3) ?
    C33 H46 . 0.9900 ?
    C33 H47 . 0.9900 ?
    C34 C35 . 1.509(3) ?
    C34 H48 . 0.9900 ?
    C34 H49 . 0.9900 ?
    C35 C36 . 1.383(3) ?
    C35 C39 . 1.395(3) ?
    C36 C37 . 1.385(3) ?
    C36 H50 . 0.9500 ?
    C37 C38 . 1.383(3) ?
    C37 C40 . 1.510(4) ?
    C38 H51 . 0.9500 ?
    C39 H52 . 0.9500 ?
    C40 C42 . 1.325(7) ?
    C40 C41 . 1.591(5) ?
    C40 H53 . 0.9900 ?
    C40 H54 . 0.9900 ?
    C40 H55 . 0.9900 ?
    C40 H56 . 0.9900 ?
    C41 C43 . 1.396(5) ?
    C41 H57 . 0.9900 ?
    C41 H58 . 0.9900 ?
    C42 C43 . 1.555(6) ?
    C42 H59 . 0.9900 ?
    C42 H60 . 0.9900 ?
    C43 H61 . 0.9900 ?
    C43 H62 . 0.9900 ?
    C43 H63 . 0.9900 ?
    C43 H64 . 0.9900 ?
loop_
    _geom_angle_atom_site_label_1
    _geom_angle_atom_site_label_2
    _geom_angle_atom_site_label_3
    _geom_angle_site_symmetry_1
    _geom_angle_site_symmetry_3
    _geom_angle
    _geom_angle_publ_flag
    C5 N1 C6 . . 116.8(2) ?
    C39 N2 C38 . . 116.6(2) ?
    C17 C1 C2 . . 114.26(18) ?
    C17 C1 H1 . . 108.7 ?
    C2 C1 H1 . . 108.7 ?
    C17 C1 H2 . . 108.7 ?
    C2 C1 H2 . . 108.7 ?
    H1 C1 H2 . . 107.6 ?
    C3 C2 C1 . . 117.46(19) ?
    C3 C2 H3 . . 107.9 ?
    C1 C2 H3 . . 107.9 ?
    C3 C2 H4 . . 107.9 ?
    C1 C2 H4 . . 107.9 ?
    H3 C2 H4 . . 107.2 ?
    C4 C3 C2 . . 114.39(17) ?
    C4 C3 H5 . . 108.7 ?
    C2 C3 H5 . . 108.7 ?
    C4 C3 H6 . . 108.7 ?
    C2 C3 H6 . . 108.7 ?
    H5 C3 H6 . . 107.6 ?
    C8 C4 C5 . . 116.5(2) ?
    C8 C4 C3 . . 122.13(19) ?
    C5 C4 C3 . . 121.2(2) ?
    N1 C5 C4 . . 124.2(2) ?
    N1 C5 H7 . . 117.9 ?
    C4 C5 H7 . . 117.9 ?
    N1 C6 C7 . . 124.4(2) ?
    N1 C6 H8 . . 117.8 ?
    C7 C6 H8 . . 117.8 ?
    C8 C7 C6 . . 116.8(2) ?
    C8 C7 C9 . . 121.8(2) ?
    C6 C7 C9 . . 121.3(2) ?
    C4 C8 C7 . . 121.1(2) ?
    C4 C8 H9 . . 119.4 ?
    C7 C8 H9 . . 119.4 ?
    C7 C9 C10 . . 109.2(3) ?
    C7 C9 C11 . . 113.0(2) ?
    C7 C9 H10 . . 109.0 ?
    C11 C9 H10 . . 109.0 ?
    C7 C9 H11 . . 109.0 ?
    C11 C9 H11 . . 109.0 ?
    H10 C9 H11 . . 107.8 ?
    C7 C9 H12 . . 109.8 ?
    C10 C9 H12 . . 109.8 ?
    C7 C9 H13 . . 109.8 ?
    C10 C9 H13 . . 109.8 ?
    H12 C9 H13 . . 108.3 ?
    C12 C10 C9 . . 115.1(4) ?
    C12 C10 H14 . . 108.5 ?
    C9 C10 H14 . . 108.5 ?
    C12 C10 H15 . . 108.5 ?
    C9 C10 H15 . . 108.5 ?
    H14 C10 H15 . . 107.5 ?
    C12 C11 C9 . . 116.1(3) ?
    C12 C11 H16 . . 108.3 ?
    C9 C11 H16 . . 108.3 ?
    C12 C11 H17 . . 108.3 ?
    C9 C11 H17 . . 108.3 ?
    H16 C11 H17 . . 107.4 ?
    C11 C12 C13 . . 119.1(2) ?
    C10 C12 C13 . . 117.6(3) ?
    C11 C12 H18 . . 107.5 ?
    C13 C12 H18 . . 107.5 ?
    C11 C12 H19 . . 107.5 ?
    C13 C12 H19 . . 107.5 ?
    H18 C12 H19 . . 107.0 ?
    C10 C12 H20 . . 107.9 ?
    C13 C12 H20 . . 107.9 ?
    C10 C12 H21 . . 107.9 ?
    C13 C12 H21 . . 107.9 ?
    H20 C12 H21 . . 107.2 ?
    C18 C13 C14 . . 118.27(17) ?
    C18 C13 C12 . . 120.13(19) ?
    C14 C13 C12 . . 121.57(18) ?
    C13 C14 C15 . . 118.04(17) ?
    C13 C14 C23 . . 124.8(2) ?
    C15 C14 C23 . . 117.1(2) ?
    C16 C15 C14 . . 123.64(19) ?
    C16 C15 H22 . . 118.2 ?
    C14 C15 H22 . . 118.2 ?
    C15 C16 C17 . . 118.06(17) ?
    C15 C16 C19 . . 120.7(2) ?
    C17 C16 C19 . . 121.05(19) ?
    C18 C17 C16 . . 118.22(17) ?
    C18 C17 C1 . . 118.57(18) ?
    C16 C17 C1 . . 123.10(17) ?
    C13 C18 C17 . . 123.63(18) ?
    C13 C18 H23 . . 118.2 ?
    C17 C18 H23 . . 118.2 ?
    C21 C19 C16 . . 128.5(3) ?
    C16 C19 C20 . . 104.8(2) ?
    C21 C19 H24 . . 105.2 ?
    C16 C19 H24 . . 105.2 ?
    C21 C19 H25 . . 105.2 ?
    C16 C19 H25 . . 105.2 ?
    H24 C19 H25 . . 105.9 ?
    C16 C19 H26 . . 110.8 ?
    C20 C19 H26 . . 110.8 ?
    C16 C19 H27 . . 110.8 ?
    C20 C19 H27 . . 110.8 ?
    H26 C19 H27 . . 108.9 ?
    C22 C20 C19 . . 116.5(3) ?
    C22 C20 H28 . . 108.2 ?
    C19 C20 H28 . . 108.2 ?
    C22 C20 H29 . . 108.2 ?
    C19 C20 H29 . . 108.2 ?
    H28 C20 H29 . . 107.3 ?
    C19 C21 C22 . . 115.7(3) ?
    C19 C21 H30 . . 108.4 ?
    C22 C21 H30 . . 108.4 ?
    C19 C21 H31 . . 108.4 ?
    C22 C21 H31 . . 108.4 ?
    H30 C21 H31 . . 107.4 ?
    C20 C22 C30 . . 127.9(3) ?
    C30 C22 C21 . . 106.9(2) ?
    C30 C22 H32 . . 110.3 ?
    C21 C22 H32 . . 110.3 ?
    C30 C22 H33 . . 110.3 ?
    C21 C22 H33 . . 110.3 ?
    H32 C22 H33 . . 108.6 ?
    C20 C22 H34 . . 105.3 ?
    C30 C22 H34 . . 105.3 ?
    C20 C22 H35 . . 105.3 ?
    C30 C22 H35 . . 105.3 ?
    H34 C22 H35 . . 106.0 ?
    C14 C23 C24 . . 115.7(2) ?
    C14 C23 H36 . . 108.4 ?
    C24 C23 H36 . . 108.4 ?
    C14 C23 H37 . . 108.4 ?
    C24 C23 H37 . . 108.4 ?
    H36 C23 H37 . . 107.4 ?
    C23 C24 C25 . . 116.52(17) ?
    C23 C24 H38 . . 108.2 ?
    C25 C24 H38 . . 108.2 ?
    C23 C24 H39 . . 108.2 ?
    C25 C24 H39 . . 108.2 ?
    H38 C24 H39 . . 107.3 ?
    C26 C25 C24 . . 115.1(2) ?
    C26 C25 H40 . . 108.5 ?
    C24 C25 H40 . . 108.5 ?
    C26 C25 H41 . . 108.5 ?
    C24 C25 H41 . . 108.5 ?
    H40 C25 H41 . . 107.5 ?
    C31 C26 C27 . . 118.34(17) ?
    C31 C26 C25 . . 117.50(19) ?
    C27 C26 C25 . . 124.01(18) ?
    C28 C27 C26 . . 118.03(16) ?
    C28 C27 C43 . . 120.2(2) ?
    C26 C27 C43 . . 121.71(19) ?
    C29 C28 C27 . . 123.65(18) ?
    C29 C28 H42 . . 118.2 ?
    C27 C28 H42 . . 118.2 ?
    C28 C29 C30 . . 118.22(17) ?
    C28 C29 C32 . . 118.96(18) ?
    C30 C29 C32 . . 122.72(17) ?
    C31 C30 C29 . . 118.05(16) ?
    C31 C30 C22 . . 120.01(18) ?
    C29 C30 C22 . . 121.79(17) ?
    C30 C31 C26 . . 123.58(18) ?
    C30 C31 H43 . . 118.2 ?
    C26 C31 H43 . . 118.2 ?
    C29 C32 C33 . . 114.53(17) ?
    C29 C32 H44 . . 108.6 ?
    C33 C32 H44 . . 108.6 ?
    C29 C32 H45 . . 108.6 ?
    C33 C32 H45 . . 108.6 ?
    H44 C32 H45 . . 107.6 ?
    C34 C33 C32 . . 117.7(2) ?
    C34 C33 H46 . . 107.9 ?
    C32 C33 H46 . . 107.9 ?
    C34 C33 H47 . . 107.9 ?
    C32 C33 H47 . . 107.9 ?
    H46 C33 H47 . . 107.2 ?
    C35 C34 C33 . . 114.42(17) ?
    C35 C34 H48 . . 108.7 ?
    C33 C34 H48 . . 108.7 ?
    C35 C34 H49 . . 108.7 ?
    C33 C34 H49 . . 108.7 ?
    H48 C34 H49 . . 107.6 ?
    C36 C35 C39 . . 117.3(2) ?
    C36 C35 C34 . . 121.9(2) ?
    C39 C35 C34 . . 120.8(2) ?
    C35 C36 C37 . . 120.85(19) ?
    C35 C36 H50 . . 119.6 ?
    C37 C36 H50 . . 119.6 ?
    C38 C37 C36 . . 116.2(2) ?
    C38 C37 C40 . . 121.9(2) ?
    C36 C37 C40 . . 121.8(2) ?
    N2 C38 C37 . . 125.2(2) ?
    N2 C38 H51 . . 117.4 ?
    C37 C38 H51 . . 117.4 ?
    N2 C39 C35 . . 123.7(2) ?
    N2 C39 H52 . . 118.1 ?
    C35 C39 H52 . . 118.1 ?
    C42 C40 C37 . . 111.4(3) ?
    C37 C40 C41 . . 116.6(2) ?
    C37 C40 H53 . . 108.1 ?
    C41 C40 H53 . . 108.1 ?
    C37 C40 H54 . . 108.1 ?
    C41 C40 H54 . . 108.1 ?
    H53 C40 H54 . . 107.3 ?
    C42 C40 H55 . . 109.3 ?
    C37 C40 H55 . . 109.3 ?
    C42 C40 H56 . . 109.3 ?
    C37 C40 H56 . . 109.3 ?
    H55 C40 H56 . . 108.0 ?
    C43 C41 C40 . . 120.6(3) ?
    C43 C41 H57 . . 107.2 ?
    C40 C41 H57 . . 107.2 ?
    C43 C41 H58 . . 107.2 ?
    C40 C41 H58 . . 107.2 ?
    H57 C41 H58 . . 106.8 ?
    C40 C42 C43 . . 128.5(5) ?
    C40 C42 H59 . . 105.2 ?
    C43 C42 H59 . . 105.2 ?
    C40 C42 H60 . . 105.2 ?
    C43 C42 H60 . . 105.2 ?
    H59 C42 H60 . . 105.9 ?
    C41 C43 C27 . . 120.9(3) ?
    C27 C43 C42 . . 113.0(3) ?
    C41 C43 H61 . . 107.1 ?
    C27 C43 H61 . . 107.1 ?
    C41 C43 H62 . . 107.1 ?
    C27 C43 H62 . . 107.1 ?
    H61 C43 H62 . . 106.8 ?
    C27 C43 H63 . . 109.0 ?
    C42 C43 H63 . . 109.0 ?
    C27 C43 H64 . . 109.0 ?
    C42 C43 H64 . . 109.0 ?
    H63 C43 H64 . . 107.8 ?
loop_
    _geom_torsion_atom_site_label_1
    _geom_torsion_atom_site_label_2
    _geom_torsion_atom_site_label_3
    _geom_torsion_atom_site_label_4
    _geom_torsion_site_symmetry_1
    _geom_torsion_site_symmetry_2
    _geom_torsion_site_symmetry_3
    _geom_torsion_site_symmetry_4
    _geom_torsion
    _geom_torsion_publ_flag
    C17 C1 C2 C3 . . . . 75.5(3) ?
    C1 C2 C3 C4 . . . . -66.0(3) ?
    C2 C3 C4 C8 . . . . 107.4(2) ?
    C2 C3 C4 C5 . . . . -69.0(3) ?
    C6 N1 C5 C4 . . . . -1.6(3) ?
    C8 C4 C5 N1 . . . . -1.8(3) ?
    C3 C4 C5 N1 . . . . 174.8(2) ?
    C5 N1 C6 C7 . . . . 1.9(4) ?
    N1 C6 C7 C8 . . . . 1.2(3) ?
    N1 C6 C7 C9 . . . . -174.4(2) ?
    C5 C4 C8 C7 . . . . 5.0(3) ?
    C3 C4 C8 C7 . . . . -171.58(17) ?
    C6 C7 C8 C4 . . . . -4.8(3) ?
    C9 C7 C8 C4 . . . . 170.89(19) ?
    C8 C7 C9 C10 . . . . -117.0(3) ?
    C6 C7 C9 C10 . . . . 58.5(4) ?
    C8 C7 C9 C11 . . . . -59.7(3) ?
    C6 C7 C9 C11 . . . . 115.8(3) ?
    C7 C9 C10 C12 . . . . 73.5(5) ?
    C11 C9 C10 C12 . . . . -31.4(3) ?
    C7 C9 C11 C12 . . . . -63.3(4) ?
    C10 C9 C11 C12 . . . . 34.1(3) ?
    C9 C11 C12 C10 . . . . -32.8(3) ?
    C9 C11 C12 C13 . . . . 73.3(4) ?
    C9 C10 C12 C11 . . . . 34.3(4) ?
    C9 C10 C12 C13 . . . . -74.3(5) ?
    C11 C12 C13 C18 . . . . 35.0(4) ?
    C10 C12 C13 C18 . . . . 101.7(4) ?
    C11 C12 C13 C14 . . . . -143.1(3) ?
    C10 C12 C13 C14 . . . . -76.3(4) ?
    C18 C13 C14 C15 . . . . -2.7(3) ?
    C12 C13 C14 C15 . . . . 175.31(18) ?
    C18 C13 C14 C23 . . . . 173.67(19) ?
    C12 C13 C14 C23 . . . . -8.3(3) ?
    C13 C14 C15 C16 . . . . 3.1(3) ?
    C23 C14 C15 C16 . . . . -173.58(18) ?
    C14 C15 C16 C17 . . . . -3.5(3) ?
    C14 C15 C16 C19 . . . . 171.89(19) ?
    C15 C16 C17 C18 . . . . 3.5(3) ?
    C19 C16 C17 C18 . . . . -171.89(19) ?
    C15 C16 C17 C1 . . . . -172.74(18) ?
    C19 C16 C17 C1 . . . . 11.9(3) ?
    C2 C1 C17 C18 . . . . -106.2(2) ?
    C2 C1 C17 C16 . . . . 69.9(3) ?
    C14 C13 C18 C17 . . . . 3.1(3) ?
    C12 C13 C18 C17 . . . . -174.99(17) ?
    C16 C17 C18 C13 . . . . -3.4(3) ?
    C1 C17 C18 C13 . . . . 172.93(17) ?
    C15 C16 C19 C21 . . . . -31.6(4) ?
    C17 C16 C19 C21 . . . . 143.6(3) ?
    C15 C16 C19 C20 . . . . -92.8(2) ?
    C17 C16 C19 C20 . . . . 82.4(3) ?
    C21 C19 C20 C22 . . . . -30.3(3) ?
    C16 C19 C20 C22 . . . . 96.1(3) ?
    C16 C19 C21 C22 . . . . -60.6(4) ?
    C20 C19 C21 C22 . . . . 23.4(2) ?
    C19 C20 C22 C30 . . . . -63.5(4) ?
    C19 C20 C22 C21 . . . . 23.7(2) ?
    C19 C21 C22 C20 . . . . -29.9(3) ?
    C19 C21 C22 C30 . . . . 94.6(3) ?
    C13 C14 C23 C24 . . . . -63.4(3) ?
    C15 C14 C23 C24 . . . . 113.0(2) ?
    C14 C23 C24 C25 . . . . -46.4(3) ?
    C23 C24 C25 C26 . . . . -46.4(3) ?
    C24 C25 C26 C31 . . . . 111.4(2) ?
    C24 C25 C26 C27 . . . . -63.9(3) ?
    C31 C26 C27 C28 . . . . -3.2(3) ?
    C25 C26 C27 C28 . . . . 172.08(18) ?
    C31 C26 C27 C43 . . . . 174.58(18) ?
    C25 C26 C27 C43 . . . . -10.1(3) ?
    C26 C27 C28 C29 . . . . 3.4(3) ?
    C43 C27 C28 C29 . . . . -174.48(18) ?
    C27 C28 C29 C30 . . . . -3.0(3) ?
    C27 C28 C29 C32 . . . . 173.57(17) ?
    C28 C29 C30 C31 . . . . 2.5(3) ?
    C32 C29 C30 C31 . . . . -173.94(16) ?
    C28 C29 C30 C22 . . . . -173.11(19) ?
    C32 C29 C30 C22 . . . . 10.5(3) ?
    C20 C22 C30 C31 . . . . -32.6(4) ?
    C21 C22 C30 C31 . . . . -95.1(2) ?
    C20 C22 C30 C29 . . . . 142.9(3) ?
    C21 C22 C30 C29 . . . . 80.4(3) ?
    C29 C30 C31 C26 . . . . -2.7(3) ?
    C22 C30 C31 C26 . . . . 173.01(19) ?
    C27 C26 C31 C30 . . . . 3.1(3) ?
    C25 C26 C31 C30 . . . . -172.56(18) ?
    C28 C29 C32 C33 . . . . -108.0(2) ?
    C30 C29 C32 C33 . . . . 68.4(3) ?
    C29 C32 C33 C34 . . . . 73.9(3) ?
    C32 C33 C34 C35 . . . . -65.6(3) ?
    C33 C34 C35 C36 . . . . 105.7(2) ?
    C33 C34 C35 C39 . . . . -71.0(3) ?
    C39 C35 C36 C37 . . . . 4.7(3) ?
    C34 C35 C36 C37 . . . . -172.15(18) ?
    C35 C36 C37 C38 . . . . -4.7(3) ?
    C35 C36 C37 C40 . . . . 171.67(19) ?
    C39 N2 C38 C37 . . . . 2.1(4) ?
    C36 C37 C38 N2 . . . . 1.3(3) ?
    C40 C37 C38 N2 . . . . -175.1(2) ?
    C38 N2 C39 C35 . . . . -2.2(3) ?
    C36 C35 C39 N2 . . . . -1.1(3) ?
    C34 C35 C39 N2 . . . . 175.7(2) ?
    C38 C37 C40 C42 . . . . 67.1(4) ?
    C36 C37 C40 C42 . . . . -109.1(4) ?
    C38 C37 C40 C41 . . . . 116.7(3) ?
    C36 C37 C40 C41 . . . . -59.5(4) ?
    C42 C40 C41 C43 . . . . 37.8(4) ?
    C37 C40 C41 C43 . . . . -56.7(5) ?
    C37 C40 C42 C43 . . . . 69.5(6) ?
    C41 C40 C42 C43 . . . . -37.3(4) ?
    C40 C41 C43 C27 . . . . 61.4(5) ?
    C40 C41 C43 C42 . . . . -31.4(4) ?
    C28 C27 C43 C41 . . . . 43.8(4) ?
    C26 C27 C43 C41 . . . . -133.9(3) ?
    C28 C27 C43 C42 . . . . 94.5(4) ?
    C26 C27 C43 C42 . . . . -83.3(4) ?
    C40 C42 C43 C41 . . . . 43.5(5) ?
    C40 C42 C43 C27 . . . . -67.9(6) ?
loop_
    _geom_hbond_atom_site_label_D
    _geom_hbond_atom_site_label_H
    _geom_hbond_atom_site_label_A
    _geom_hbond_site_symmetry_A
    _geom_hbond_distance_DH
    _geom_hbond_distance_HA
    _geom_hbond_distance_DA
    _geom_hbond_angle_DHA
    C8 H9 N1 1_455 0.95 2.43 3.373(3) 173
    C36 H50 N2 1_655 0.95 2.47 3.394(3) 165
_shelx_hkl_file
;
   0   0   274549.70 1666.11
   0   0   281845.90 2799.64
   0   0   281989.90 2407.79
   0   0   282701.80 2557.87
   0   0   284091.80 2456.93
   0   0   281220.90 2659.66
   0   0  -281224.70 2606.90
   0   0  -281573.30 1803.76
   0   0  -274474.20 1682.70
   0   0  -283462.70 2692.10
   0   0  -282793.30 2442.17
   0   0  -282786.30 2823.89
   0   0   3   87.21    7.30
   0   0   3   96.63   14.29
   0   0   3   93.36    8.43
   0   0   3   84.06    8.39
   0   0  -3   86.79    7.78
   0   0  -3   95.69   10.46
   0   0  -3   91.95    7.06
   0   0  -3   92.46    4.99
   0   0  -3  102.75    5.44
   0   0  -3   89.94    9.27
   0   0   425080.90  884.00
   0   0   423933.40  919.69
   0   0   423888.60 1016.92
   0   0   424002.40  968.41
   0   0  -423472.40  841.16
   0   0  -425498.80  999.14
   0   0  -423218.60  577.11
   0   0  -423118.50  563.22
   0   0  -423709.90 1016.23
   0   0  -423339.40  892.17
   0   0   5   14.92    6.74
   0   0   5    7.52    8.01
   0   0   5   29.88    9.56
   0   0   5    9.59    5.63
   0   0  -5   21.17    2.14
   0   0  -5   11.58    7.82
   0   0  -5   12.19    5.17
   0   0  -5    7.54    8.49
   0   0  -5    9.97    8.44
   0   0  -5   12.07    2.32
   0   0   6  939.87   50.02
   0   0   6  879.18   57.66
   0   0   6  985.49   49.75
   0   0   6 1094.77   51.76
   0   0  -6  806.49   18.08
   0   0  -6 1009.62   53.84
   0   0  -6  836.39   38.98
   0   0  -6  899.66   58.05
   0   0  -6  839.07   22.47
   0   0  -6  902.05   44.43
   0   0   7 4685.25  197.80
   0   0   7 3879.75  180.88
   0   0   7 4094.29  266.69
   0   0   7 3612.33  209.21
   0   0  -7 3993.31  230.64
   0   0  -7 3860.61  210.33
   0   0  -7 3431.42   88.83
   0   0  -7 3755.21  174.10
   0   0  -7 3791.55  157.55
   0   0   8  143.54   13.66
   0   0   8   97.69   18.36
   0   0   8  137.35   18.70
   0   0   8   77.86   13.55
   0   0  -8   89.61    2.50
   0   0  -8   80.62   12.14
   0   0  -8   95.24   25.69
   0   0  -8   45.21   12.90
   0   0  -8  122.04   15.47
   0   0  -8   71.98    9.94
   0   0   9 1579.59   90.04
   0   0   9 1766.63  118.16
   0   0   9 1573.07   81.19
   0   0   9 1508.48   90.85
   0   0  -9 1681.17   99.05
   0   0  -9 1454.74   81.33
   0   0  -9 1759.71  118.43
   0   0  -9 1552.17   88.95
   0   0  -9 1483.51   73.24
   0   0  10   56.34   10.55
   0   0  10   30.05    8.62
   0   0  10   51.93   15.13
   0   0  10   48.71   10.95
   0   0 -10   41.91   15.02
   0   0 -10   31.60   10.53
   0   0 -10   33.10    8.88
   0   0 -10   41.69   12.26
   0   0  11  399.81   45.72
   0   0  11  366.26   34.29
   0   0  11  375.91   36.66
   0   0  11  403.19   44.72
   0   0 -11  465.35   47.43
   0   0 -11  399.13   44.66
   0   0 -11  427.85   40.07
   0   0 -11  370.15   29.02
   0   0  12    7.81    8.21
   0   0  12    1.92    6.18
   0   0 -12   16.32   10.13
   0   0 -12   13.84    7.74
   0   0 -12    5.17   13.17
   0   0  13   -5.83   12.09
   0   0  13   26.10    9.84
   0   0 -13   13.75    9.55
   0   0 -13   22.00   12.29
   0   0 -13   30.27   16.38
   0   0  1420029.00 1731.66
   0   0  1420122.60 1841.49
   0   0 -1418940.00 1648.63
   0   0 -1421281.90 1818.83
   0   0 -1425587.50 2284.22
   0   0  15  909.53   83.71
   0   0  15  983.48  103.40
   0   0 -15  877.54   78.57
   0   0 -15 1121.73  114.30
   0   0 -15 1098.52  102.52
   0   0  16 5480.60  500.50
   0   0 -16 6158.49  506.63
   0   0 -16 5343.68  411.49
   0   0 -16 6016.02  465.72
   0   0  17    6.49   14.41
   0   0 -17   24.81   19.32
   0   0 -17    7.12   11.07
   0   0  18  117.32   40.78
   0   0 -18  142.81   22.40
   0   0 -18  156.16   30.36
   0   0  19    9.67   13.01
   0   0 -19    3.32    7.46
   0   0 -19    4.09   14.13
   0   0 -20   66.27   15.11
   0   1 -20   73.50   18.09
   0   1 -19    0.45    7.57
   0   1 -19    0.53    7.84
   0  -1  19    6.01   12.09
   0   1 -18   -7.19    9.95
   0   1 -18    0.49    9.68
   0  -1  18   -1.04   12.15
   0   1 -17   66.92   21.87
   0   1 -17   87.00   21.56
   0  -1  17   59.57   26.88
   0   1 -16    8.58   11.56
   0   1 -16   -2.81   11.91
   0  -1  16    6.86   11.62
   0   1 -15 1398.37  141.63
   0   1 -15 1374.86  140.16
   0  -1  15 1331.52  143.34
   0   1 -14 9456.16  773.26
   0   1 -14 7954.78  628.73
   0   1 -14 9812.63  778.55
   0  -1  14 8294.71  654.11
   0   1 -13  321.83   31.77
   0   1 -13  396.48   48.28
   0   1 -13  461.65   56.50
   0  -1  13  305.06   34.00
   0  -1  13  319.65   31.15
   0   1 -12 1317.61   90.00
   0   1 -12 1674.70  135.49
   0   1 -12 1513.76  116.30
   0  -1  12 1388.38   89.04
   0  -1  12 1399.65   95.73
   0   1 -11  172.86   19.95
   0   1 -11  221.43   27.68
   0   1 -11  194.61   18.87
   0   1 -11  234.14   32.65
   0  -1  11  179.73   23.92
   0  -1  11  192.05   20.78
   0  -1  11  179.29   18.60
   0  -1  11  247.03   30.86
   0   1 -10  795.89   52.47
   0   1 -10  884.40   67.95
   0   1 -10  847.66   50.81
   0   1 -10  924.63   74.14
   0  -1  10  769.99   59.36
   0  -1  10  805.07   53.51
   0  -1  10  849.80   69.05
   0  -1  10  974.42   61.22
   0   1  -9  554.56   62.83
   0   1  -9  576.15   50.71
   0   1  -9  531.98   34.55
   0  -1   9  510.46   40.97
   0  -1   9  511.89   48.65
   0  -1   9  625.65   42.41
   0  -1   9  573.43   51.36
   0   1  -8   12.06    6.69
   0   1  -8   14.19   10.94
   0   1  -8   14.96   10.87
   0  -1   8   11.47    8.01
   0  -1   8   52.73   12.85
   0  -1   8   77.28   11.17
   0  -1   8   27.72   10.93
   0   1  -7 1265.83   98.56
   0   1  -7 1277.69   77.24
   0   1  -7 1137.84   56.26
   0  -1   7 1221.08   62.62
   0  -1   7 1286.31   81.25
   0  -1   7 1175.96   69.63
   0  -1   7 1212.07   61.45
   0   1  -6   69.57    9.46
   0   1  -6   87.02   14.46
   0   1  -6   61.15   13.96
   0  -1   6   97.66   10.88
   0  -1   6  111.21   19.81
   0  -1   6   70.65   12.53
   0  -1   6  134.71   15.54
   0   1  -5   94.79   13.12
   0   1  -5   81.94    9.65
   0   1  -5   90.78    8.95
   0   1  -5   88.74   13.15
   0  -1   5   74.72   10.31
   0  -1   5   80.56   10.67
   0  -1   5   96.21   13.51
   0  -1   5   91.66   12.32
   0   1  -4 5554.77  185.38
   0   1  -4 5949.61  234.94
   0   1  -4 5953.18  226.22
   0   1  -4 5786.36  202.81
   0   1  -4 5625.91  202.64
   0  -1   4 5838.54  225.46
   0  -1   4 5676.04  228.15
   0  -1   4 5976.19  211.42
   0   1  -3  153.01   12.07
   0   1  -3  139.60    9.05
   0   1  -3  146.16   10.98
   0   1  -3   91.32   10.66
   0   1  -3  151.36   13.45
   0  -1   3  142.63   12.87
   0  -1   3  142.52   10.03
   0  -1   3  149.98   10.91
   0  -1   3  144.62   12.23
   0   1  -249819.60 1665.15
   0   1  -252325.00 1893.86
   0   1  -250477.20 1742.18
   0   1  -253150.30 1663.00
   0  -1   251361.90 1755.96
   0  -1   252071.00 1613.09
   0  -1   250390.70 1712.10
   0  -1   250927.80 1925.55
   0  -1   250763.00 1718.00
   0   1  -1  339.78   11.30
   0   1  -1  344.73   15.43
   0   1  -1  350.13   10.61
   0   1  -1  324.15    3.92
   0   1  -1  332.15    7.57
   0  -1   1  365.24    8.51
   0  -1   1  339.47   11.30
   0  -1   1  328.65    3.67
   0  -1   1  325.21    7.04
   0  -1   1  309.47   11.85
   0   1   0 3991.18   61.36
   0   1   0 4050.01   64.45
   0   1   0 3894.89   72.84
   0   1   0 3980.52   69.48
   0  -1   0 3881.73   69.49
   0  -1   0 3959.90   67.95
   0  -1   0 4023.68   12.95
   0  -1   0 4194.99   66.58
   0  -1   0 4081.28   60.31
   0  -1   0 4027.79   59.25
   0   1   1   30.35    3.13
   0   1   1   26.09    2.35
   0   1   1   33.35    3.11
   0   1   1   29.16    3.23
   0   1   1   30.67    3.47
   0   1   1   41.69    3.04
   0   1   1   31.01    2.58
   0   1   1   31.29    1.98
   0  -1  -1   33.73    2.20
   0  -1  -1   30.07    3.10
   0  -1  -1   30.95    3.59
   0  -1  -1   35.38    3.07
   0  -1  -1   33.10    3.32
   0  -1  -1   36.86    3.00
   0  -1  -1   30.09    2.41
   0   1   250526.60 1503.03
   0   1   252130.90 1442.77
   0   1   250779.40 1617.72
   0   1   254214.50 1725.73
   0   1   252440.20 1555.91
   0   1   251784.10 1514.55
   0   1   251800.00 1575.46
   0  -1  -250980.30 1529.74
   0  -1  -251578.40 1590.24
   0  -1  -250185.50 1407.80
   0  -1  -254093.00 1733.98
   0  -1  -251727.30 1497.45
   0  -1  -253122.40 1706.90
   0  -1  -253391.40 1668.24
   0   1   3   54.58   10.51
   0   1   3   61.54    7.79
   0   1   3   49.57    5.72
   0   1   3   49.02    6.29
   0   1   3   55.30    5.90
   0  -1  -3   58.54    7.69
   0  -1  -3   51.51    7.09
   0  -1  -3   49.74    7.87
   0  -1  -3   36.80    5.47
   0  -1  -3   70.88    8.49
   0  -1  -3   55.31    5.65
   0   1   486437.00 3492.95
   0   1   485514.10 4436.05
   0   1   488953.60 4386.69
   0   1   488242.40 3730.23
   0   1   484110.00 3986.11
   0  -1  -485828.70 3716.61
   0  -1  -484907.70 4398.14
   0  -1  -485810.80 4237.15
   0  -1  -493271.70 3762.43
   0  -1  -489570.90 4134.42
   0  -1  -483673.10 3481.53
   0   1   5   11.81    5.09
   0   1   5   18.62   10.19
   0   1   5   14.50    5.59
   0   1   5   10.76    7.52
   0  -1  -5    7.53    4.52
   0  -1  -5   15.77    7.04
   0  -1  -5   12.63    6.56
   0  -1  -5   11.05    7.85
   0  -1  -5   17.00    6.38
   0  -1  -5   14.68    4.37
   0  -1  -5    9.18    3.64
   0   1   665144.60 4006.69
   0   1   667678.80 3852.06
   0   1   665911.30 3317.14
   0   1   662313.40 3583.10
   0  -1  -667200.80 4091.16
   0  -1  -664084.50 2785.26
   0  -1  -665853.30 3789.27
   0  -1  -664348.40 3286.43
   0  -1  -662225.20 2844.79
   0  -1  -665496.50 3680.68
   0  -1  -663343.40 3654.55
   0   1   7   24.02    9.26
   0   1   7   23.02    7.96
   0   1   7   21.41   15.06
   0  -1  -7   27.89   12.52
   0  -1  -7   26.26    4.08
   0  -1  -7   26.39   11.03
   0  -1  -7   25.75    9.24
   0  -1  -7   26.15    3.53
   0  -1  -7   18.45    8.68
   0  -1  -7   40.02    8.04
   0   1   8  333.22   34.69
   0   1   8  304.33   27.42
   0   1   8  319.66   19.88
   0   1   8  288.37   24.46
   0  -1  -8  302.70   26.91
   0  -1  -8  323.75   32.78
   0  -1  -8  271.36   10.43
   0  -1  -8  277.14   32.43
   0  -1  -8  305.75   27.26
   0  -1  -8  309.70   18.93
   0  -1  -8  305.71   14.63
   0   1   9   -1.32    7.15
   0   1   9    3.16    6.21
   0   1   9    6.91    5.38
   0   1   9    7.31    9.46
   0  -1  -9    5.07    7.10
   0  -1  -9    4.20    2.22
   0  -1  -9    4.55    1.98
   0  -1  -9    8.91    9.33
   0  -1  -9    7.01    7.28
   0  -1  -9    5.42    6.44
   0  -1  -9    8.29    6.44
   0   1  10   43.39   13.29
   0   1  10    8.82    8.32
   0   1  10   10.04   12.61
   0   1  10   14.55    6.80
   0  -1 -10   48.56   13.16
   0  -1 -10   17.30    5.68
   0  -1 -10    7.79    8.16
   0  -1 -10   31.50    9.62
   0  -1 -10   20.34   12.32
   0   1  11  885.09   60.00
   0   1  11  930.56   83.15
   0   1  11  956.05   67.10
   0   1  11  970.77   52.88
   0  -1 -11  955.79   65.93
   0  -1 -11 1055.58   86.98
   0  -1 -11 1013.68   67.78
   0  -1 -11  653.44   43.48
   0  -1 -11  902.79   58.51
   0   1  12   83.20   15.81
   0   1  12   66.48   15.86
   0   1  12   69.14   10.59
   0  -1 -12   69.69   15.37
   0  -1 -12   75.15   16.35
   0  -1 -12   94.71   23.86
   0   1  13  218.81   41.98
   0   1  13  223.51   33.33
   0  -1 -13  230.38   40.70
   0  -1 -13  248.50   33.53
   0  -1 -13  294.07   47.84
   0   1  14    6.92   13.52
   0   1  14   22.52   12.37
   0  -1 -14   18.54   19.23
   0  -1 -14    3.48   13.57
   0  -1 -14   20.94   11.55
   0   1  15   38.31   20.85
   0   1  15   35.87   16.45
   0  -1 -15   59.28   21.43
   0  -1 -15   54.91   15.56
   0  -1 -15   47.12   17.39
   0   1  16  345.68   57.80
   0  -1 -16  411.14   47.90
   0  -1 -16  384.69   40.17
   0  -1 -16  412.92   59.19
   0   1  17  146.19   48.93
   0  -1 -17  139.32   31.46
   0  -1 -17  116.61   19.00
   0  -1 -17  150.38   30.18
   0   1  18   79.55   32.01
   0  -1 -18  122.84   27.19
   0  -1 -18   88.22   14.59
   0  -1 -18  114.60   17.94
   0   1  19   11.93   18.72
   0  -1 -19   30.19   14.89
   0  -1 -20    7.49    9.95
   0   2 -19   19.14   13.40
   0   2 -19   40.62    9.60
   0  -2  19   21.06   19.28
   0   2 -18  236.22   28.69
   0   2 -18  202.61   37.24
   0  -2  18  191.08   42.71
   0   2 -17   20.61   12.18
   0   2 -17   15.57   15.89
   0  -2  17   16.63   18.01
   0   2 -16   52.70   15.22
   0   2 -16   15.35   18.23
   0  -2  16   13.85   17.44
   0   2 -15 7981.60  701.45
   0   2 -15 8381.06  741.70
   0  -2  15 7882.26  752.82
   0   2 -14  915.49  105.67
   0   2 -14  901.26   93.10
   0   2 -13 8062.70  712.61
   0   2 -13 8563.84  698.02
   0  -2  13 6530.76  540.18
   0   2 -12  345.37   29.75
   0   2 -12  426.15   45.99
   0   2 -12  491.03   50.58
   0  -2  12  355.21   30.51
   0  -2  12  368.55   32.57
   0   2 -11   41.95   10.12
   0   2 -11   70.75   17.62
   0   2 -11   59.34   16.99
   0   2 -11   50.43    9.10
   0  -2  11   62.06   13.43
   0  -2  11   57.05   10.42
   0   2 -10  963.58   59.42
   0   2 -10 1131.67  113.02
   0   2 -10  983.37   55.77
   0   2 -10 1220.66   88.88
   0  -2  10  962.19   77.21
   0  -2  10 1215.10   80.49
   0  -2  10 1044.25   78.30
   0  -2  10 1011.08   63.36
   0   2  -9  117.24   12.42
   0   2  -9  133.92   21.78
   0   2  -9  133.67   19.80
   0  -2   9  121.93   15.43
   0  -2   9  155.93   14.30
   0  -2   9  108.79   25.65
   0  -2   9  101.83   26.72
   0   2  -8 1375.18   94.20
   0   2  -8 1348.01   80.55
   0   2  -8 1450.96   91.00
   0  -2   8 1253.18   85.33
   0  -2   8 1368.42   90.81
   0  -2   8 1580.40   74.37
   0  -2   8 1322.23   76.18
   0   2  -7  247.47   17.54
   0   2  -7  258.62   24.39
   0   2  -7  235.70   27.11
   0  -2   7  218.89   25.16
   0  -2   7  259.99   25.10
   0  -2   7  229.95   21.31
   0  -2   7  224.81   18.52
   0   2  -625232.70 1295.48
   0   2  -624876.40 1456.86
   0   2  -627005.40 1565.49
   0  -2   627162.30 1502.32
   0  -2   624394.70 1449.67
   0  -2   625557.70 1363.08
   0  -2   624322.60 1282.00
   0   2  -5   80.92   14.07
   0   2  -5   90.07    9.31
   0   2  -5   85.60   12.18
   0   2  -5   81.65   12.28
   0  -2   5   82.49   11.89
   0  -2   5   89.75    9.88
   0  -2   5   76.42   13.14
   0  -2   5   98.18   18.25
   0   2  -4  807.32   32.43
   0   2  -4  797.99   47.66
   0   2  -4  835.93   38.74
   0   2  -4  815.37   42.78
   0  -2   4  789.98   45.95
   0  -2   4  831.50   38.96
   0  -2   4  807.10   34.02
   0  -2   4  801.65   42.45
   0   2  -3  470.89   31.35
   0   2  -3  487.20   19.36
   0   2  -3  452.01   22.50
   0   2  -3  440.68   38.29
   0  -2   3  454.05   21.99
   0  -2   3  484.60   21.33
   0  -2   3  442.88   28.77
   0  -2   3  437.01   35.83
   0   2  -236379.10 1503.89
   0   2  -235795.20 1475.18
   0   2  -235370.10 1180.04
   0   2  -236162.90 1157.50
   0  -2   235190.40 1463.06
   0  -2   235988.60 1150.34
   0  -2   234853.60 1189.05
   0  -2   235634.20 1437.34
   0  -2   235323.10  730.36
   0   2  -1   54.59    3.91
   0   2  -1   57.63    7.80
   0   2  -1   65.79    7.78
   0   2  -1   59.89    3.02
   0   2  -1   61.11    5.00
   0  -2   1   43.40    7.76
   0  -2   1   55.46    3.86
   0  -2   1   62.28    5.34
   0  -2   1   49.24    7.80
   0  -2   1   56.94    3.62
   0   2   021372.60  576.79
   0   2   021456.30  660.61
   0   2   021314.30  646.32
   0   2   020852.50  573.36
   0   2   021597.60  574.14
   0  -2   022122.30  672.97
   0  -2   022332.50  586.84
   0  -2   022629.80  701.24
   0  -2   021564.00  579.59
   0   2   1  199.53   11.36
   0   2   1  224.18   10.25
   0   2   1  203.45   11.50
   0   2   1  205.92    5.41
   0   2   1  194.06    9.74
   0   2   1  197.56   11.03
   0  -2  -1  191.64   10.64
   0  -2  -1  183.95    9.50
   0  -2  -1  177.80   10.39
   0  -2  -1  209.69   10.84
   0  -2  -1  210.23    4.45
   0  -2  -1  198.21   11.68
   0  -2  -1  198.30   11.36
   0   2   233111.50 1162.02
   0   2   233351.50  963.86
   0   2   230683.40  988.36
   0   2   234507.20 1090.38
   0   2   233037.80 1189.26
   0   2   234127.90 1177.20
   0   2   232882.80 1157.78
   0   2   233755.80 1059.67
   0  -2  -233697.60 1224.05
   0  -2  -233316.90 1188.03
   0  -2  -233277.90 1159.95
   0  -2  -232976.80  956.71
   0  -2  -233976.70 1166.11
   0  -2  -233313.30 1074.09
   0  -2  -231580.20  992.40
   0   2   3  857.95   29.27
   0   2   3  901.97   31.42
   0   2   3  852.42   30.40
   0   2   3  842.99   36.64
   0   2   3  898.48   40.16
   0   2   3  820.29   31.61
   0   2   3  838.77   35.83
   0  -2  -3  835.70   33.70
   0  -2  -3  849.06   35.60
   0  -2  -3  876.56   39.62
   0  -2  -3  838.14   38.19
   0  -2  -3  812.39   35.07
   0  -2  -3  867.73   28.65
   0   2   4 4279.60  145.89
   0   2   4 4460.86  151.63
   0   2   4 4598.68  179.74
   0   2   4 4319.05  153.90
   0   2   4 4535.74  167.26
   0   2   4 4324.55  161.10
   0  -2  -4 4381.94  201.33
   0  -2  -4 4296.92  151.32
   0  -2  -4 4289.12  149.00
   0  -2  -4 4523.51  204.97
   0  -2  -4 4238.35  131.31
   0  -2  -4 4555.73  175.26
   0   2   5    2.56    4.41
   0   2   5    1.83    5.60
   0   2   5    0.12    4.47
   0   2   5    0.66    4.14
   0   2   5    1.26    4.82
   0   2   5    4.19    8.63
   0  -2  -5    2.77    6.29
   0  -2  -5    2.20    5.18
   0  -2  -5    3.13    5.26
   0  -2  -5    0.76    4.76
   0  -2  -5    2.74    4.70
   0  -2  -5   -0.51    5.69
   0  -2  -5    2.51    8.45
   0   2   629155.90 1585.49
   0   2   626672.70 1323.15
   0   2   628680.70 1378.92
   0   2   628116.30 1517.91
   0   2   628684.50 1259.71
   0  -2  -627559.10 1284.10
   0  -2  -628835.30 1569.82
   0  -2  -628145.30 1487.33
   0  -2  -629984.30 1341.75
   0  -2  -627241.00 1241.60
   0  -2  -629398.70 1571.71
   0  -2  -628984.50 1381.63
   0   2   7  197.64   18.62
   0   2   7  158.75   14.52
   0   2   7  165.11   27.77
   0   2   7  168.82   16.58
   0   2   7  152.66   27.28
   0  -2  -7  160.13   21.45
   0  -2  -7  159.78   12.81
   0  -2  -7  134.33   14.92
   0  -2  -7  160.63   17.57
   0  -2  -7  182.06   22.76
   0  -2  -7  174.20   27.71
   0  -2  -7  153.37   11.93
   0   2   811202.60  567.34
   0   2   811441.60  551.41
   0   2   810514.50  548.37
   0   2   812052.10  686.17
   0   2   811792.50  638.46
   0  -2  -810701.10  494.53
   0  -2  -811430.40  655.02
   0  -2  -811562.20  573.01
   0  -2  -8 9776.71  427.04
   0  -2  -810488.00  470.15
   0  -2  -811464.20  630.56
   0  -2  -810905.30  592.68
   0   2   9  120.28   11.72
   0   2   9  115.05   13.84
   0   2   9  117.59   18.32
   0   2   9  123.93   15.66
   0   2   9  132.06   20.74
   0  -2  -9  115.48   16.04
   0  -2  -9  106.13    8.52
   0  -2  -9  132.46   15.64
   0  -2  -9  130.81   18.03
   0  -2  -9  126.40   22.19
   0  -2  -9   98.45    7.42
   0  -2  -9  115.63   15.28
   0   2  1013100.60  784.75
   0   2  1012346.60  754.03
   0   2  1013971.80  938.74
   0   2  1013845.10  852.64
   0   2  1013131.40  690.72
   0  -2 -1011247.80  535.81
   0  -2 -1014166.80  938.33
   0  -2 -1011349.80  537.51
   0  -2 -1013212.00  830.34
   0  -2 -1011816.80  644.88
   0  -2 -1013222.80  772.75
   0  -2 -1013085.10  803.76
   0   2  11    8.83   15.20
   0   2  11    4.17    9.08
   0   2  11    4.24    6.75
   0   2  11   18.06    5.33
   0   2  11    2.00    7.72
   0  -2 -11    4.71    7.98
   0  -2 -11    6.43    4.59
   0  -2 -11   11.52   11.59
   0  -2 -11    6.42    8.04
   0  -2 -11    7.99    8.83
   0   2  12 4191.39  273.27
   0   2  12 3878.49  261.09
   0   2  12 4046.87  224.59
   0   2  12 4432.06  344.35
   0  -2 -12 4247.34  329.26
   0  -2 -12 5027.55  438.53
   0  -2 -12 3937.22  235.23
   0  -2 -12 4412.36  272.80
   0   2  13 2072.73  208.13
   0   2  13 2293.46  183.31
   0  -2 -13 2252.10  201.32
   0  -2 -13 2632.46  233.01
   0  -2 -13 2234.27  173.32
   0   2  14   97.54   23.65
   0   2  14  121.90   26.52
   0  -2 -14  143.64   33.60
   0  -2 -14   82.82   22.80
   0  -2 -14   89.14   22.66
   0   2  15 4947.68  406.28
   0   2  15 4480.00  408.78
   0  -2 -15 4820.95  392.28
   0  -2 -15 5076.33  389.10
   0  -2 -15 5346.58  522.09
   0   2  16  145.58   51.56
   0  -2 -16  158.71   36.27
   0  -2 -16  165.33   26.56
   0  -2 -16  175.68   37.20
   0   2  17  115.38   39.36
   0  -2 -17  157.11   24.60
   0  -2 -17  156.98   23.80
   0  -2 -17  191.71   35.57
   0   2  18   75.82   28.26
   0  -2 -18   83.11   16.55
   0  -2 -18   89.47   15.52
   0  -2 -18  111.18   27.22
   0   2  19   34.66   24.05
   0  -2 -19   64.86   11.85
   0  -2 -19  103.96   21.82
   0  -2 -20  127.38   25.40
   0   3 -19   11.97    9.62
   0  -3  19   -4.03   12.56
   0   3 -18 1137.92  107.74
   0   3 -18 1098.31   69.51
   0  -3  18  984.50  115.31
   0   3 -17  202.97   52.68
   0   3 -17  180.33   23.77
   0  -3  17  159.13   55.35
   0   3 -16   -3.33   11.68
   0   3 -16    4.02    7.66
   0  -3  16   -5.02   10.44
   0   3 -15    0.03   13.46
   0   3 -15    8.56    9.98
   0   3 -14  681.28   66.35
   0   3 -14  736.54   88.84
   0   3 -13  840.91   75.18
   0   3 -13  980.64  126.85
   0  -3  13  708.60   66.48
   0   3 -12  490.39   47.79
   0   3 -12  523.58   62.67
   0  -3  12  528.77   70.94
   0   3 -11 1066.57   77.48
   0   3 -11  680.62   49.25
   0   3 -11  988.44   81.57
   0   3 -11  731.63   47.79
   0  -3  11  766.03   52.62
   0  -3  11 1039.93   76.60
   0   3 -10  186.40   29.62
   0   3 -10  218.81   25.81
   0   3 -10  159.39   14.51
   0  -3  10  161.10   22.07
   0  -3  10  219.72   23.14
   0  -3  10  160.46   20.86
   0   3  -9    5.65    4.33
   0   3  -9   17.64    7.88
   0   3  -9    6.04    9.34
   0  -3   9   -6.53    4.98
   0  -3   9    5.69    8.23
   0  -3   9    1.39    6.71
   0  -3   9    7.50    6.96
   0   3  -8 1992.59  108.74
   0   3  -8 2257.10  149.34
   0   3  -8 2117.80  138.56
   0  -3   8 1976.52  100.51
   0  -3   8 2016.93  132.59
   0  -3   8 2118.88  122.55
   0  -3   8 2113.78  117.88
   0   3  -7 6310.71  336.32
   0   3  -7 5882.53  356.88
   0   3  -7 5545.75  289.81
   0  -3   7 6362.69  376.18
   0  -3   7 5977.08  328.73
   0  -3   7 5401.75  275.57
   0  -3   7 5740.59  353.72
   0   3  -6 6150.63  323.33
   0   3  -6 6959.82  328.60
   0   3  -6 6117.85  266.27
   0   3  -6 6408.47  356.58
   0  -3   6 6504.50  333.85
   0  -3   6 6333.31  292.38
   0  -3   6 6100.68  352.12
   0  -3   6 6896.99  326.16
   0   3  -5    3.60    5.36
   0   3  -5    5.41    3.95
   0   3  -5    6.91    7.51
   0   3  -5    8.41    9.67
   0  -3   5    6.03    6.92
   0  -3   5    8.91    9.01
   0  -3   5    3.90    5.33
   0  -3   5    2.59    4.36
   0   3  -4 2669.92  127.72
   0   3  -4 2753.11  139.29
   0   3  -4 2908.27  107.12
   0   3  -4 2678.55   95.55
   0  -3   4 2624.82  136.02
   0  -3   4 2719.66  102.74
   0  -3   4 2729.76  127.81
   0  -3   4 2957.26  108.66
   0   3  -3  182.13   19.02
   0   3  -3  173.33   18.20
   0   3  -3  170.25   10.89
   0   3  -3  175.42   11.16
   0  -3   3  149.95    4.75
   0  -3   3  181.61   11.25
   0  -3   3  169.93   17.74
   0  -3   3  159.05   11.19
   0  -3   3  144.38    4.74
   0  -3   3  164.28   17.48
   0  -3   3  167.38   19.00
   0   3  -2321507.021800.20
   0   3  -2316591.021059.50
   0   3  -2303028.017544.60
   0   3  -2303765.014948.40
   0  -3   2318535.018081.10
   0  -3   2324084.021493.10
   0  -3   2284034.013500.80
   0  -3   2326411.021992.00
   0  -3   2304623.015148.30
   0   3  -1   54.45    9.90
   0   3  -1   31.16   13.16
   0   3  -1   45.51    5.84
   0   3  -1   53.22    2.53
   0  -3   1   42.38    7.51
   0  -3   1   47.32   10.00
   0  -3   1   49.63    2.40
   0  -3   1   48.57    6.41
   0  -3   1   36.89    9.92
   0   3   0  890.07   44.98
   0   3   0 1033.84   42.23
   0   3   0  928.40   32.88
   0   3   0  931.63   34.76
   0  -3   0 1197.17   44.24
   0  -3   0  968.71   34.49
   0  -3   0  876.21   43.06
   0  -3   0  966.21   35.95
   0   3   1  150.62   11.82
   0   3   1  164.19   12.41
   0   3   1  147.92   12.80
   0   3   1  143.90   10.62
   0   3   1  149.05    2.79
   0   3   1  157.04   13.52
   0  -3  -1  150.71   13.00
   0  -3  -1  139.04    2.14
   0  -3  -1  159.32   11.72
   0  -3  -1  141.89   12.75
   0  -3  -1  155.64   13.65
   0   3   219338.50  504.58
   0   3   220182.50  737.67
   0   3   217953.30  675.41
   0   3   218316.00  718.53
   0   3   219120.60  687.65
   0   3   218366.20  713.07
   0  -3  -218645.80  720.72
   0  -3  -218199.60  675.04
   0  -3  -218430.80  686.79
   0  -3  -218325.60  729.46
   0  -3  -218308.40  650.64
   0  -3  -219008.30  503.63
   0  -3  -219046.00  711.36
   0   3   3   43.18    6.49
   0   3   3   41.66    9.76
   0   3   3   39.97   10.50
   0   3   3   39.91    9.82
   0   3   3   50.05    9.60
   0   3   3   35.63    8.61
   0   3   3   49.86    5.72
   0   3   3   57.06    7.95
   0  -3  -3   45.45    6.49
   0  -3  -3   45.48    7.05
   0  -3  -3   48.42    9.17
   0  -3  -3   47.34    7.26
   0  -3  -3   46.63    9.19
   0  -3  -3   33.39    9.22
   0  -3  -3   49.66    9.45
   0   3   4 1081.47   55.50
   0   3   4 1096.55   54.34
   0   3   4 1086.00   58.50
   0   3   4 1031.09   41.83
   0   3   4 1040.92   43.15
   0   3   4 1078.10   46.11
   0   3   4 1024.38   44.13
   0  -3  -4 1039.64   51.21
   0  -3  -4 1084.72   58.50
   0  -3  -4 1032.01   56.97
   0  -3  -4 1081.04   52.85
   0  -3  -4 1166.52   47.87
   0  -3  -4 1042.05   42.30
   0   3   5    8.11    5.32
   0   3   5    3.58    6.49
   0   3   5    7.98    4.94
   0   3   5    5.39    5.85
   0   3   5    9.58    5.47
   0   3   5   18.83    7.68
   0  -3  -5    9.26    6.50
   0  -3  -5   25.32   10.74
   0  -3  -5   20.11    7.14
   0  -3  -5    8.09    7.85
   0  -3  -5    5.52    8.38
   0  -3  -5   10.11    6.98
   0  -3  -5    8.22    4.48
   0   3   6 4518.20  224.69
   0   3   6 4195.71  225.19
   0   3   6 4625.56  178.22
   0   3   6 4151.39  175.53
   0   3   6 4204.61  174.30
   0  -3  -6 4387.50  180.65
   0  -3  -6 4431.96  219.47
   0  -3  -6 4659.63  199.26
   0  -3  -6 4117.28  199.12
   0  -3  -6 4207.46  178.83
   0  -3  -6 4556.45  209.21
   0  -3  -6 5047.08  193.47
   0   3   7 5581.70  291.88
   0   3   7 5338.00  240.99
   0   3   7 5038.77  230.18
   0   3   7 5806.42  239.34
   0   3   7 5618.04  297.40
   0  -3  -7 5586.44  294.42
   0  -3  -7 5676.74  289.87
   0  -3  -7 4998.88  232.71
   0  -3  -7 5344.40  275.24
   0  -3  -7 5604.85  290.91
   0  -3  -7 5618.52  246.32
   0  -3  -7 5171.82  222.60
   0   3   8   51.83   13.60
   0   3   8   23.87    8.74
   0   3   8   49.39   10.18
   0   3   8   41.44   12.90
   0   3   8   42.17    8.91
   0  -3  -8   70.68    9.11
   0  -3  -8   42.59    7.04
   0  -3  -8   35.79   19.83
   0  -3  -8  101.22   12.34
   0  -3  -8   41.79   13.09
   0  -3  -8   59.26    8.52
   0  -3  -8   60.21   10.19
   0   3   9   45.95    9.04
   0   3   9   70.38   14.26
   0   3   9   54.32   10.90
   0   3   9   46.89    8.51
   0   3   9   46.76   13.93
   0  -3  -9   76.99   13.67
   0  -3  -9   57.87   15.53
   0  -3  -9   45.25   12.14
   0  -3  -9   40.90   11.07
   0  -3  -9   47.11    8.32
   0  -3  -9   47.32    6.53
   0  -3  -9   58.89   10.57
   0   3  10 1864.45  120.79
   0   3  10 2150.14  142.81
   0   3  10 1988.73  110.76
   0   3  10 2081.83   98.01
   0   3  10 2093.24  133.50
   0  -3 -10 1746.94   79.82
   0  -3 -10 2031.56  132.14
   0  -3 -10 1920.96  119.16
   0  -3 -10 2201.20  146.92
   0  -3 -10 1830.50   83.14
   0  -3 -10 1805.52   93.76
   0  -3 -10 2098.04  111.08
   0   3  11   79.75   10.13
   0   3  11   86.38   11.99
   0   3  11   87.92   17.99
   0   3  11   77.28   19.13
   0   3  11   86.33   14.34
   0  -3 -11   78.60   21.36
   0  -3 -11   90.47   14.11
   0  -3 -11   70.92    9.27
   0  -3 -11   86.69   17.61
   0  -3 -11   82.78   20.89
   0   3  1229103.70 2013.45
   0   3  1227158.50 2125.62
   0   3  1230526.60 2428.92
   0   3  1226369.00 2163.60
   0  -3 -1225170.20 1859.88
   0  -3 -1228974.70 2161.44
   0  -3 -1233882.20 2825.15
   0  -3 -1229289.70 2339.71
   0   3  13  250.30   34.80
   0   3  13  296.67   40.72
   0  -3 -13  276.24   39.43
   0  -3 -13  278.06   32.16
   0  -3 -13  322.86   54.40
   0   3  1421951.70 1914.08
   0   3  1419472.40 1713.47
   0  -3 -1421083.20 1847.78
   0  -3 -1421129.20 1712.00
   0  -3 -1424971.80 2326.53
   0   3  15   82.18   19.87
   0  -3 -15   26.94   26.72
   0  -3 -15   21.07   15.92
   0  -3 -15   13.83   12.88
   0   3  16  677.02   96.81
   0  -3 -16  792.49   66.71
   0  -3 -16  803.01   79.00
   0  -3 -16  816.83   95.94
   0   3  17  104.70   30.88
   0  -3 -17  108.70   21.64
   0  -3 -17   97.26   17.43
   0  -3 -17  106.20   29.30
   0  -3 -18   65.37   16.47
   0  -3 -18   62.90   23.45
   0  -3 -19   70.23   14.47
   0  -3 -19   85.78   23.62
   0  -3 -20  122.20   13.81
   0  -3 -20  167.10   36.59
   0  -3 -21  574.56   52.95
   0   4 -18   32.83   16.60
   0  -4  18   23.69   17.73
   0   4 -17    6.59   13.01
   0  -4  17    7.89   12.64
   0   4 -16  177.80   21.33
   0   4 -16  199.85   40.88
   0  -4  16  186.28   37.29
   0   4 -15  223.50   28.01
   0   4 -15  259.54   45.09
   0   4 -14   22.66   22.43
   0   4 -14   58.23   13.53
   0   4 -13    6.42   10.41
   0   4 -13   -2.89   12.15
   0  -4  13    6.36    8.13
   0   4 -12 5824.94  450.74
   0   4 -12 6231.20  554.27
   0  -4  12 6883.87  568.59
   0   4 -11  271.72   28.42
   0   4 -11  319.24   44.56
   0  -4  11  303.97   39.32
   0   4 -10  303.76   41.31
   0   4 -10  263.19   27.39
   0   4 -10  339.54   40.18
   0  -4  10  273.88   27.62
   0  -4  10  280.83   31.10
   0   4  -9  181.04   40.07
   0   4  -9  189.45   19.79
   0   4  -9  176.29   38.68
   0   4  -9  139.26   12.47
   0  -4   9  153.37   28.66
   0  -4   9  144.21   23.47
   0  -4   9  177.95   27.69
   0  -4   9  131.38   13.30
   0   4  -8 3918.99  252.77
   0   4  -8 3348.01  174.01
   0   4  -8 4227.60  225.93
   0  -4   8 3650.22  198.41
   0  -4   8 3746.82  257.98
   0  -4   8 3718.62  228.01
   0  -4   8 3318.16  177.04
   0   4  -7 6216.28  380.94
   0   4  -7 7292.61  382.71
   0   4  -7 6587.83  460.78
   0   4  -7 5763.56  303.70
   0  -4   7 6581.88  382.40
   0  -4   7 6419.86  463.32
   0  -4   7 5648.71  317.65
   0  -4   7 6123.07  330.93
   0   4  -6 1706.08   74.55
   0   4  -6 2075.16   92.50
   0   4  -6 1808.74  117.97
   0   4  -6 1757.31  109.18
   0  -4   6 1793.92  146.22
   0  -4   6 1833.65  107.25
   0  -4   6 1817.91   83.43
   0  -4   6 1819.66   84.59
   0   4  -5  469.52   33.04
   0   4  -5  446.52   21.37
   0   4  -5  510.28   56.19
   0   4  -5  472.32   37.27
   0  -4   5  475.78   23.82
   0  -4   5  469.86   35.15
   0  -4   5  483.02   40.31
   0  -4   5  425.80   23.61
   0   4  -4 1219.34   57.37
   0   4  -4 1295.67   58.53
   0   4  -4 1265.97   78.47
   0   4  -4 1269.89   95.15
   0  -4   4 1242.15   54.42
   0  -4   4 1231.18   44.44
   0  -4   4 1331.28   79.60
   0  -4   4 1284.54   96.31
   0   4  -3 2576.89   90.19
   0   4  -3 2836.05   83.49
   0   4  -3 2598.73  128.26
   0   4  -3 2495.14  131.06
   0  -4   3 2483.31   73.26
   0  -4   3 2328.56   54.40
   0  -4   3 2564.96  132.35
   0  -4   3 2606.85  130.97
   0  -4   3 2399.37   90.46
   0  -4   3 2363.77   53.61
   0  -4   3 2526.02  134.93
   0   4  -218211.90  515.81
   0   4  -216434.30  807.11
   0   4  -215879.20  794.23
   0   4  -216444.60  644.94
   0  -4   216562.20  679.67
   0  -4   217817.00  871.03
   0  -4   216705.40  470.44
   0  -4   216258.00  541.65
   0  -4   216426.50  838.38
   0   4  -1 2085.03  103.07
   0   4  -1 2065.97   70.90
   0   4  -1 2063.32   24.36
   0   4  -1 2001.91  123.00
   0  -4   1 2086.88   99.69
   0  -4   1 1965.38   23.00
   0  -4   1 2206.91   73.10
   0  -4   1 2063.61   76.97
   0  -4   1 1938.54  102.71
   0   4   0463155.035236.00
   0   4   0441891.030512.30
   0   4   0481445.035004.60
   0  -4   0482504.036081.90
   0  -4   0480252.035522.40
   0  -4   0448938.030812.60
   0  -4   0459278.031252.20
   0   4   1 2780.53  115.96
   0   4   1 2931.12  121.42
   0   4   1 2694.23  101.58
   0   4   1 2982.11  129.90
   0  -4  -1 2739.91  115.56
   0  -4  -1 2934.23  127.94
   0  -4  -1 2934.35  112.86
   0  -4  -1 2913.26  116.52
   0   4   2268055.010328.60
   0   4   2285623.019123.30
   0   4   2287957.018853.70
   0   4   2290080.019273.70
   0   4   2276987.018053.80
   0   4   2289510.018525.80
   0  -4  -2247384.010564.30
   0  -4  -2297665.019442.10
   0  -4  -2296610.019728.10
   0  -4  -2305622.019403.10
   0  -4  -2267306.017509.80
   0  -4  -2274462.018513.20
   0   4   3 1630.04   65.26
   0   4   3 1892.52   81.51
   0   4   3 1614.85   83.26
   0   4   3 1799.17   75.18
   0   4   3 1661.54   77.02
   0   4   3 1664.00   87.70
   0   4   3 1759.03   50.79
   0  -4  -3 1648.06   69.48
   0  -4  -3 1839.38   53.60
   0  -4  -3 1669.10   86.80
   0  -4  -3 1681.33   85.69
   0  -4  -3 1775.36   82.81
   0  -4  -3 1634.25   91.59
   0   4   4  274.02   26.33
   0   4   4  301.03   18.04
   0   4   4  299.19   23.49
   0   4   4  301.14   20.39
   0   4   4  331.46   16.62
   0   4   4  411.56   24.64
   0  -4  -4  300.06   19.90
   0  -4  -4  314.42   26.48
   0  -4  -4  311.04   27.77
   0  -4  -4  278.40   25.11
   0  -4  -4  295.35   18.63
   0  -4  -4  354.39   25.05
   0   4   5  157.16   20.06
   0   4   5  164.42   14.76
   0   4   5  155.78   14.42
   0   4   5  155.65   13.67
   0   4   5  152.87   12.38
   0  -4  -5  163.63   19.85
   0  -4  -5  162.48   12.86
   0  -4  -5  190.20   20.18
   0  -4  -5  152.00   16.89
   0  -4  -5  167.43   19.49
   0  -4  -5  151.21   18.76
   0   4   6 4837.44  244.80
   0   4   6 4895.70  213.21
   0   4   6 4601.89  222.41
   0   4   6 4821.55  223.37
   0   4   6 4401.73  184.82
   0  -4  -6 4847.17  240.44
   0  -4  -6 4435.09  209.45
   0  -4  -6 4478.31  265.68
   0  -4  -6 4287.88  182.50
   0  -4  -6 4986.47  237.79
   0  -4  -6 4935.76  245.28
   0   4   7 1949.23  103.91
   0   4   7 1924.19   92.67
   0   4   7 1998.37  117.58
   0   4   7 1815.86   86.36
   0   4   7 1977.03   88.80
   0  -4  -7 2076.44  101.25
   0  -4  -7 1891.91   90.93
   0  -4  -7 1777.80  107.64
   0  -4  -7 2086.65  110.67
   0  -4  -7 1974.56  118.56
   0  -4  -7 2025.57  106.88
   0  -4  -7 1781.33   94.74
   0   4   8 1267.12   70.61
   0   4   8 1391.34   86.46
   0   4   8 1175.64   58.22
   0   4   8 1340.23   78.36
   0   4   8 1311.39   59.96
   0  -4  -8 1273.75   80.16
   0  -4  -8 1322.16   84.86
   0  -4  -8 1139.79   63.26
   0  -4  -8 1135.38   71.59
   0  -4  -8 1332.55   66.71
   0  -4  -8 1212.65   66.45
   0  -4  -8 1436.74   81.76
   0   4   9  590.62   35.58
   0   4   9  693.10   53.18
   0   4   9  666.92   35.16
   0   4   9  689.88   55.42
   0   4   9  647.15   44.77
   0  -4  -9  681.02   39.74
   0  -4  -9  663.77   50.74
   0  -4  -9  606.91   39.02
   0  -4  -9  741.33   54.59
   0  -4  -9  566.00   33.22
   0  -4  -9  589.12   39.32
   0  -4  -9  698.83   54.74
   0   4  10  647.62   55.64
   0   4  10  614.41   46.56
   0   4  10  652.70   71.67
   0   4  10  565.37   35.35
   0   4  10  636.32   35.54
   0  -4 -10  628.78   39.81
   0  -4 -10  696.49   57.17
   0  -4 -10  542.16   30.53
   0  -4 -10  655.33   53.37
   0  -4 -10  549.45   49.47
   0  -4 -10  599.07   47.49
   0  -4 -10  598.02   34.95
   0   4  11  972.01   78.44
   0   4  11  894.72   67.67
   0   4  11  981.54   72.72
   0   4  11  968.50   52.90
   0   4  11 1059.50   81.38
   0  -4 -11 1142.62   86.38
   0  -4 -11  985.65   71.03
   0  -4 -11 1013.11   61.37
   0  -4 -11  840.64   47.60
   0  -4 -11  820.73   50.57
   0  -4 -11 1037.31   79.59
   0  -4 -11  844.52   55.30
   0   4  12  245.98   34.22
   0   4  12  285.09   37.24
   0   4  12  234.93   23.13
   0  -4 -12  331.12   41.48
   0  -4 -12  262.54   36.30
   0  -4 -12  199.32   19.33
   0  -4 -12  267.64   25.40
   0   4  13 3767.16  316.46
   0   4  13 4383.24  346.97
   0  -4 -13 4979.62  408.77
   0  -4 -13 4188.09  288.79
   0  -4 -13 4320.80  343.91
   0   4  14 5296.50  459.92
   0  -4 -14 5747.21  411.23
   0  -4 -14 5810.21  478.45
   0  -4 -14 6739.40  582.01
   0   4  15  245.15   47.01
   0  -4 -15  296.66   45.94
   0  -4 -15  263.08   31.23
   0  -4 -15  264.27   66.97
   0   4  16 6734.15  672.43
   0  -4 -16 7615.91  660.49
   0  -4 -16 7753.63  633.80
   0  -4 -17   37.96   23.34
   0  -4 -17   38.66   19.50
   0  -4 -18  410.72   48.06
   0  -4 -18  451.05   60.77
   0  -4 -19    7.19   11.79
   0  -4 -19    1.14   11.66
   0  -4 -20 1091.54   71.35
   0  -4 -20 1253.79  133.07
   0  -4 -21   57.24   15.91
   0   5 -18   60.48   21.07
   0  -5  18   79.29   22.36
   0   5 -17  898.63   93.98
   0  -5  17  824.34   89.06
   0   5 -16  199.71   41.15
   0  -5  16  150.74   37.52
   0   5 -15 1975.97  203.16
   0   5 -14   29.80   20.05
   0   5 -13   10.59   12.69
   0  -5  13    2.12    8.84
   0   5 -12 4000.23  364.14
   0  -5  12 4184.50  369.03
   0   5 -11    5.66   11.12
   0  -5  11   -1.64   11.79
   0   5 -10 1662.23  152.83
   0  -5  10 1613.64  129.42
   0   5  -9   29.07    8.39
   0   5  -9   74.50   18.14
   0   5  -9   48.18    9.38
   0  -5   9   49.45   13.68
   0  -5   9   51.53    9.30
   0   5  -833354.10 2756.20
   0   5  -832088.70 2210.68
   0   5  -831781.90 2251.31
   0  -5   833771.80 2630.22
   0  -5   833617.50 2859.17
   0  -5   833853.10 2350.01
   0   5  -7   82.34    8.37
   0   5  -7   81.11    9.58
   0   5  -7  115.17   19.73
   0   5  -7  104.95   19.73
   0   5  -7   98.29   14.67
   0  -5   7   99.34   16.65
   0  -5   7   83.28    9.69
   0  -5   7   72.69   12.49
   0  -5   7  104.42   19.57
   0   5  -6   72.06    8.04
   0   5  -6   67.62   16.06
   0   5  -6   59.56   16.23
   0   5  -6   62.31    6.94
   0  -5   6   72.47   14.14
   0  -5   6   55.23    7.58
   0  -5   6   64.62   16.04
   0   5  -5    4.16    3.35
   0   5  -5    2.56    8.52
   0   5  -5    6.30    3.53
   0   5  -5    4.85    7.97
   0   5  -5    3.23    5.11
   0  -5   5    2.96    7.35
   0  -5   5    4.34    3.32
   0  -5   5   -3.53    8.14
   0  -5   5    3.19    3.80
   0   5  -4  104.57    6.85
   0   5  -4  126.96    8.67
   0   5  -4  106.34   17.92
   0   5  -4  118.02   19.20
   0   5  -4  130.97    8.67
   0  -5   4  112.02   27.21
   0  -5   4   88.95    9.86
   0  -5   4  127.51   18.05
   0  -5   4  113.29    7.01
   0  -5   4  120.73   18.18
   0   5  -3   42.33    3.05
   0   5  -3   48.58   11.77
   0   5  -3   40.52    3.35
   0   5  -3   45.65   12.31
   0   5  -3   46.32    5.58
   0  -5   3   45.27   12.34
   0  -5   3   35.96    3.43
   0  -5   3   39.22   11.59
   0  -5   3   39.55    6.17
   0  -5   3   37.98    3.45
   0  -5   3   46.87   12.15
   0  -5   3   43.62    3.42
   0   5  -240314.80 2545.35
   0   5  -242025.70 2542.95
   0   5  -241031.50 1090.09
   0   5  -241299.30 1099.40
   0   5  -240871.40 2060.57
   0  -5   242261.90 2089.61
   0  -5   242959.20 2626.88
   0  -5   241975.30 2568.64
   0  -5   242109.50 1784.28
   0  -5   241695.30 1097.40
   0   5  -1 6031.72  305.89
   0   5  -1 6296.89  321.95
   0   5  -1 6030.99  242.76
   0  -5   1 6716.70  255.03
   0  -5   1 5911.22  318.30
   0  -5   1 6171.93  325.50
   0  -5   1 6102.93  254.60
   0   5   0160037.011422.30
   0   5   0167548.012222.60
   0   5   0160999.010216.50
   0  -5   0163691.011748.50
   0  -5   0183823.011543.40
   0  -5   0163617.010394.20
   0  -5   0172165.012665.00
   0   5   1  300.87   19.20
   0   5   1  308.46   25.33
   0   5   1  325.20   29.68
   0  -5  -1  338.09   21.66
   0  -5  -1  342.05   28.37
   0  -5  -1  336.34   26.48
   0   5   2 6010.83  268.44
   0   5   2 5242.54  223.86
   0   5   2 5881.59  249.99
   0  -5  -2 5920.73  275.38
   0  -5  -2 5380.31  250.62
   0  -5  -2 6186.68  256.83
   0  -5  -2 5697.32  248.24
   0   5   3 1487.78   72.76
   0   5   3 1454.78   64.73
   0   5   3 1617.38   76.28
   0   5   3 1589.84   80.15
   0   5   3 1433.17   41.29
   0  -5  -3 1715.72   43.74
   0  -5  -3 1554.15   85.95
   0  -5  -3 1478.80   69.57
   0  -5  -3 1656.37   85.75
   0  -5  -3 1477.81   75.93
   0  -5  -3 1662.72   92.94
   0   5   4  914.86   48.77
   0   5   4  803.77   39.15
   0   5   4  882.50   28.19
   0   5   4  924.77   47.04
   0   5   4  915.74   49.33
   0  -5  -4  818.69   42.66
   0  -5  -4  843.15   44.55
   0  -5  -4  896.63   56.54
   0  -5  -4 1017.00   40.03
   0  -5  -4 1024.05   62.91
   0   5   5   35.95    7.88
   0   5   5   38.34    8.71
   0   5   5   34.59    6.28
   0   5   5   22.99    7.84
   0   5   5    2.70    8.56
   0  -5  -5   32.72   11.24
   0  -5  -5   36.68    6.19
   0  -5  -5   19.25    9.65
   0  -5  -5   27.13   10.12
   0  -5  -5   21.14    7.18
   0  -5  -5   18.47    6.68
   0   5   620900.30 1115.38
   0   5   624091.80 1275.71
   0   5   623046.90 1192.65
   0   5   622277.30 1165.04
   0  -5  -623473.10 1382.99
   0  -5  -621768.40 1288.75
   0  -5  -621758.00 1304.30
   0  -5  -624537.80 1235.19
   0  -5  -621148.50 1151.06
   0  -5  -624070.30 1406.59
   0   5   7  356.48   24.31
   0   5   7  408.25   27.90
   0   5   7  406.56   27.16
   0   5   7  402.75   30.96
   0  -5  -7  391.68   30.67
   0  -5  -7  419.56   36.70
   0  -5  -7  337.73   23.77
   0  -5  -7  428.26   29.84
   0  -5  -7  355.45   35.18
   0  -5  -7  411.13   37.57
   0   5   8  134.49   14.95
   0   5   8   98.22   11.22
   0   5   8   65.55   10.23
   0   5   8   74.22   12.72
   0  -5  -8   78.22   16.76
   0  -5  -8   61.95   13.35
   0  -5  -8   62.29   15.39
   0  -5  -8   69.84   13.80
   0  -5  -8   92.86   23.74
   0  -5  -8   54.42   13.98
   0   5   9  587.92   46.48
   0   5   9  573.46   32.41
   0   5   9  496.61   30.10
   0   5   9  548.59   51.69
   0   5   9  588.12   51.50
   0  -5  -9  609.01   45.03
   0  -5  -9  542.42   48.01
   0  -5  -9  497.71   33.74
   0  -5  -9  522.51   40.10
   0  -5  -9  562.52   50.52
   0  -5  -9  500.39   37.26
   0   5  10   20.15    7.34
   0   5  10   23.95    7.08
   0   5  10   66.31   17.23
   0   5  10   50.50   13.68
   0   5  10   19.57   10.76
   0  -5 -10   24.07    9.51
   0  -5 -10   37.89   11.66
   0  -5 -10   21.47    7.45
   0  -5 -10   20.92   13.11
   0  -5 -10   35.14   13.41
   0  -5 -10   83.22   12.53
   0   5  11  206.77   18.20
   0   5  11  246.54   28.44
   0   5  11  226.12   18.54
   0   5  11  243.38   43.07
   0  -5 -11  146.37   29.69
   0  -5 -11  246.29   44.84
   0  -5 -11  232.46   29.56
   0  -5 -11  220.21   17.93
   0  -5 -11  303.47   33.53
   0  -5 -11  226.88   21.72
   0   5  12  634.69   43.55
   0   5  12  712.06   92.88
   0  -5 -12  794.30   71.44
   0  -5 -12  636.53   39.38
   0  -5 -12  960.85   76.24
   0  -5 -12  683.20   56.39
   0   5  13  782.47   93.61
   0  -5 -13  974.13  102.56
   0  -5 -13  892.58   92.80
   0   5  14 3958.67  380.12
   0  -5 -14 4487.38  393.84
   0  -5 -14 5065.10  436.15
   0   5  15 6075.39  620.97
   0  -5 -15 7299.58  624.76
   0  -5 -15 7630.78  646.02
   0  -5 -16   26.32   17.46
   0  -5 -16   32.14   24.23
   0  -5 -17  108.06   28.17
   0  -5 -17  123.14   26.85
   0  -5 -18   31.41   17.32
   0  -5 -18   28.55   15.47
   0  -5 -19   11.12   10.38
   0  -5 -19   11.36   12.86
   0  -5 -20 1063.52   76.90
   0  -5 -20 1186.06   95.74
   0  -5 -21   10.59    9.73
   0   6 -17   39.98   33.52
   0  -6  17   98.23   32.05
   0   6 -16  361.76   57.04
   0  -6  16  329.85   51.08
   0   6 -15 2727.35  259.00
   0   6 -14  378.84   53.57
   0  -6  14  263.04   33.63
   0   6 -13 1836.50  168.09
   0  -6  13 1303.51  159.79
   0   6 -12   18.51   17.30
   0  -6  12   26.48   15.85
   0   6 -11  500.10   63.40
   0  -6  11  412.46   49.44
   0   6 -10    6.43   10.86
   0  -6  10   -2.38    8.53
   0   6  -9  439.39   55.19
   0  -6   9  419.84   45.41
   0   6  -816021.30 1331.36
   0  -6   816018.00 1245.62
   0   6  -7    2.48   10.90
   0   6  -7    6.25   10.03
   0  -6   7    3.60    8.54
   0   6  -6  189.97   23.84
   0   6  -6  125.65    9.54
   0   6  -6  184.19   33.63
   0  -6   6  120.32   10.64
   0  -6   6  189.67   29.96
   0  -6   6  182.98   24.26
   0   6  -5  115.77   11.57
   0   6  -5  152.67   21.96
   0   6  -5  154.00   21.65
   0  -6   5  148.99   22.16
   0  -6   5  104.19    9.35
   0  -6   5  149.92   19.38
   0   6  -4  532.66   25.02
   0   6  -4  624.86   48.81
   0   6  -4  630.57   48.70
   0  -6   4  621.50   47.79
   0  -6   4  607.21   50.56
   0  -6   4  538.37   28.28
   0   6  -3  555.63   43.24
   0   6  -3  528.88   42.00
   0   6  -3  470.48   21.80
   0  -6   3  523.04   42.69
   0  -6   3  451.74   19.25
   0  -6   3  423.91   15.60
   0  -6   3  420.90   23.29
   0  -6   3  526.94   42.06
   0  -6   3  529.71   43.04
   0   6  -258232.20 4137.75
   0   6  -259452.70 4214.19
   0   6  -256381.90 3445.78
   0  -6   257920.50 3458.60
   0  -6   257866.70 3006.62
   0  -6   260215.50 4331.21
   0  -6   258532.70 4243.66
   0   6  -1  562.86   63.28
   0   6  -1  545.94   34.80
   0   6  -1  577.04   43.02
   0  -6   1  565.54   27.71
   0  -6   1  586.79   45.67
   0  -6   1  530.94   30.49
   0  -6   1  526.96   60.80
   0   6   024515.20 1466.31
   0   6   024641.50 1278.54
   0   6   025933.90 1568.60
   0  -6   025762.50 1536.35
   0  -6   028281.40 1438.15
   0  -6   026846.70 1643.91
   0  -6   026086.50 1354.57
   0   6   1 1077.44   82.24
   0   6   1 1030.80   48.33
   0   6   1 1134.37   70.11
   0  -6  -1 1035.42   66.33
   0  -6  -1 1201.57   64.52
   0  -6  -1 1023.64   60.44
   0  -6  -1 1144.67   59.10
   0   6   228515.20 1638.15
   0   6   226881.80 1493.80
   0   6   227616.80 1563.60
   0  -6  -229679.50 1589.65
   0  -6  -227184.10 1603.72
   0  -6  -231741.10 1749.57
   0  -6  -227118.60 1544.60
   0   6   3 2517.97  129.48
   0   6   3 2448.87  119.89
   0   6   3 2280.27  108.72
   0   6   3 2196.52  103.56
   0  -6  -3 2214.51  110.59
   0  -6  -3 2650.66  140.44
   0  -6  -3 2223.88  118.20
   0  -6  -3 2521.15  126.89
   0   6   4  931.17   25.36
   0   6   4 1085.22   54.70
   0   6   4  912.52   51.98
   0   6   4  848.82   44.73
   0   6   4  987.21   74.59
   0  -6  -4 1021.52   66.15
   0  -6  -4  958.51   25.65
   0  -6  -4 1090.16   71.52
   0  -6  -4 1040.11   53.49
   0  -6  -4 1051.86   61.73
   0  -6  -4  834.26   47.82
   0   6   5  470.28   41.15
   0   6   5  409.27   30.82
   0   6   5  403.86   24.50
   0   6   5  422.77   18.38
   0   6   5  468.95   31.85
   0  -6  -5  476.70   37.84
   0  -6  -5  396.02   27.19
   0  -6  -5  428.50   37.34
   0  -6  -5  470.41   42.78
   0  -6  -5  489.73   20.97
   0  -6  -5  385.42   26.64
   0   6   6 6229.00  320.71
   0   6   6 5903.99  256.93
   0   6   6 6345.19  346.64
   0   6   6 5724.92  281.99
   0  -6  -6 6809.26  428.50
   0  -6  -6 6638.46  358.98
   0  -6  -6 6989.19  389.87
   0  -6  -6 5820.51  306.42
   0  -6  -6 7497.79  304.97
   0   6   7 3031.59  154.71
   0   6   7 2538.50  125.11
   0   6   7 2508.64  123.23
   0   6   7 2796.39  155.78
   0  -6  -7 3092.53  222.41
   0  -6  -7 3010.39  178.00
   0  -6  -7 2769.15  161.02
   0  -6  -7 2508.24  150.16
   0  -6  -7 3138.79  147.60
   0   6   8 4373.42  225.62
   0   6   8 5060.69  258.77
   0   6   8 4191.63  233.00
   0   6   8 4576.96  256.51
   0  -6  -8 4961.77  296.33
   0  -6  -8 4612.46  267.57
   0  -6  -8 4234.93  243.94
   0  -6  -8 5443.09  268.11
   0  -6  -8 4504.84  275.14
   0  -6  -8 4119.48  248.75
   0   6   9   33.60    9.04
   0   6   9   34.70    9.21
   0   6   9   28.68   12.85
   0   6   9   40.85    7.44
   0  -6  -9   43.98   11.02
   0  -6  -9   37.33   14.65
   0  -6  -9   37.87   18.46
   0  -6  -9   45.05   12.13
   0  -6  -9   48.73   11.67
   0  -6  -9   44.29   10.00
   0   6  10 1790.43  111.50
   0   6  10 1655.76   91.80
   0   6  10 1822.09  159.53
   0   6  10 2069.76  108.99
   0  -6 -10 1859.54  135.39
   0  -6 -10 1654.78  114.48
   0  -6 -10 1806.69  117.46
   0  -6 -10 2277.49  131.12
   0  -6 -10 2043.99  144.48
   0  -6 -10 1791.15  104.59
   0   6  11    1.28    4.68
   0   6  11    6.38    7.89
   0   6  11    6.09   14.07
   0   6  11    6.64    5.26
   0  -6 -11   -0.02   10.15
   0  -6 -11    0.85    7.17
   0  -6 -11   -0.59    7.35
   0  -6 -11    3.97    8.78
   0  -6 -11    4.31    5.79
   0   6  12  100.32   27.08
   0  -6 -12  229.94   25.87
   0  -6 -12  102.60   18.31
   0  -6 -12  105.10   27.80
   0   6  13  122.15   47.62
   0  -6 -13  221.34   34.32
   0  -6 -13  138.49   19.24
   0  -6 -13  206.50   32.76
   0   6  14  837.34  139.09
   0  -6 -14 1106.07  112.57
   0  -6 -14 1030.03   93.57
   0  -6 -15  137.06   29.02
   0  -6 -15  131.59   48.99
   0  -6 -16  298.18   50.05
   0  -6 -16  289.45   43.05
   0  -6 -17  175.46   34.31
   0  -6 -17  158.10   45.31
   0  -6 -18   12.55   12.18
   0  -6 -18    5.39   12.20
   0  -6 -19   48.78   16.85
   0  -6 -19   57.51   18.31
   0  -6 -20   73.52   17.88
   0  -6 -20   69.28   15.79
   0   7 -16   -4.70   10.72
   0  -7  16    4.62    9.94
   0   7 -15  295.68   47.98
   0   7 -14  468.78   54.30
   0  -7  14  243.42   33.77
   0   7 -13   14.21   13.89
   0  -7  13    2.69   14.95
   0   7 -12   27.22   16.39
   0  -7  12   11.45   16.24
   0   7 -11   23.49   17.92
   0  -7  11   25.47   13.88
   0   7 -10  513.98   68.65
   0  -7  10  522.53   62.49
   0   7  -9   43.38   18.29
   0  -7   9   33.73   14.96
   0   7  -8    9.64   11.74
   0  -7   8    4.36    9.99
   0   7  -7  188.93   32.28
   0   7  -7  175.82   36.57
   0  -7   7  186.32   28.31
   0   7  -6 1178.26  138.59
   0   7  -6 1156.42   99.10
   0  -7   6 1180.00  121.07
   0   7  -5   17.95   12.32
   0   7  -5   18.51   11.63
   0  -7   5   14.09   16.62
   0  -7   5   13.91   10.79
   0   7  -4  553.42   75.77
   0   7  -4  788.52   56.77
   0  -7   4  559.22   56.64
   0  -7   4  560.53   74.28
   0   7  -3   10.95   10.28
   0   7  -3   13.00    4.16
   0   7  -3   16.41    9.98
   0  -7   3   15.67   10.32
   0  -7   3   16.75   10.14
   0  -7   3    9.15    4.29
   0  -7   3   11.57   10.25
   0   7  -224947.20 1487.88
   0   7  -227920.90 1929.19
   0   7  -227780.00 1910.89
   0  -7   226764.10 1358.04
   0  -7   229106.70 2060.57
   0  -7   226429.90 1556.89
   0  -7   228463.30 1987.25
   0   7  -1   21.68   12.04
   0   7  -1   18.93   10.38
   0   7  -1   25.04    5.53
   0  -7   1   17.35   10.81
   0  -7   1   24.20    6.06
   0  -7   1   39.76    6.47
   0  -7   1   20.08   12.06
   0   7   0   22.10    4.65
   0   7   0    6.87    8.05
   0   7   0    4.66    9.35
   0  -7   0    0.75    7.66
   0  -7   0    3.51    9.35
   0  -7   0    6.08    6.02
   0   7   1    5.11    7.24
   0   7   1   10.53    8.52
   0   7   1    3.38    4.83
   0  -7  -1    3.28    6.97
   0  -7  -1   12.94    7.73
   0  -7  -1    8.16    8.31
   0  -7  -1   13.85    9.75
   0   7   240851.50 2746.26
   0   7   237972.50 2406.84
   0   7   239774.90 2643.44
   0  -7  -238759.00 2570.75
   0  -7  -244855.50 2860.12
   0  -7  -239048.80 2694.45
   0  -7  -242610.90 2643.84
   0   7   3  284.55   22.83
   0   7   3  328.46   30.75
   0   7   3  291.79   25.88
   0  -7  -3  289.40   26.97
   0  -7  -3  288.00   33.09
   0  -7  -3  356.27   32.31
   0  -7  -3  300.88   27.41
   0   7   4   78.54   14.59
   0   7   4   58.35   13.06
   0   7   4   74.00   10.60
   0   7   4   36.86   11.11
   0  -7  -4   63.92   12.65
   0  -7  -4   37.44   14.60
   0  -7  -4   73.99   11.53
   0  -7  -4   66.77   16.00
   0   7   5    7.88    6.78
   0   7   5   11.65    5.63
   0   7   5   21.20    7.52
   0   7   5    6.35    2.23
   0   7   5    7.61    6.88
   0  -7  -5    8.57    5.91
   0  -7  -5    7.91    3.34
   0  -7  -5   12.12    8.43
   0  -7  -5   12.47    9.40
   0  -7  -5   11.27    8.61
   0  -7  -5   33.42   10.13
   0   7   6  758.03   43.90
   0   7   6  776.08   31.72
   0   7   6 1069.88   57.52
   0   7   6  884.67   53.66
   0  -7  -6  974.13   67.17
   0  -7  -6  751.30   49.30
   0  -7  -6  865.71   64.30
   0  -7  -6  982.70   73.19
   0  -7  -6  775.91   49.19
   0   7   7 6074.10  316.26
   0   7   7 7373.79  429.86
   0   7   7 7229.19  411.25
   0   7   7 6402.59  359.84
   0  -7  -7 7667.86  373.96
   0  -7  -7 6506.99  385.90
   0  -7  -7 7958.36  481.40
   0  -7  -7 7229.69  446.80
   0  -7  -7 6689.21  419.91
   0   7   8   63.10    9.56
   0   7   8   72.89   12.03
   0   7   8   90.75   13.07
   0   7   8   71.62   15.86
   0  -7  -8  101.46   11.01
   0  -7  -8   83.60   14.90
   0  -7  -8   58.09   11.58
   0  -7  -8   83.65   17.61
   0  -7  -8  118.29   18.82
   0   7   9  431.77   31.12
   0   7   9  420.22   41.82
   0   7   9  401.27   38.78
   0   7   9  388.11   26.24
   0  -7  -9  420.99   42.56
   0  -7  -9  452.07   43.93
   0  -7  -9  471.98   49.36
   0  -7  -9  438.21   43.97
   0  -7  -9  391.97   35.97
   0  -7  -9  498.29   33.03
   0   7  10   77.85   19.44
   0   7  10   73.25   14.58
   0   7  10  168.88   17.41
   0   7  10   68.74   27.60
   0  -7 -10  104.50   15.76
   0  -7 -10   68.86   23.25
   0  -7 -10   81.59   19.33
   0  -7 -10  186.98   33.31
   0  -7 -10   77.02   15.21
   0   7  11  130.43   26.19
   0   7  11  133.63   12.92
   0   7  11  154.26   21.17
   0   7  11  145.29   19.59
   0  -7 -11  138.21   23.27
   0  -7 -11  173.79   21.24
   0  -7 -11  111.96   21.55
   0  -7 -11  152.12   38.71
   0   7  12 5650.04  448.57
   0  -7 -12 5817.68  406.72
   0  -7 -12 6298.78  449.64
   0  -7 -12 6871.06  587.90
   0  -7 -13  293.18   34.24
   0  -7 -13  320.47   36.79
   0  -7 -13  360.45   54.32
   0  -7 -1417919.50 1517.68
   0  -7 -1423256.20 2040.98
   0  -7 -1421216.70 1743.00
   0  -7 -15  188.76   40.20
   0  -7 -15  169.61   29.13
   0  -7 -16  437.75   62.12
   0  -7 -16  387.53   63.91
   0  -7 -17   58.85   22.59
   0  -7 -17   59.69   18.55
   0  -7 -18  622.74   70.41
   0  -7 -18  632.28   63.60
   0  -7 -19    7.07    8.98
   0  -7 -19    1.37   10.26
   0  -7 -20    2.55   12.26
   0  -7 -20    8.49    8.30
   0   8 -15  158.51   39.62
   0  -8  15   91.22   27.71
   0   8 -14   18.24   15.25
   0  -8  14   14.36   12.20
   0   8 -13    3.89   11.74
   0  -8  13    4.45    9.63
   0   8 -12 1009.99  104.77
   0  -8  12  798.31  112.18
   0   8 -11   47.85   20.93
   0  -8  11   41.42   18.08
   0   8 -10  249.09   44.74
   0  -8  10  219.11   39.26
   0   8  -9   82.68   25.20
   0  -8   9   76.21   21.62
   0   8  -8 2776.67  248.59
   0  -8   8 2809.56  237.57
   0   8  -7  178.13   44.37
   0   8  -7  173.51   40.24
   0  -8   7  155.44   29.08
   0   8  -6 1129.30  116.85
   0   8  -6 1131.29  103.22
   0  -8   6 1142.27  104.60
   0   8  -5  346.49   48.40
   0   8  -5  366.48   57.28
   0  -8   5  315.96   41.04
   0   8  -4    5.70   13.25
   0   8  -4   10.47   14.62
   0  -8   4    5.13   13.07
   0  -8   4   78.55   12.67
   0   8  -3  424.31   44.82
   0   8  -3  398.16   57.33
   0  -8   3  383.34   44.54
   0  -8   3  414.94   58.11
   0  -8   3  404.33   48.56
   0   8  -2 7841.87  561.04
   0   8  -2 7599.43  483.91
   0   8  -2 6416.32  341.19
   0  -8   2 5658.09  361.63
   0  -8   2 8013.03  529.13
   0  -8   2 7555.39  494.02
   0  -8   2 7802.04  500.57
   0   8  -1  124.59   20.80
   0   8  -1  131.52   25.60
   0   8  -1   88.25    9.41
   0  -8   1  106.13   18.88
   0  -8   1   87.61   10.47
   0  -8   1  124.07   21.20
   0  -8   1  105.01   10.14
   0   8   036293.00 2683.89
   0   8   038153.60 2936.41
   0   8   034004.00 2286.22
   0  -8   035568.00 2347.03
   0  -8   038377.80 2418.88
   0  -8   036457.50 2686.50
   0  -8   037125.50 2833.02
   0   8   1 1419.79   89.75
   0   8   1 1292.83   82.33
   0   8   1 1555.99  105.47
   0  -8  -1 1496.67   80.27
   0  -8  -1 1434.75   80.79
   0  -8  -1 1426.79  101.46
   0  -8  -1 1363.66   93.31
   0   8   2 6934.04  415.51
   0   8   2 6398.39  375.14
   0   8   2 6015.44  336.00
   0  -8  -2 6257.56  384.23
   0  -8  -2 6186.48  385.60
   0  -8  -2 6942.76  379.38
   0  -8  -2 7031.20  371.70
   0   8   3  450.74   38.80
   0   8   3  427.57   35.24
   0   8   3  485.68   36.05
   0   8   3  540.14   42.02
   0  -8  -3  474.13   37.80
   0  -8  -3  495.90   46.79
   0  -8  -3  414.10   34.48
   0  -8  -3  507.93   40.11
   0   8   4 5918.75  339.04
   0   8   4 5021.94  292.04
   0   8   4 5517.64  316.20
   0   8   4 5301.97  294.82
   0  -8  -4 5969.26  333.67
   0  -8  -4 5008.75  297.14
   0  -8  -4 5633.16  330.31
   0  -8  -4 5239.18  314.16
   0   8   5   28.15    8.38
   0   8   5   15.13   10.01
   0   8   5   24.21    7.48
   0   8   5   13.96    8.34
   0  -8  -5   21.09    7.66
   0  -8  -5   34.79   10.34
   0  -8  -5   11.64   12.08
   0  -8  -5   52.11   11.82
   0  -8  -5   18.78   11.09
   0   8   6 5405.06  311.21
   0   8   6 6794.27  379.09
   0   8   6 6258.80  364.24
   0  -8  -6 5529.03  337.80
   0  -8  -6 6115.10  386.23
   0  -8  -6 6468.88  399.09
   0  -8  -6 6919.59  416.82
   0  -8  -6 5577.80  335.60
   0   8   7  680.06   43.56
   0   8   7  814.10   57.23
   0   8   7  768.62   54.25
   0  -8  -7  778.10   63.47
   0  -8  -7  841.12   69.59
   0  -8  -7  891.12   67.58
   0  -8  -7  703.65   51.79
   0   8   815187.80 1027.71
   0   8   814619.30  975.70
   0   8   812980.20  864.87
   0  -8  -812572.20  886.18
   0  -8  -815023.90 1041.58
   0  -8  -816778.20 1166.70
   0  -8  -815813.40 1089.47
   0   8   9  153.61   20.94
   0   8   9  159.23   18.03
   0   8   9  166.20   21.21
   0  -8  -9  169.56   27.67
   0  -8  -9  178.36   28.99
   0  -8  -9  131.85   28.26
   0   8  10  565.29   54.06
   0   8  10  563.68   38.56
   0   8  10  529.02   35.96
   0   8  10  493.08   33.83
   0  -8 -10  559.39   57.40
   0  -8 -10  697.79   64.31
   0   8  11   38.41    8.30
   0   8  11   27.69   13.98
   0  -8 -11   37.33   17.34
   0  -8 -11   36.19   15.37
   0  -8 -11   35.76    8.59
   0  -8 -12 4957.31  393.57
   0  -8 -12 4301.31  327.58
   0  -8 -12 4402.74  279.58
   0  -8 -13 9665.42  755.08
   0  -8 -13 9498.41  780.14
   0  -8 -1311849.20  997.86
   0  -8 -14  630.13   84.98
   0  -8 -14  506.84   52.57
   0  -8 -14  556.10   51.48
   0  -8 -15 2424.59  204.56
   0  -8 -15 2115.02  153.95
   0  -8 -15 1617.13  127.79
   0  -8 -16  426.77   44.33
   0  -8 -16  445.26   89.81
   0  -8 -17   21.92   10.60
   0  -8 -17    7.62   15.86
   0  -8 -18    1.88   10.88
   0  -8 -18    3.60   10.98
   0  -8 -19   54.73   12.88
   0  -8 -19   59.03   17.69
   0  -8 -20    9.40    8.51
   0  -8 -20   -0.79    8.96
   0   9 -14   27.13   12.31
   0  -9  14    4.84    6.18
   0   9 -13   34.70   23.54
   0  -9  13   23.42   12.63
   0   9 -12   12.54   13.20
   0  -9  12    5.06   14.83
   0   9 -11   28.35   25.95
   0  -9  11   34.40   25.40
   0   9 -10   24.03   16.31
   0  -9  10    8.87   15.55
   0   9  -9   20.38   17.58
   0  -9   9   29.93   16.06
   0   9  -8 3156.44  283.36
   0  -9   8 3026.22  276.59
   0   9  -7  127.49   45.61
   0   9  -7  174.35   34.37
   0  -9   7  165.86   31.43
   0   9  -6 5671.71  486.09
   0   9  -6 5701.50  529.79
   0  -9   6 5679.14  473.35
   0   9  -5  232.69   36.83
   0   9  -5  232.38   42.60
   0  -9   5  210.31   35.01
   0   9  -4   65.83   17.90
   0   9  -4   33.48   20.83
   0  -9   4   40.73   17.44
   0   9  -3 1614.72  139.74
   0   9  -3 1578.01  130.54
   0  -9   3 1613.24  142.78
   0   9  -2  187.81   29.64
   0   9  -2  201.13   32.29
   0  -9   2  182.59   32.01
   0   9  -1 3271.65  241.88
   0   9  -1 3174.46  217.08
   0  -9   1 2994.24  219.41
   0  -9   1 2377.47  163.85
   0  -9   1 2831.27  148.81
   0  -9   1 3074.58  247.56
   0   9   055092.10 4652.20
   0   9   046266.10 3712.91
   0   9   058292.80 4928.03
   0  -9   057262.90 4972.81
   0  -9   050633.40 3901.61
   0  -9   057035.80 4133.24
   0  -9   055225.70 4675.41
   0   9   1   88.98   10.64
   0   9   1  183.06   31.87
   0   9   1   88.14   17.21
   0  -9  -1   83.70   13.20
   0  -9  -1  101.85   21.69
   0  -9  -1  106.15   13.90
   0  -9  -1   70.35   24.67
   0   9   2  779.53   63.94
   0   9   2  747.78   54.19
   0   9   2  654.19   40.44
   0  -9  -2  817.48   52.71
   0  -9  -2  733.24   49.15
   0  -9  -2  751.01   59.63
   0  -9  -2  688.71   57.94
   0   9   3   14.70    7.23
   0   9   3    1.59    9.37
   0   9   3    1.21    5.61
   0   9   3    6.24    7.45
   0  -9  -3    3.22    7.30
   0  -9  -3   12.18    8.10
   0  -9  -3   25.60    6.98
   0  -9  -3    0.71    8.29
   0   9   4   24.26   11.30
   0   9   4   25.33   12.81
   0   9   4   21.76    9.16
   0   9   4   38.40    7.86
   0  -9  -4   33.27   14.20
   0  -9  -4   47.42   11.72
   0  -9  -4   20.49   10.03
   0  -9  -4    7.27   12.34
   0   9   5  658.16   47.33
   0   9   5  620.84   44.00
   0   9   5  757.57   55.56
   0  -9  -5  604.97   45.94
   0  -9  -5  671.49   67.32
   0  -9  -5  738.52   54.71
   0  -9  -5  796.94   61.47
   0   9   6 6916.84  447.83
   0   9   6 8486.67  531.92
   0   9   6 7773.09  526.22
   0  -9  -6 8908.13  574.85
   0  -9  -6 8121.21  543.98
   0  -9  -6 8784.78  558.99
   0  -9  -6 7186.92  477.07
   0  -9  -6 6897.60  466.75
   0   9   7  500.11   37.35
   0   9   7  548.11   42.69
   0   9   7  598.37   49.15
   0  -9  -7  541.33   45.59
   0  -9  -7  675.11   57.90
   0  -9  -7  671.32   61.15
   0   9   829406.50 2201.97
   0   9   826808.70 2079.49
   0   9   824020.10 1882.78
   0  -9  -831920.50 2505.67
   0  -9  -824856.90 2073.30
   0  -9  -830187.30 2395.72
   0   9   9  764.92   55.91
   0   9   9  590.83   46.10
   0   9   9  680.54   69.32
   0  -9  -9  912.34   76.38
   0  -9  -9  825.11   75.43
   0   9  10 2368.03  155.21
   0   9  10 2187.59  159.71
   0  -9 -10 2822.47  208.97
   0  -9 -10 2602.55  196.47
   0  -9 -11  155.16   31.21
   0  -9 -11  142.36   44.69
   0  -9 -12 2165.38  246.56
   0  -9 -12 1988.57  177.20
   0  -9 -13  276.91   64.78
   0  -9 -13  203.40   36.72
   0  -9 -14 2695.93  244.23
   0  -9 -14 2288.18  190.10
   0  -9 -15 3920.17  325.74
   0  -9 -15 2783.13  262.26
   0  -9 -16  699.10   86.09
   0  -9 -17   -3.60    6.21
   0  -9 -17    5.49   11.84
   0  -9 -18   51.49   10.45
   0  -9 -18   57.29   19.38
   0  -9 -19    3.30    7.71
   0  -9 -19    8.17   10.32
   0  -9 -20  138.66   21.71
   0  10 -13  367.48   40.67
   0 -10  13  205.38   29.35
   0  10 -12  206.50   33.20
   0 -10  12  139.44   37.49
   0  10 -11  227.84   39.75
   0 -10  11  232.95   52.30
   0  10 -10  103.22   26.53
   0 -10  10   73.33   27.25
   0  10  -9    2.02   12.45
   0 -10   9    4.36   17.83
   0  10  -8  140.44   31.87
   0 -10   8  121.84   31.89
   0  10  -7  197.35   37.51
   0 -10   7  161.33   50.72
   0  10  -6 5068.06  443.46
   0  10  -6 5003.80  512.79
   0 -10   6 5078.50  448.18
   0  10  -5  250.22   40.25
   0  10  -5  263.30   78.24
   0 -10   5  249.92   57.79
   0  10  -4 4640.05  422.44
   0  10  -4 4473.47  433.54
   0 -10   4 4597.32  389.65
   0  10  -3  629.55   77.57
   0  10  -3  552.75   64.14
   0 -10   3  592.53   66.91
   0  10  -227618.80 2489.51
   0  10  -229347.80 2638.19
   0 -10   229073.80 2632.43
   0  10  -1 2222.01  192.34
   0  10  -1 2383.76  210.60
   0 -10   1 2356.32  215.33
   0  10   061257.80 5924.26
   0  10   065344.30 6307.49
   0 -10   061230.10 5116.80
   0  10   1 3866.42  260.54
   0  10   1 2992.86  218.73
   0  10   1 4292.41  307.74
   0 -10  -1 2803.62  172.86
   0 -10  -1 3986.85  228.20
   0  10   2  430.80   39.53
   0  10   2  523.89   69.22
   0  10   2  369.84   27.84
   0 -10  -2  412.70   41.26
   0 -10  -2  479.50   36.64
   0 -10  -2  404.75   42.87
   0  10   3   20.47   12.51
   0  10   3   16.53   10.23
   0  10   3   19.17    6.51
   0  10   3   19.62   12.07
   0 -10  -3   19.91    7.94
   0 -10  -3   21.70   14.15
   0 -10  -3   17.07    9.41
   0  10   4  170.49   19.26
   0  10   4   65.14   13.94
   0  10   4   60.97   11.37
   0  10   4  108.26   14.13
   0 -10  -4   76.98   14.79
   0 -10  -4   85.32   18.57
   0 -10  -4   80.14   14.15
   0  10   5  432.72   38.54
   0  10   5  562.07   63.86
   0  10   5  478.06   38.77
   0 -10  -5  567.32   45.45
   0 -10  -5  387.92   36.48
   0 -10  -5  612.37   51.38
   0  10   6   57.63   10.93
   0  10   6   60.86   12.47
   0 -10  -6   69.93   11.98
   0 -10  -6  104.63   20.11
   0 -10  -6   79.16   16.43
   0  10   7  203.38   24.94
   0  10   7  154.53   17.37
   0  10   7  168.52   19.49
   0 -10  -7  214.44   27.65
   0 -10  -7  258.54   33.03
   0  10   8 4046.00  280.93
   0  10   8 4775.95  315.48
   0 -10  -8 5279.16  373.81
   0 -10  -8 5003.10  432.74
   0  10   9  556.44   48.52
   0 -10  -9  683.22   70.97
   0 -10  -9  666.60   66.32
   0  10  10  594.20   48.44
   0 -10 -10  708.30   76.30
   0 -10 -10  722.29   72.24
   0 -10 -11   97.71   26.35
   0 -10 -11   89.35   27.83
   0 -10 -12  532.39   68.27
   0 -10 -12  467.21   69.23
   0 -10 -13  472.16   63.78
   0 -10 -13  549.04   74.20
   0 -10 -1412914.80 1154.97
   0 -10 -1411373.00  976.50
   0 -10 -15   21.66   11.23
   0 -10 -15   19.23   18.04
   0 -10 -16  306.18   46.81
   0 -10 -16  255.06   26.46
   0 -10 -17   12.04   19.44
   0 -10 -18  320.71   43.39
   0 -10 -19   12.44   11.41
   0  11 -12    9.68   11.40
   0 -11  12    7.62    9.45
   0  11 -11    4.42    9.34
   0 -11  11   -6.90   12.79
   0  11 -10   43.68   18.19
   0  11  -9  436.97   58.60
   0 -11   9  354.64   66.87
   0  11  -8    7.03   13.22
   0 -11   8    8.91   13.93
   0  11  -7  542.25   70.59
   0 -11   7  544.22   76.52
   0  11  -6  152.36   29.64
   0  11  -6  109.23   43.10
   0 -11   6   91.51   29.71
   0  11  -5   94.09   26.08
   0  11  -5  143.42   39.88
   0 -11   5   96.70   28.53
   0  11  -4  857.65   89.76
   0  11  -4  868.67  114.88
   0 -11   4  862.45   98.30
   0  11  -3  175.66   32.13
   0  11  -3  191.74   43.77
   0 -11   3  174.76   34.85
   0  11  -2 8793.32  756.62
   0  11  -2 9645.91  936.47
   0 -11   2 9320.48  892.24
   0  11  -1  271.82   43.29
   0  11  -1  227.18   34.21
   0 -11   1  253.66   43.14
   0  11   0 8572.40  717.46
   0  11   0 9751.56  797.73
   0 -11   0 9512.96  794.00
   0  11   1  180.93   32.47
   0  11   1  156.41   26.53
   0 -11  -1  168.33   18.97
   0  11   2  106.54   19.87
   0  11   2  128.24   26.89
   0 -11  -2  133.62   18.45
   0  11   3    7.32    8.26
   0  11   3   21.81   11.76
   0 -11  -3    5.07    9.71
   0 -11  -3   10.47    9.05
   0  11   4 1176.84   93.86
   0  11   4  909.39   74.79
   0 -11  -4 1165.09   84.62
   0 -11  -4  977.04   73.63
   0  11   5    1.15    8.79
   0  11   5    0.16    6.27
   0 -11  -5    1.63    9.13
   0 -11  -5    1.97    6.96
   0  11   6 5677.80  443.75
   0  11   6 7177.25  525.50
   0 -11  -6 7458.26  538.05
   0 -11  -6 7226.78  530.24
   0  11   7  142.37   20.00
   0  11   7  213.86   26.65
   0 -11  -7  219.50   39.25
   0 -11  -7  252.81   34.29
   0  11   8 1930.73  169.92
   0 -11  -8 2085.44  178.29
   0 -11  -8 2066.32  166.63
   0  11   9  321.61   34.82
   0 -11  -9  400.35   46.73
   0 -11  -9  429.15   54.82
   0  11  10    7.24    7.93
   0 -11 -10   18.07   12.46
   0 -11 -10   15.84   14.85
   0 -11 -11  576.00   69.72
   0 -11 -11  588.14   79.74
   0 -11 -12 1010.50  106.40
   0 -11 -12  937.46  108.10
   0 -11 -13   70.28   24.85
   0 -11 -13   77.71   25.20
   0 -11 -14  274.98   46.51
   0 -11 -14  229.40   41.42
   0 -11 -15   93.61   20.10
   0 -11 -15   97.18   28.50
   0 -11 -16  873.70   68.65
   0 -11 -16 1025.46   99.85
   0 -11 -17   50.34   16.86
   0 -11 -17   30.82    8.28
   0 -11 -18  104.56   23.16
   0 -11 -19   -5.73    9.49
   0  12 -11   -0.70   12.13
   0 -12  11    4.88   14.86
   0  12 -10    8.63   10.49
   0 -12  10    6.36   17.16
   0  12  -9   12.39   17.75
   0  12  -8  263.48   41.28
   0 -12   8  243.27   72.22
   0  12  -7   20.01   20.82
   0  12  -7    9.10   20.28
   0 -12   7   28.66   17.96
   0  12  -6  278.00   44.31
   0 -12   6  295.70   70.64
   0  12  -5    4.33   16.90
   0  12  -5   -2.90    9.98
   0 -12   5    3.53   11.35
   0  12  -4   11.43   19.12
   0  12  -4    5.82   11.58
   0 -12   4    6.79   13.99
   0  12  -3  178.36   32.65
   0  12  -3  216.84   48.96
   0 -12   3  200.52   38.74
   0  12  -2 2003.58  179.92
   0  12  -2 2198.20  225.06
   0 -12   2 2096.25  196.36
   0  12  -1    0.53   10.17
   0  12  -1    9.48   13.24
   0 -12   1   13.80   18.46
   0  12   0 3708.60  325.99
   0  12   0 3160.05  278.22
   0 -12   0 3592.70  316.88
   0  12   1 1576.61  147.00
   0  12   1 1942.26  182.30
   0 -12  -1 1916.56  180.07
   0  12   2 1805.60  157.04
   0  12   2 1494.86  131.76
   0 -12  -2 1755.21  117.19
   0  12   3  231.63   33.24
   0  12   3  149.52   33.20
   0 -12  -3  198.36   25.62
   0  12   4  124.57   25.71
   0  12   4  108.30   17.61
   0 -12  -4  119.61   15.67
   0 -12  -4  153.66   22.21
   0  12   5 1213.31  126.07
   0  12   5  887.22   79.36
   0 -12  -5 1006.80   84.71
   0 -12  -5 1301.91  101.91
   0  12   6 8490.09  638.81
   0  12   6 5923.71  490.35
   0 -12  -6 7510.17  576.45
   0 -12  -6 8912.80  648.02
   0  12   7  119.63   22.70
   0 -12  -7  114.94   21.70
   0 -12  -7  143.53   29.05
   0  12   8    2.80    9.67
   0 -12  -8    6.69   14.46
   0 -12  -8   31.79   11.20
   0  12   9   -1.88    7.50
   0 -12  -9    3.34   12.96
   0 -12  -9   -9.63    9.93
   0  12  10    8.39    7.60
   0 -12 -10    5.96   16.08
   0 -12 -10    7.27   15.18
   0 -12 -11    2.97   11.62
   0 -12 -11    8.66   13.56
   0 -12 -12 1797.46  169.51
   0 -12 -12 1795.05  178.66
   0 -12 -13 1759.08  171.74
   0 -12 -13 1728.79  173.66
   0 -12 -14 2651.40  233.59
   0 -12 -15 1539.38  130.00
   0 -12 -15 1689.86  156.84
   0 -12 -16   14.31   10.25
   0 -12 -16   21.89   14.50
   0 -12 -17   81.36   17.86
   0 -12 -17   39.31    9.46
   0 -12 -18    6.01    9.74
   0  13  -9  252.90   33.29
   0 -13   9  311.56   60.74
   0  13  -8   17.58   17.42
   0  13  -7  113.75   25.20
   0 -13   7  153.54   52.51
   0  13  -6  184.61   43.92
   0  13  -6  171.40   43.14
   0 -13   6  196.51   44.16
   0  13  -5  170.02   31.02
   0 -13   5  190.46   59.93
   0  13  -4 8682.73  891.35
   0  13  -4 7688.93  693.62
   0 -13   4 8558.88  796.18
   0  13  -3   34.61   34.88
   0  13  -3   62.10   18.71
   0 -13   3   65.35   25.76
   0  13  -2  910.29   92.49
   0  13  -2 1085.76  134.93
   0 -13   2 1001.84  113.76
   0  13  -1  341.51   59.70
   0  13  -1  223.99   51.60
   0 -13   1  294.12   47.44
   0  13   0 4981.07  521.35
   0  13   0 4023.80  362.46
   0 -13   0 4525.02  458.80
   0  13   1  372.02   46.09
   0  13   1  517.18   65.43
   0 -13  -1  455.18   62.31
   0  13   2 2601.70  254.19
   0  13   2 3350.97  284.33
   0 -13  -2 3231.71  277.21
   0  13   3   90.08   24.68
   0  13   3   58.32   15.44
   0 -13  -3   96.05   15.96
   0 -13  -3   84.31   22.57
   0  13   4    6.35    9.92
   0  13   4   -3.51    6.39
   0 -13  -4    4.54    7.97
   0  13   5  855.60   78.29
   0  13   5  526.88   54.53
   0 -13  -5  936.91   75.41
   0  13   6  496.48   46.85
   0 -13  -6  339.98   32.04
   0  13   7  130.93   20.43
   0 -13  -7   79.98   17.14
   0  13   8   27.50   11.35
   0 -13  -8   22.64   11.41
   0  13   9  -11.57    9.61
   0 -13  -9    4.04    8.58
   0 -13  -9    4.56   11.89
   0  13  10   29.96   15.84
   0 -13 -10   64.04   21.96
   0 -13 -10   54.72   16.27
   0 -13 -11   86.74   31.06
   0 -13 -11  112.48   23.79
   0 -13 -12 5327.85  463.60
   0 -13 -12 5310.80  457.24
   0 -13 -13   11.86   13.30
   0 -13 -14   76.41   22.43
   0 -13 -14   77.71   22.66
   0 -13 -15  472.16   53.64
   0 -13 -15  524.75   61.52
   0 -13 -16  427.51   47.16
   0 -13 -16  352.79   33.82
   0 -13 -17   83.45   11.73
   0 -13 -17  106.82   19.71
   0  14  -8    7.45    8.15
   0  14  -7  221.44   38.13
   0  14  -6  145.36   24.32
   0  14  -5  107.67   22.07
   0 -14   5  130.11   36.27
   0  14  -4   -6.61    8.88
   0 -14   4   16.98   19.91
   0  14  -3  391.57   72.83
   0  14  -3  262.28   37.60
   0 -14   3  359.30   57.08
   0  14  -2 4747.30  490.09
   0  14  -2 3930.95  337.22
   0 -14   2 4697.28  433.99
   0  14  -1  729.30   95.88
   0  14  -1  499.82   59.18
   0 -14   1  664.20   81.71
   0  14   0 7528.02  675.73
   0  14   010173.00  884.60
   0 -14   0 9484.17  828.37
   0  14   1 1340.08  140.83
   0  14   1  883.99   89.82
   0 -14  -1 1261.49  124.82
   0  14   2 5480.25  447.10
   0  14   2 4024.66  346.86
   0 -14  -2 5112.17  431.32
   0  14   3  520.25   59.21
   0  14   3  879.10   85.88
   0 -14  -3  750.92   57.04
   0 -14  -3  856.31   86.15
   0  14   4  914.08   93.89
   0 -14  -4  883.64   94.12
   0 -14  -4  904.67   72.19
   0  14   5    4.69   10.05
   0 -14  -5   -5.04    9.51
   0 -14  -5    6.05    8.69
   0  14   6  843.15  110.71
   0 -14  -6  986.68   88.67
   0  14   7  492.56   53.58
   0 -14  -7  612.28   63.41
   0  14   8  677.93   58.10
   0 -14  -8  874.04   77.97
   0 -14  -8  512.98   65.81
   0  14   9   14.82    7.93
   0 -14  -9    1.63    8.57
   0 -14  -9    8.30   13.87
   0 -14 -10  313.48   47.47
   0 -14 -10  253.25   31.55
   0 -14 -11   17.28   11.09
   0 -14 -12  461.40   48.86
   0 -14 -13   13.72   15.33
   0 -14 -13    7.46   12.95
   0 -14 -14 2482.50  227.78
   0 -14 -14 2471.38  192.50
   0 -14 -15  258.29   32.76
   0 -14 -16 1779.46  107.60
   0 -14 -16 1918.51  126.24
   0  15  -6   38.22    9.68
   0  15  -5   12.63    8.14
   0 -15   5    5.69   25.68
   0  15  -4   87.99   17.20
   0 -15   4  142.25   34.14
   0  15  -3   71.78   15.43
   0 -15   3   93.74   32.73
   0  15  -2 1546.00  127.25
   0  15  -2 2201.97  225.15
   0 -15   2 2152.80  196.98
   0  15  -1  151.29   22.31
   0  15  -1  214.61   48.38
   0 -15   1  214.88   41.26
   0  15   0  481.24   90.43
   0  15   0  287.03   31.28
   0 -15   0  386.61   72.76
   0  15   1    1.18    6.62
   0  15   1   10.74   13.83
   0 -15  -1    3.39   11.47
   0  15   2 4591.88  354.33
   0  15   2 2593.19  229.79
   0 -15  -2 4292.87  323.85
   0  15   3   41.91   20.25
   0 -15  -3   38.01   18.06
   0  15   4   68.45   19.25
   0 -15  -4   55.71   26.79
   0 -15  -4   59.17   12.05
   0  15   5   39.50   15.94
   0 -15  -5   24.30   15.15
   0 -15  -5   56.82   12.56
   0  15   6  252.58   34.96
   0 -15  -6  232.93   33.25
   0 -15  -6  302.76   33.28
   0  15   7   90.34   19.36
   0 -15  -7  101.72   18.28
   0  15   8  244.34   28.02
   0 -15  -8  239.39   26.73
   0  15   9    0.54    5.96
   0 -15 -10   18.76   12.10
   0 -15 -10    4.71    7.10
   0 -15 -11 1043.66   83.37
   0 -15 -11  616.40   58.65
   0 -15 -12 1111.94   89.70
   0 -15 -12  762.23   84.43
   0 -15 -13   21.94   13.26
   0 -15 -13   16.93    9.54
   0 -15 -14 1362.44   94.52
   0 -15 -15   12.74    8.73
   0 -15 -15   10.33   10.02
   0 -16   3   15.74   17.72
   0  16  -2  567.12   43.88
   0 -16   2 1149.50  103.94
   0  16  -1    2.86   15.54
   0 -16   1    7.84   13.51
   0  16   0  707.50   94.12
   0 -16   0  676.05   88.34
   0  16   1    0.70    4.49
   0  16   1    8.75   13.49
   0 -16  -1   -5.41   12.25
   0  16   2  228.82   59.17
   0 -16  -2  184.89   51.15
   0  16   3  171.34   33.06
   0 -16  -3  168.52   29.07
   0  16   4   77.01   21.13
   0 -16  -4   61.57   18.50
   0  16   5    8.80    9.30
   0 -16  -5   -8.70    8.48
   0 -16  -5    4.12    7.56
   0  16   6  847.27   80.67
   0 -16  -6  856.75   76.46
   0 -16  -6 1072.00   67.63
   0  16   7   49.65   13.92
   0 -16  -7   81.22   13.82
   0 -16  -7   26.65   13.75
   0  16   8   50.10   13.04
   0 -16  -8  106.47   16.17
   0 -16  -8   53.53   12.66
   0  16   9   -3.32    5.09
   0 -16  -9    1.43    5.02
   0 -16  -9   -1.17    8.38
   0 -16 -10  162.44   25.85
   0 -16 -13  138.16   21.15
   0 -17   0  187.19   41.00
   0 -17  -1  124.06   44.65
   0  17   2   83.89   24.89
   0 -17  -2   92.78   24.33
   0  17   3   10.56   13.02
   0 -17  -3   13.41   13.17
   0  17   4  144.12   27.23
   0 -17  -4  138.05   28.50
   0  17   5   28.04   12.83
   0 -17  -5   20.09   14.02
   0  17   6   68.46   21.61
   0 -17  -6   64.28   18.20
   0 -17  -6   79.35    8.68
   0  17   7  168.18   30.20
   0 -17  -7  272.93   20.10
   0 -17  -7  183.80   26.70
   0 -17  -8  185.46   18.97
   0 -17  -9   59.58   12.07
   0 -17 -10   87.24   14.55
   1 -16 -12   13.57   13.82
   1 -16 -12   10.86    6.77
   1 -16 -11    8.11    8.82
   1 -16 -11    5.40    6.39
   1 -16 -10  157.15   21.89
   1 -16 -10  119.44   15.88
   1 -16  -9 1773.03  123.58
   1 -16  -9 2609.58  150.08
   1 -16  -8  191.75   21.83
   1 -16  -8  106.97   21.79
   1 -16  -7  850.88   55.20
  -1  16   7  742.61   52.63
   1 -16  -6   -1.73    8.17
  -1  16   6    2.23    5.22
   1 -16  -5  461.17   45.83
  -1  16   5  440.92   38.85
  -1  16   5  532.27   39.71
   1 -16  -4   40.99   15.45
  -1  16   4   39.60   11.28
  -1  16   4   53.95   13.01
   1 -16  -3  710.75   72.46
  -1  16   3  702.66   71.18
  -1  16   3  779.11   67.11
   1 -16  -2  218.52   50.55
  -1  16   2  166.22   22.11
   1 -16  -1   26.87   22.22
  -1  16   1   40.19   11.28
   1 -16   0   -7.17   14.62
  -1  16   0   -2.62    7.21
   1 -16   1   16.23   16.65
  -1  16  -1   10.61    8.18
   1 -16   2   43.18   26.96
  -1  16  -2   46.75   11.74
   1 -16   3    5.44   19.46
  -1  16  -3   18.24    8.05
   1 -15 -14   16.21    9.32
   1 -15 -14    7.50   14.95
   1 -15 -13  249.45   30.67
   1 -15 -13  277.30   33.99
   1 -15 -12  146.80   23.86
   1 -15 -12  177.67   27.32
   1 -15 -11    0.62   10.24
   1 -15 -11    8.83    8.70
   1 -15 -10    3.80    7.81
   1 -15 -10   -1.17    9.34
   1 -15  -9  202.05   28.51
   1 -15  -9  138.32   23.23
   1 -15  -8   89.95   16.81
   1 -15  -8  143.70   21.11
  -1  15   8   61.40   13.25
   1 -15  -7 1545.37  120.62
   1 -15  -7 2370.03  141.03
  -1  15   7 1437.91  118.07
   1 -15  -6  118.12   16.25
   1 -15  -6   66.93   12.87
   1 -15  -6   52.98   13.31
  -1  15   6   72.27   15.02
  -1  15   6   66.59   12.91
   1 -15  -5 2008.72  119.69
   1 -15  -5 1429.79  154.08
  -1  15   5 1499.22  141.12
  -1  15   5 1625.15  128.48
   1 -15  -4  324.52   57.08
   1 -15  -4  368.88   29.86
  -1  15   4  347.50   50.76
  -1  15   4  324.05   37.81
   1 -15  -3  168.82   31.77
  -1  15   3  151.89   24.48
  -1  15   3  171.45   27.73
   1 -15  -2  120.74   30.19
  -1  15   2  135.19   28.14
  -1  15   2  125.91   22.64
   1 -15  -1  647.59   81.87
  -1  15   1  713.52   80.35
  -1  15   1  647.34   65.26
   1 -15   0  176.05   38.04
  -1  15   0  160.98   28.03
  -1  15   0  207.33   39.08
   1 -15   1 2558.13  287.04
  -1  15  -1 2445.25  199.31
   1 -15   2  346.99   69.70
  -1  15  -2  332.58   41.12
   1 -15   3  360.55   66.56
  -1  15  -3  319.34   37.40
   1 -15   4   -4.33   17.68
  -1  15  -4   -2.09    8.11
   1 -15   5  293.31   64.84
  -1  15  -5  317.80   34.00
   1 -14 -15   66.94   21.84
   1 -14 -15   75.73   18.13
   1 -14 -14  856.90   82.75
   1 -14 -14  873.65   76.28
   1 -14 -13 1526.84  134.90
   1 -14 -13 1500.73  123.77
   1 -14 -12   44.72   22.53
   1 -14 -12   24.34   15.26
   1 -14 -11  336.72   45.60
   1 -14 -11  349.56   49.29
   1 -14 -10    5.20   11.63
   1 -14 -10    3.90   10.42
   1 -14  -9   48.21   14.27
   1 -14  -9   16.00   11.88
  -1  14   9    1.96    8.11
   1 -14  -8  345.49   41.25
   1 -14  -8  451.61   48.28
  -1  14   8  263.15   33.29
   1 -14  -7 1235.93   98.59
   1 -14  -7 1030.73   89.54
  -1  14   7  851.70   81.78
   1 -14  -6  383.89   41.38
   1 -14  -6  691.26   56.39
   1 -14  -6  494.34   62.56
  -1  14   6  476.22   48.25
  -1  14   6  426.36   42.46
   1 -14  -5 1053.63   90.09
   1 -14  -5 1060.02   92.09
   1 -14  -5 1442.06   98.38
  -1  14   5 1185.35  125.24
  -1  14   5 1171.16   94.31
   1 -14  -4  130.71   24.73
   1 -14  -4  120.67   20.85
   1 -14  -4   96.49   16.83
  -1  14   4  113.49   21.31
  -1  14   4  112.15   22.46
   1 -14  -3  509.85   53.99
  -1  14   3  531.03   56.75
  -1  14   3  494.12   57.40
   1 -14  -2  378.83   47.62
  -1  14   2  407.84   51.25
  -1  14   2  364.03   48.24
   1 -14  -1 1768.89  181.29
  -1  14   1 1745.33  162.60
  -1  14   1 1852.95  173.25
   1 -14   0  210.75   46.61
  -1  14   0  262.34   46.80
  -1  14   0  239.78   37.28
   1 -14   1  265.74   51.39
  -1  14  -1  267.92   40.74
  -1  14  -1  317.81   56.06
   1 -14   2   12.40   21.67
  -1  14  -2   -0.05   10.10
   1 -14   3  313.89   60.06
  -1  14  -3  220.78   37.00
   1 -14   4  108.26   42.13
  -1  14  -4  128.11   34.55
   1 -14   5  159.52   55.48
  -1  14  -5  160.65   28.53
   1 -14   6  438.15   87.96
  -1  14  -6  412.83   63.01
  -1  14  -7  382.24   43.41
   1 -13 -17 1682.15  114.73
   1 -13 -16    1.94    9.05
   1 -13 -16    0.38    6.69
   1 -13 -15   76.43   19.99
   1 -13 -15   51.00   15.85
   1 -13 -14   48.70   25.63
   1 -13 -14   40.91   15.71
   1 -13 -13 1064.46  133.79
   1 -13 -13 1054.36  139.80
   1 -13 -12  320.77   68.93
   1 -13 -12  364.53   52.93
   1 -13 -11 1266.87  129.13
   1 -13 -11 1315.07  128.83
   1 -13 -10  861.09   79.69
   1 -13 -10  779.25   77.90
  -1  13  10  470.32   52.31
   1 -13  -9  699.13   73.88
   1 -13  -9  616.15   69.05
  -1  13   9  459.60   50.92
   1 -13  -8 3263.00  277.58
   1 -13  -8 3523.28  275.16
  -1  13   8 2453.67  226.56
   1 -13  -7 2714.71  218.87
   1 -13  -7 2620.07  254.09
  -1  13   7 2151.19  193.49
   1 -13  -6  353.82   41.36
   1 -13  -6  289.75   37.18
  -1  13   6  263.96   47.74
  -1  13   6  218.37   28.74
   1 -13  -5  984.63   87.42
   1 -13  -5 1316.57  103.10
   1 -13  -5 1158.24  103.36
  -1  13   5 1101.52  105.15
  -1  13   5 1136.10   95.13
   1 -13  -4  245.87   32.98
   1 -13  -4  301.46   32.79
   1 -13  -4  229.90   43.16
  -1  13   4  254.44   45.87
  -1  13   4  238.97   37.87
   1 -13  -3 3901.05  317.67
   1 -13  -3 3961.91  326.16
   1 -13  -3 4498.32  308.59
  -1  13   3 4209.53  354.10
  -1  13   3 4408.88  353.70
   1 -13  -2  402.64   48.66
   1 -13  -2  340.08   37.33
  -1  13   2  451.01   52.43
  -1  13   2  450.50   52.56
   1 -13  -1   93.20   23.74
  -1  13   1   94.93   24.90
  -1  13   1  117.23   26.76
   1 -13   0  118.48   35.05
  -1  13   0   63.89   33.26
  -1  13   0   87.49   26.26
   1 -13   1  339.44   58.27
  -1  13  -1  386.43   52.35
  -1  13  -1  354.56   61.71
   1 -13   2   -1.09   14.04
  -1  13  -2    4.51   16.01
  -1  13  -2    8.36   11.82
   1 -13   3 2784.08  287.44
  -1  13  -3 2807.85  258.47
  -1  13  -3 2925.32  312.39
   1 -13   4   90.22   35.31
  -1  13  -4   75.60   23.58
   1 -13   5  224.18   54.79
  -1  13  -5  198.70   51.49
   1 -13   6   45.54   36.27
  -1  13  -6   56.33   19.34
   1 -13   7    1.37   20.72
  -1  13  -7   10.55   16.29
  -1  13  -8   78.47   20.53
   1 -13   9 1271.23  179.09
  -1  13  -9 1123.19  124.63
   1 -12 -18  154.79   23.21
   1 -12 -17  455.50   32.07
   1 -12 -17  583.68   55.44
   1 -12 -16  129.86   20.25
   1 -12 -16  194.36   30.60
   1 -12 -15  839.41   86.59
   1 -12 -15  724.82   64.14
   1 -12 -14   -3.28   13.91
   1 -12 -14   -1.75   12.14
   1 -12 -13  106.81   27.68
   1 -12 -13  126.53   30.55
   1 -12 -12   83.23   23.91
   1 -12 -12   70.85   26.41
   1 -12 -11 3659.48  309.18
   1 -12 -11 3549.18  279.63
  -1  12  11 2589.33  213.46
   1 -12 -10    8.01   13.32
   1 -12 -10   11.11   12.98
  -1  12  10    3.67    8.56
   1 -12  -9 4806.66  463.41
   1 -12  -9 4969.32  406.03
  -1  12   9 3737.83  317.93
   1 -12  -8   25.63   16.49
   1 -12  -8   38.93   20.70
  -1  12   8   12.30   11.47
   1 -12  -7 8277.15  684.12
   1 -12  -7 8375.81  660.09
  -1  12   7 6822.76  585.61
   1 -12  -6   69.42   18.67
   1 -12  -6   37.59   11.40
   1 -12  -6   45.12   16.76
  -1  12   6   47.81   11.85
  -1  12   6   42.30   15.31
   1 -12  -5   -5.01   13.95
   1 -12  -5    5.23    7.33
   1 -12  -5    1.27   12.90
  -1  12   5    6.50    7.64
  -1  12   5   -0.35    9.53
   1 -12  -4  347.58   40.04
   1 -12  -4  376.50   43.13
   1 -12  -4  418.77   43.94
  -1  12   4  391.50   41.77
  -1  12   4  412.68   63.09
   1 -12  -3  261.14   28.73
   1 -12  -3  216.57   39.73
   1 -12  -3  212.10   30.79
  -1  12   3  245.46   32.30
  -1  12   3  222.71   34.93
   1 -12  -2  118.64   16.35
   1 -12  -2   88.57   18.62
   1 -12  -2   99.35   31.50
  -1  12   2  116.56   24.56
  -1  12   2  125.72   33.43
   1 -12  -1 1653.56  156.51
   1 -12  -1 1799.80  157.13
  -1  12   1 1911.86  166.06
  -1  12   1 1896.05  208.15
   1 -12   0  427.85   56.14
  -1  12   0  454.27   59.65
  -1  12   0  485.25   61.55
   1 -12   1 3465.67  312.08
  -1  12  -1 3700.90  330.79
  -1  12  -1 3748.15  339.41
   1 -12   2   14.29   15.76
  -1  12  -2   14.59   14.57
  -1  12  -2   10.67   17.65
   1 -12   3 3528.83  340.86
  -1  12  -3 3647.58  378.25
  -1  12  -3 3610.01  339.12
   1 -12   4   75.40   28.06
  -1  12  -4   80.72   24.90
  -1  12  -4  102.22   36.04
   1 -12   5   79.06   34.65
  -1  12  -5   70.08   23.78
   1 -12   6   -5.56   15.23
  -1  12  -6    6.80   15.29
   1 -12   7 3025.91  391.29
  -1  12  -7 3012.06  276.79
   1 -12   8  997.94  161.30
  -1  12  -8 1051.53  142.09
   1 -12   9  897.83  162.04
  -1  12  -9  792.55   88.72
   1 -12  10 1083.15  166.94
  -1  12 -10 1004.07  125.49
   1 -12  11  291.39   49.70
  -1  12 -11  337.02   37.34
   1 -11 -18   10.42   11.09
   1 -11 -17  201.71   31.59
   1 -11 -17  156.49   16.05
   1 -11 -16  156.66   20.45
   1 -11 -16  207.90   35.13
   1 -11 -15   48.86   26.15
   1 -11 -15   27.75   12.35
   1 -11 -14   35.85   16.21
   1 -11 -14   42.35   28.14
   1 -11 -13 1540.92  145.48
   1 -11 -13 1452.04  123.72
  -1  11  13 1143.04  101.49
   1 -11 -12 1033.11   96.32
   1 -11 -12 1069.24  141.54
  -1  11  12  749.85   76.52
   1 -11 -11 3595.68  358.82
   1 -11 -11 3973.81  384.61
  -1  11  11 2972.35  248.48
   1 -11 -10    7.37   12.83
   1 -11 -10    4.92   13.18
  -1  11  10    4.29    9.01
   1 -11  -9   74.63   23.66
   1 -11  -9   69.30   22.75
  -1  11   9   52.20   23.43
   1 -11  -8  346.12   46.88
   1 -11  -8  350.12   49.28
  -1  11   8  275.09   36.79
   1 -11  -7  116.52   27.55
   1 -11  -7  188.05   28.77
  -1  11   7   99.50   22.43
   1 -11  -6  288.08   37.35
   1 -11  -6  245.30   35.92
  -1  11   6  205.99   24.01
  -1  11   6  231.69   32.03
   1 -11  -5  170.88   28.38
   1 -11  -5  154.09   27.06
  -1  11   5  146.90   20.51
  -1  11   5  174.24   37.40
   1 -11  -4  160.57   24.47
   1 -11  -4  118.12   21.01
   1 -11  -4  146.81   25.08
  -1  11   4  163.50   25.54
  -1  11   4  142.39   21.15
   1 -11  -3  836.79   74.37
   1 -11  -3  925.39   72.08
   1 -11  -3  871.21   75.71
  -1  11   3  859.41   84.42
  -1  11   3  908.32   75.26
   1 -11  -2  302.94   37.68
   1 -11  -2  327.52   31.45
   1 -11  -2  279.02   34.05
  -1  11   2  318.71   38.68
  -1  11   2  328.43   41.73
   1 -11  -1   11.12    6.37
   1 -11  -1    2.08    7.65
   1 -11  -1    1.30    9.87
  -1  11   1    4.90   10.31
  -1  11   1   -0.80   10.81
   1 -11   0  363.93   45.08
   1 -11   0  305.24   36.31
  -1  11   0  402.76   67.40
  -1  11   0  405.01   49.82
   1 -11   1 7268.97  582.78
   1 -11   1 8575.07  719.35
  -1  11  -1 9178.12  765.55
  -1  11  -1 9156.82  761.34
   1 -11   2 1479.49  147.43
  -1  11  -2 1536.30  155.73
  -1  11  -2 1567.19  154.77
   1 -11   3  176.18   36.91
  -1  11  -3  142.82   40.53
  -1  11  -3  166.16   34.46
   1 -11   4   50.76   22.52
  -1  11  -4   62.48   27.37
  -1  11  -4   48.55   21.28
   1 -11   5 1352.70  213.63
  -1  11  -5 1376.80  146.17
   1 -11   6   -6.70   15.99
  -1  11  -6   -2.67   12.74
   1 -11   7 3492.06  381.02
  -1  11  -7 3495.25  335.81
   1 -11   8    9.52   18.48
  -1  11  -8   -8.32   11.93
   1 -11   9  205.45   53.54
  -1  11  -9  167.49   36.50
   1 -11  10   80.03   48.48
  -1  11 -10   99.88   26.07
   1 -11  11  135.23   48.05
  -1  11 -11  125.85   25.72
   1 -11  12   13.34   16.31
  -1  11 -12   24.82   11.79
   1 -10 -19 1159.68   88.88
   1 -10 -18   -3.75   10.11
   1 -10 -17  685.61   71.23
   1 -10 -16  194.57   33.24
   1 -10 -16  149.25   18.80
   1 -10 -15  469.11   59.61
   1 -10 -15  391.21   39.46
   1 -10 -14  157.06   27.67
   1 -10 -14  207.89   36.57
  -1  10  14  122.60   28.16
   1 -10 -13  194.82   41.07
   1 -10 -13  194.69   32.29
  -1  10  13  141.95   32.63
   1 -10 -12  432.31   57.33
   1 -10 -12  479.15   66.44
   1 -10 -11    6.61   11.55
   1 -10 -11    3.91   11.39
  -1  10  11   -6.80   10.62
   1 -10 -10  402.72   55.48
   1 -10 -10  399.44   55.39
  -1  10  10  361.48   65.11
   1 -10  -9 2066.68  182.00
   1 -10  -9 2001.52  176.11
  -1  10   9 1877.97  151.91
   1 -10  -8  367.90   65.20
   1 -10  -8  353.86   50.01
  -1  10   8  324.11   40.29
   1 -10  -7  930.31   88.07
   1 -10  -7 1009.95   87.28
  -1  10   7  707.98   52.53
  -1  10   7  846.72   75.90
   1 -10  -6    7.49   10.96
   1 -10  -6   13.18   11.17
  -1  10   6    2.77   14.31
  -1  10   6    3.68    6.45
   1 -10  -517707.20 1436.63
   1 -10  -517716.40 1353.68
  -1  10   516188.40 1325.38
  -1  10   515480.70 1186.56
   1 -10  -4   15.65   10.34
   1 -10  -4    9.77   10.22
  -1  10   4    8.44    8.39
  -1  10   4    3.82   10.98
   1 -10  -3  784.30   70.17
   1 -10  -3  808.09   63.51
  -1  10   3  750.43   72.35
  -1  10   3  739.98   80.25
   1 -10  -2  128.01   17.98
   1 -10  -2  116.65   20.29
   1 -10  -2  104.54   20.54
  -1  10   2  108.57   24.23
  -1  10   2  117.66   21.53
   1 -10  -113450.70  967.04
   1 -10  -112611.00 1031.84
   1 -10  -112827.40 1032.81
  -1  10   113061.80 1144.51
  -1  10   113737.50 1063.33
   1 -10   0  688.85   61.80
   1 -10   0  669.93   46.65
   1 -10   0  731.42   75.54
  -1  10   0  742.54   76.49
  -1  10   0  819.61   75.70
   1 -10   1 8944.03  708.57
   1 -10   1 9536.46  767.66
  -1  10  -110216.10  804.53
  -1  10  -110040.50  903.24
   1 -10   2  986.21   96.33
   1 -10   2  772.27   84.88
  -1  10  -2 1048.89  101.50
  -1  10  -2 1026.27  101.42
   1 -10   3   34.19   23.69
   1 -10   3   26.25    8.74
  -1  10  -3   76.32   28.36
  -1  10  -3   40.36   17.85
   1 -10   4  580.29   73.09
  -1  10  -4  609.37   74.71
  -1  10  -4  619.80   84.69
   1 -10   5  284.89   46.87
  -1  10  -5  283.03   48.27
  -1  10  -5  313.21   60.07
   1 -10   6  397.32   69.47
  -1  10  -6  406.54   59.57
   1 -10   7  565.00   89.37
  -1  10  -7  554.99   77.16
   1 -10   8  252.28   62.50
  -1  10  -8  233.73   44.22
   1 -10   9  916.10  144.36
  -1  10  -9  927.16  107.18
   1 -10  10  386.21  133.36
  -1  10 -10  363.71   56.53
   1 -10  11  165.95   51.71
  -1  10 -11  114.54   30.52
   1 -10  12   24.44   17.35
  -1  10 -12    9.27   12.42
   1 -10  13    5.04   11.70
  -1  10 -13    5.25   10.14
   1  -9 -19   50.93   15.04
   1  -9 -18    0.56    5.62
   1  -9 -18   10.40    9.80
   1  -9 -17  413.38   53.74
   1  -9 -16  172.60   30.38
  -1   9  16  106.24   23.26
   1  -9 -15 2297.47  194.49
   1  -9 -15 1869.66  130.84
  -1   9  15 1955.44  169.32
   1  -9 -14  133.42   22.52
   1  -9 -14  149.08   45.25
  -1   9  14  103.70   27.71
   1  -9 -13 9675.38  784.01
   1  -9 -1311138.80 1049.43
  -1   9  13 9517.79  981.55
   1  -9 -12   91.21   29.85
   1  -9 -12   59.13   36.36
  -1   9  12   67.61   38.20
   1  -9 -11  249.08   39.22
   1  -9 -11  281.25   60.29
  -1   9  11  224.12   40.42
   1  -9 -10   54.80   22.71
   1  -9 -10   79.15   21.50
  -1   9  10   67.20   21.36
   1  -9  -9  438.11   54.99
   1  -9  -9  449.76   57.83
  -1   9   9  438.76   56.12
   1  -9  -8  290.80   39.56
   1  -9  -8  275.12   41.15
  -1   9   8  253.32   40.52
   1  -9  -7 1957.61  123.52
   1  -9  -7 2685.99  187.50
   1  -9  -7 2814.29  201.43
  -1   9   7 2373.79  139.15
  -1   9   7 2656.11  230.74
   1  -9  -6 2075.05  184.01
   1  -9  -6 1940.56  173.59
   1  -9  -6 1355.17   90.40
   1  -9  -6 1656.79  129.80
  -1   9   6 1678.48  104.89
  -1   9   6 1942.84  136.51
  -1   9   6 1646.14  113.75
   1  -9  -5  109.70   17.73
   1  -9  -5   66.72   16.33
   1  -9  -5   48.80   23.45
   1  -9  -5   31.87    9.81
  -1   9   5   51.38   17.05
  -1   9   5   92.24   14.56
  -1   9   5   40.18   15.23
  -1   9   5   42.91   20.22
   1  -9  -4   84.28   10.67
   1  -9  -4   63.55   16.59
   1  -9  -4   57.49   16.17
   1  -9  -4   40.51   16.86
  -1   9   4   49.38   13.65
  -1   9   4   54.22   11.87
  -1   9   4   46.37   15.05
  -1   9   4   59.10   16.06
   1  -9  -3  962.60   66.73
   1  -9  -3  915.44   90.46
   1  -9  -3 1038.37   77.14
   1  -9  -3 1077.58   85.17
  -1   9   3 1050.71   85.92
  -1   9   3 1000.14   71.98
  -1   9   3 1291.53   75.49
  -1   9   3  947.81   82.39
   1  -9  -2  207.24   27.27
   1  -9  -2  217.17   33.67
   1  -9  -2  225.77   24.85
   1  -9  -2  182.05   23.15
  -1   9   2  197.78   31.32
  -1   9   2  216.63   22.96
  -1   9   2  238.16   25.73
  -1   9   2  322.01   42.39
   1  -9  -1  337.87   36.09
   1  -9  -1  312.47   45.96
   1  -9  -1  444.86   34.86
   1  -9  -1  348.74   29.36
   1  -9  -1  335.85   37.30
  -1   9   1  317.94   29.63
  -1   9   1  347.67   41.08
  -1   9   1  337.31   37.32
   1  -9   0  768.31   67.78
   1  -9   0  834.89   73.08
   1  -9   0  754.78   48.76
   1  -9   0  828.25   74.41
  -1   9   0  840.67  100.02
  -1   9   0  736.08   72.61
  -1   9   0  841.93   72.86
   1  -9   121652.10 1858.73
   1  -9   121841.90 1706.66
  -1   9  -123187.60 1879.53
  -1   9  -123576.40 1969.58
  -1   9  -120730.80 1639.59
   1  -9   2   40.40   11.75
   1  -9   2   41.07   16.65
  -1   9  -2   41.38   18.00
  -1   9  -2   70.57   25.33
  -1   9  -2   47.45   10.06
   1  -9   3  192.63   31.07
   1  -9   3  160.63   19.11
  -1   9  -3  214.00   35.90
  -1   9  -3  220.58   33.18
   1  -9   4    6.25    8.82
   1  -9   4   -2.47   10.86
  -1   9  -4    2.29   13.00
  -1   9  -4   14.70   15.95
   1  -9   5 1255.42  124.84
  -1   9  -5 1313.02  128.79
  -1   9  -5 1260.22  138.42
   1  -9   6  253.37   61.17
  -1   9  -6  238.69   59.02
   1  -9   7  371.66   55.62
  -1   9  -7  241.37   49.70
   1  -9   8  967.50  125.35
  -1   9  -8 1015.11  146.96
   1  -9   9  815.05  127.88
  -1   9  -9  835.53   98.83
   1  -9  10  108.68   43.67
  -1   9 -10  154.11   33.83
   1  -9  11   -1.47   20.86
  -1   9 -11    5.75   12.46
   1  -9  12   39.68   29.91
  -1   9 -12   34.20   17.52
   1  -9  13  470.62   72.26
  -1   9 -13  535.13   59.47
   1  -9  14   15.82   12.01
  -1   9 -14   24.65   12.66
   1  -8 -20   14.77    7.97
   1  -8 -19   23.42    9.16
   1  -8 -19   17.79   10.84
   1  -8 -18   81.17   16.80
   1  -8 -18  105.64   20.94
   1  -8 -17   55.84   14.29
   1  -8 -17   60.39   19.66
  -1   8  17   46.82   25.83
   1  -8 -16  612.37   55.63
   1  -8 -16  750.20   98.98
  -1   8  16  536.90   84.22
   1  -8 -15  183.45   31.81
   1  -8 -15  142.39   21.60
   1  -8 -15  120.11   16.94
  -1   8  15  117.28   38.43
   1  -8 -14 1828.41  146.53
   1  -8 -14 2046.82  154.47
   1  -8 -14 2363.28  206.26
  -1   8  14 2008.84  224.41
   1  -8 -13  233.08   26.45
   1  -8 -13  227.74   30.43
   1  -8 -13  231.90   45.74
  -1   8  13  277.46   54.81
   1  -8 -12  471.41   68.00
   1  -8 -12  536.99   63.97
   1  -8 -12  452.44   38.19
  -1   8  12  496.65   77.15
   1  -8 -11 5388.18  441.85
   1  -8 -11 4946.53  383.49
  -1   8  11 5208.78  473.88
   1  -8 -10   37.09   16.42
   1  -8 -10   49.59   18.76
  -1   8  10   44.64   22.37
   1  -8  -9  363.11   46.51
   1  -8  -9  330.48   43.21
  -1   8   9  367.29   55.83
   1  -8  -8    5.51   14.82
   1  -8  -8    0.74   10.77
  -1   8   8    9.75   13.19
  -1   8   8    6.00    7.41
   1  -8  -7  799.54   91.27
   1  -8  -7  795.21   88.96
   1  -8  -7  586.83   37.14
   1  -8  -7  845.01   69.77
   1  -8  -7  733.36   67.64
  -1   8   7  734.24   63.63
  -1   8   7  694.06   54.33
  -1   8   7  696.40   41.03
  -1   8   7  766.77   72.40
   1  -8  -6 4443.30  302.95
   1  -8  -6 4282.60  284.63
   1  -8  -6 3875.49  265.66
   1  -8  -6 3115.86  188.94
   1  -8  -6 4184.48  276.85
  -1   8   6 4224.60  278.48
  -1   8   6 3910.12  260.00
  -1   8   6 3792.89  240.57
  -1   8   6 3801.17  216.83
  -1   8   6 4381.88  290.21
   1  -8  -5  198.91   28.20
   1  -8  -5  146.70   15.20
   1  -8  -5  168.72   25.20
  -1   8   5  190.51   38.88
  -1   8   5  190.73   23.77
  -1   8   5  172.88   17.56
  -1   8   5  192.50   21.77
  -1   8   5  225.35   25.13
   1  -8  -4  264.44   30.99
   1  -8  -4  243.13   28.26
   1  -8  -4  200.70   18.65
   1  -8  -4  205.83   29.17
  -1   8   4  243.94   26.72
  -1   8   4  237.53   25.65
  -1   8   4  239.33   25.63
  -1   8   4  244.19   30.49
  -1   8   4  239.31   21.69
   1  -8  -3  311.85   32.37
   1  -8  -3  225.37   29.42
   1  -8  -3  251.79   32.74
   1  -8  -3  249.48   39.94
  -1   8   3  256.35   26.24
  -1   8   3  263.21   24.69
  -1   8   3  273.74   26.48
  -1   8   3  227.57   29.82
  -1   8   3  435.98   45.38
   1  -8  -2 1319.31   93.27
   1  -8  -2 1155.33   77.98
   1  -8  -2 1226.76  130.33
   1  -8  -2 1254.71   79.26
  -1   8   2 1250.52   80.34
  -1   8   2 1218.54   74.62
  -1   8   2 1197.11   78.43
  -1   8   2 1286.30   95.96
   1  -8  -1 5530.07  395.76
   1  -8  -1 5730.75  366.89
   1  -8  -1 5819.55  328.63
   1  -8  -1 5808.20  401.26
  -1   8   1 6022.79  436.75
  -1   8   1 5738.33  391.24
  -1   8   1 5449.89  338.14
  -1   8   1 5189.74  300.90
   1  -8   0   83.22   15.37
   1  -8   0   78.88   10.57
   1  -8   0   67.55   15.18
   1  -8   0   58.97   14.14
   1  -8   0   60.84   26.01
  -1   8   0   72.22   16.20
  -1   8   0   63.97   12.45
  -1   8   0   59.53   17.39
   1  -8   1   22.93   16.10
   1  -8   1   53.61   19.80
   1  -8   1   37.09    7.93
   1  -8   1   99.99   14.67
   1  -8   1   34.01   11.95
  -1   8  -1   30.79   15.92
  -1   8  -1  124.61   15.14
  -1   8  -1   31.58   14.58
   1  -8   2 1746.55  128.20
   1  -8   2 1745.60  133.94
   1  -8   2 1710.56  123.78
   1  -8   2 1764.37  144.56
  -1   8  -2 1846.99  136.15
  -1   8  -2 1820.29  140.85
  -1   8  -2 1674.13  110.36
   1  -8   3  718.59   69.99
   1  -8   3  752.62   69.43
   1  -8   3  748.79   66.63
  -1   8  -3  776.07   73.09
  -1   8  -3  702.01   48.85
  -1   8  -3  796.59   71.20
   1  -8   4    2.45   13.70
   1  -8   4    7.16    6.01
  -1   8  -4    1.52    5.38
  -1   8  -4    4.61   10.37
  -1   8  -4   -2.73   15.88
   1  -8   5 2270.41  174.79
   1  -8   5 1854.12  129.36
  -1   8  -5 1888.44  140.51
  -1   8  -5 2231.09  188.67
  -1   8  -5 2330.29  180.73
   1  -8   6  216.66   33.43
   1  -8   6  149.52   19.28
  -1   8  -6  193.84   42.40
  -1   8  -6  242.99   34.42
   1  -8   7 1154.90  128.95
  -1   8  -7 1212.08  118.44
   1  -8   8  395.67   62.78
  -1   8  -8  439.21   60.61
   1  -8   9 6193.60  615.08
  -1   8  -9 6143.96  551.36
   1  -8  10  781.40  113.32
  -1   8 -10  771.48   90.76
   1  -8  11 1436.04  214.54
  -1   8 -11 1262.35  138.32
   1  -8  12   -0.94   18.37
  -1   8 -12    6.00   16.47
   1  -8  13   30.50   19.39
  -1   8 -13   21.21   15.44
   1  -8  14  616.43  110.68
  -1   8 -14  858.10   85.55
   1  -8  15    6.88    8.11
  -1   8 -15    5.00    9.54
   1  -7 -20   91.68   14.41
   1  -7 -20  126.12   17.10
   1  -7 -19   37.14   12.84
   1  -7 -19   29.88   12.00
   1  -7 -18   23.95   15.17
   1  -7 -18   40.76   15.11
  -1   7  18   75.37   18.40
   1  -7 -17  739.07   69.59
   1  -7 -17  737.98   75.41
  -1   7  17  640.86   92.84
   1  -7 -16  120.47   24.67
   1  -7 -16  124.91   27.35
   1  -7 -15  189.15   39.04
   1  -7 -15  169.66   34.62
  -1   7  15  118.53   49.89
   1  -7 -14 1578.33  127.30
   1  -7 -14 1672.52  146.85
   1  -7 -14 1238.60  116.05
  -1   7  14 1466.53  188.21
   1  -7 -13    7.36    8.29
   1  -7 -13   -2.59   13.17
   1  -7 -13   10.33    9.81
  -1   7  13   16.12   19.44
   1  -7 -12 1843.43  137.34
   1  -7 -12 2186.60  180.58
   1  -7 -12 2001.24  144.84
  -1   7  12 2032.75  221.60
   1  -7 -11   67.43   19.38
   1  -7 -11  106.55   15.68
   1  -7 -11   97.69   23.68
  -1   7  11   98.92   33.57
   1  -7 -10   22.91    8.51
   1  -7 -10   25.61   13.98
   1  -7 -10   16.86   12.01
  -1   7  10   19.90    8.94
  -1   7  10   23.69   18.75
   1  -7  -913658.70  976.19
   1  -7  -912763.70  982.66
   1  -7  -913701.60  868.52
   1  -7  -914508.40 1075.72
   1  -7  -913591.20  967.70
  -1   7   912942.90  877.88
  -1   7   912237.70  885.73
   1  -7  -8 1235.08   81.19
   1  -7  -8 1326.72   96.11
   1  -7  -8 1269.12  130.68
   1  -7  -8 1263.29   99.13
   1  -7  -8 1428.66  112.27
  -1   7   8 1307.25  100.18
  -1   7   8 1420.67  123.51
  -1   7   8 1174.74   71.32
  -1   7   8 1246.44   86.04
   1  -7  -749123.60 3995.45
   1  -7  -751358.80 4086.43
   1  -7  -749253.90 3264.40
   1  -7  -738191.80 2793.57
   1  -7  -752811.80 4204.66
   1  -7  -749423.20 3905.39
  -1   7   748888.30 3944.72
  -1   7   746977.90 3085.20
  -1   7   751753.90 4057.05
  -1   7   752767.50 4109.66
  -1   7   741772.70 3000.75
  -1   7   747979.90 3756.28
   1  -7  -6    0.47   11.11
   1  -7  -6   14.70    7.64
   1  -7  -6   -1.31    7.92
   1  -7  -6   -0.91    4.36
   1  -7  -6   -0.55    3.37
   1  -7  -6    4.43    7.86
   1  -7  -6   -0.52    6.89
  -1   7   6    4.32    6.13
  -1   7   6  -18.95    9.76
  -1   7   6   -1.16    2.78
  -1   7   6   -1.12    4.03
  -1   7   6    9.98    7.78
  -1   7   6    0.18    7.32
   1  -7  -5  716.94   39.00
   1  -7  -5  839.49   64.56
   1  -7  -5  750.66   78.82
   1  -7  -5  935.88   66.39
   1  -7  -5  816.16   61.98
   1  -7  -5  826.97   30.44
   1  -7  -5  806.55   64.24
  -1   7   5  798.64   41.72
  -1   7   5  831.77   61.62
  -1   7   5  735.56   69.63
  -1   7   5  685.46   27.23
  -1   7   5  802.49   57.98
  -1   7   5  869.04   65.32
   1  -7  -4 2085.43  132.67
   1  -7  -4 1744.29  121.24
   1  -7  -4 1968.40  120.72
   1  -7  -4 1650.12   91.15
  -1   7   4 1906.45  116.31
  -1   7   4 1786.99  110.38
  -1   7   4 1922.16  117.97
  -1   7   4 2056.41  134.25
  -1   7   4 1903.29   99.29
   1  -7  -3 3916.57  227.39
   1  -7  -3 3516.64  197.14
   1  -7  -3 3196.52  211.22
   1  -7  -3 3157.78  166.52
  -1   7   3 3366.66  187.09
  -1   7   3 3230.80  195.90
  -1   7   3 3565.90  203.70
  -1   7   3 3693.34  227.97
  -1   7   3 3349.40  192.79
   1  -7  -2 4034.75  258.46
   1  -7  -2 4270.42  281.04
   1  -7  -2 4347.06  281.87
   1  -7  -2 4693.18  328.40
  -1   7   2 4717.49  284.27
  -1   7   2 4336.86  236.62
  -1   7   2 4302.62  239.25
  -1   7   2 4251.17  282.54
   1  -7  -1 6301.71  377.44
   1  -7  -1 6132.86  356.62
   1  -7  -1 6209.48  329.53
   1  -7  -1 5927.27  389.73
  -1   7   1 5975.23  317.52
  -1   7   1 6263.13  392.62
  -1   7   1 6180.42  347.38
  -1   7   1 5906.85  346.64
   1  -7   0  758.72   45.01
   1  -7   0  713.86   67.84
   1  -7   0  772.96   56.58
   1  -7   0  788.33   57.50
   1  -7   0  755.31   63.47
  -1   7   0  784.25   66.19
  -1   7   0  819.06   63.86
  -1   7   0  709.80   41.08
  -1   7   0  827.62   57.69
   1  -7   1 5569.22  272.34
   1  -7   1 5809.01  347.44
   1  -7   1 5665.07  347.26
   1  -7   1 5498.84  363.07
   1  -7   1 5383.72  337.42
  -1   7  -1 5719.75  366.70
  -1   7  -1 5244.44  255.17
  -1   7  -1 5733.30  328.42
  -1   7  -1 5953.84  352.83
   1  -7   2  174.58   22.63
   1  -7   2  150.49   28.79
   1  -7   2  160.38   11.70
   1  -7   2  168.64   24.33
   1  -7   2  198.83   26.45
  -1   7  -2  198.92   25.84
  -1   7  -2  180.45   26.10
  -1   7  -2  195.72   26.04
   1  -7   3 3364.26  208.99
   1  -7   3 3623.53  246.15
   1  -7   3 3267.30  263.67
   1  -7   3 3273.31  225.68
  -1   7  -3 3708.52  283.13
  -1   7  -3 3242.80  194.55
  -1   7  -3 3412.73  233.35
   1  -7   4  134.35   22.74
   1  -7   4  108.78   16.01
   1  -7   4  161.40   24.79
   1  -7   4  128.74   32.54
  -1   7  -4  122.93   36.93
  -1   7  -4  178.48   25.06
  -1   7  -4  125.22   14.48
   1  -7   5 1291.71   86.34
   1  -7   5 1393.51  112.08
  -1   7  -5 1273.49   80.89
  -1   7  -5 1433.69  113.07
  -1   7  -5 1408.94  119.30
   1  -7   6 1532.29  128.99
   1  -7   6 1852.33  146.41
  -1   7  -6 1913.73  152.30
  -1   7  -6 1838.79  159.96
  -1   7  -6 1566.95  105.28
   1  -7   7 5064.79  390.01
   1  -7   7 4117.39  292.15
  -1   7  -7 5145.56  389.22
   1  -7   8  452.15   40.15
   1  -7   8  621.94   65.88
  -1   7  -8  649.08   64.79
   1  -7   9 1434.71  161.17
  -1   7  -9 1438.58  138.37
   1  -7  10    0.02   13.72
  -1   7 -10   -3.63   11.42
   1  -7  11   43.61   29.41
  -1   7 -11   32.06   18.38
   1  -7  12  127.87   41.75
  -1   7 -12   91.28   27.46
   1  -7  13 3674.91  372.19
  -1   7 -13 3849.98  344.79
   1  -7  14   23.29   16.76
  -1   7 -14   20.93   20.77
   1  -7  15    5.92    9.38
  -1   7 -15    4.02   10.31
   1  -7  16  172.25   27.41
  -1   7 -16  176.13   28.52
   1  -6 -20    5.76    9.50
   1  -6 -20    5.94    8.18
   1  -6 -19   44.11   11.99
   1  -6 -19   40.92   15.96
  -1   6  19   41.98   17.33
   1  -6 -18   93.36   21.50
   1  -6 -18   66.48   24.90
  -1   6  18   51.03   39.98
   1  -6 -17  228.85   34.70
   1  -6 -17  260.80   37.91
  -1   6  17  181.53   58.78
   1  -6 -16  453.18   53.98
   1  -6 -16  396.30   51.39
  -1   6  16  335.77   85.71
   1  -6 -15   86.82   24.20
   1  -6 -15   98.52   24.23
  -1   6  15   86.34   40.86
   1  -6 -14   89.49   33.99
   1  -6 -14   95.38   21.79
  -1   6  14    4.86   54.94
   1  -6 -13  486.33   58.28
   1  -6 -13  393.23   34.59
   1  -6 -13  489.77   50.54
  -1   6  13  437.91   83.56
   1  -6 -12  503.74   58.82
   1  -6 -12  501.82   48.09
   1  -6 -12  412.40   37.61
  -1   6  12  515.23   78.76
   1  -6 -11  215.18   25.48
   1  -6 -11  236.01   27.54
   1  -6 -11  225.98   34.91
  -1   6  11  209.35   45.97
   1  -6 -10   12.61    8.80
   1  -6 -10   11.89    7.94
   1  -6 -10   10.75    9.27
   1  -6 -10   13.24   12.02
  -1   6  10   11.47    8.41
  -1   6  10   17.35    8.76
   1  -6  -9 2742.55  177.25
   1  -6  -9 2725.20  171.48
   1  -6  -9 2710.20  222.42
   1  -6  -9 3052.18  211.56
   1  -6  -9 2941.31  166.26
  -1   6   9 2627.15  168.54
  -1   6   9 2911.68  224.09
  -1   6   9 2778.69  178.94
  -1   6   9 2677.86  157.96
   1  -6  -8 1198.05   80.28
   1  -6  -8 1188.16  109.27
   1  -6  -8 1247.33   70.51
   1  -6  -8 1195.26   85.82
   1  -6  -8  957.19   57.52
   1  -6  -8 1311.25  124.04
  -1   6   8 1113.48   64.79
  -1   6   8 1306.70  106.35
  -1   6   8 1200.85   85.25
  -1   6   8 1169.17   73.97
   1  -6  -7  779.09   62.25
   1  -6  -7  822.01   60.96
   1  -6  -7  628.48   32.16
   1  -6  -7  863.11   69.16
   1  -6  -7  780.88   64.57
   1  -6  -7  863.19   44.84
  -1   6   7  769.27   63.65
  -1   6   7  792.67   41.71
  -1   6   7  836.16   55.20
  -1   6   7  828.50   63.80
  -1   6   7  820.92   72.42
   1  -6  -6  468.01   28.04
   1  -6  -6  541.69   37.03
   1  -6  -6  569.82   46.86
   1  -6  -6  556.18   45.22
   1  -6  -6  603.92   50.18
   1  -6  -6  586.77   63.04
   1  -6  -6  459.67   43.67
  -1   6   6  486.42   31.72
  -1   6   6  582.22   63.88
  -1   6   6  540.87   45.63
  -1   6   6  572.25   52.37
   1  -6  -517385.10 1066.97
   1  -6  -516819.20  776.31
   1  -6  -517564.40 1084.81
   1  -6  -516395.00 1033.92
   1  -6  -515010.40  777.57
   1  -6  -515554.40  983.72
   1  -6  -516183.80  991.51
  -1   6   516821.10 1029.03
  -1   6   515294.50  936.38
  -1   6   515109.00  719.90
  -1   6   516278.80  802.63
  -1   6   516141.30 1004.22
  -1   6   517522.20 1078.64
   1  -6  -4 1607.95  101.67
   1  -6  -4 1666.33  134.03
   1  -6  -4 1508.29   72.66
   1  -6  -4 1684.84  104.71
   1  -6  -4 1593.88   60.28
   1  -6  -4 1860.45  113.42
   1  -6  -4 1761.40  108.33
  -1   6   4 1698.76  103.35
  -1   6   4 1434.37   53.23
  -1   6   4 1692.45   77.17
  -1   6   4 1611.94   95.20
  -1   6   4 1856.86  149.36
  -1   6   4 1671.15  126.10
   1  -6  -3  579.32   50.59
   1  -6  -3  641.62   48.36
   1  -6  -3  589.78   34.16
   1  -6  -3  707.81   50.62
  -1   6   3  680.48   54.29
  -1   6   3  595.71   47.46
  -1   6   3  639.02   47.01
  -1   6   3  664.52   37.09
  -1   6   3  631.35   45.28
  -1   6   3  597.76   21.33
   1  -6  -2 2329.59  156.98
   1  -6  -2 2290.64  126.39
   1  -6  -2 2528.30  153.96
   1  -6  -2 2272.08  128.88
  -1   6   2 2276.98  117.46
  -1   6   2 2230.28  126.05
  -1   6   2 2498.08  155.80
  -1   6   2 2317.80  136.59
   1  -6  -144857.40 3145.34
   1  -6  -146301.70 3127.55
   1  -6  -145812.40 2872.87
   1  -6  -147199.10 3169.08
  -1   6   146061.10 2916.31
  -1   6   147073.00 3373.17
  -1   6   145544.60 2917.48
  -1   6   144688.60 3105.17
   1  -6   0  972.07   66.66
   1  -6   0  862.88   58.57
   1  -6   0  922.98   50.10
   1  -6   0  905.80   60.66
   1  -6   0  873.85   67.39
  -1   6   0  920.94   59.41
  -1   6   0  961.31   72.22
  -1   6   0  910.35   47.50
  -1   6   0  954.08   61.54
   1  -6   144598.10 3228.04
   1  -6   145187.20 3114.33
   1  -6   144046.20 2665.51
   1  -6   144964.30 3399.40
   1  -6   144900.30 3075.80
  -1   6  -143953.80 2678.97
  -1   6  -146633.70 3143.58
  -1   6  -145509.50 3234.05
  -1   6  -145736.20 3111.46
   1  -6   210607.30  665.97
   1  -6   210531.40  714.29
   1  -6   2 9804.94  479.44
   1  -6   210914.20  647.90
   1  -6   211058.60  707.54
  -1   6  -210989.20  743.91
  -1   6  -2 9471.73  461.14
  -1   6  -210954.10  715.62
  -1   6  -210647.40  617.90
   1  -6   3 2927.60  179.92
   1  -6   3 2968.23  194.74
   1  -6   3 2891.07  181.11
   1  -6   3 2651.94   97.69
   1  -6   3 3049.52  176.69
  -1   6  -3 2978.06  185.03
  -1   6  -3 2968.54  189.69
  -1   6  -3 2971.50  183.24
   1  -6   4  789.04   63.20
   1  -6   4  728.03   81.85
   1  -6   4  765.07   62.60
   1  -6   4  707.52   50.13
  -1   6  -4  799.22   87.34
  -1   6  -4  730.98   45.85
  -1   6  -4  820.42   63.52
   1  -6   5 1962.92  121.33
   1  -6   5 2036.64  140.92
   1  -6   5 1993.65  140.62
   1  -6   5 2057.09  144.69
  -1   6  -5 1951.71  112.05
  -1   6  -5 1996.48  150.64
  -1   6  -5 2102.96  178.25
   1  -6   6  455.92   51.19
   1  -6   6  516.61   49.04
   1  -6   6  504.88   51.39
   1  -6   6  518.48   52.32
  -1   6  -6  538.14   57.67
  -1   6  -6  530.58   52.80
  -1   6  -6  462.12   34.00
   1  -6   7 3734.25  268.81
   1  -6   7 3261.06  214.79
  -1   6  -7 3385.38  215.68
  -1   6  -7 3754.97  269.57
   1  -6   8  132.26   26.95
   1  -6   8  112.47   16.45
  -1   6  -8  146.78   25.91
   1  -6   9   10.25   14.08
   1  -6   9    6.56    9.74
  -1   6  -9   16.60   12.55
   1  -6  10    0.54   12.34
  -1   6 -10   -5.86   10.87
   1  -6  11  513.07   91.46
  -1   6 -11  477.38   62.39
   1  -6  12    9.33   17.99
  -1   6 -12    3.35   12.10
   1  -6  13 1443.39  170.83
  -1   6 -13 1524.16  152.29
   1  -6  14  109.87   30.08
  -1   6 -14  109.29   25.18
   1  -6  15    1.97   12.84
  -1   6 -15   38.66   13.42
   1  -6  16  168.32   21.49
   1  -6  16  204.15   31.66
  -1   6 -16  229.36   32.60
   1  -6  17  119.63   30.00
  -1   6 -17  140.52   28.38
   1  -5 -20  660.01   65.49
   1  -5 -19   -2.77    5.88
   1  -5 -19    5.05    9.78
  -1   5  19    9.63   12.49
   1  -5 -18  475.12   57.44
   1  -5 -18  392.93   43.16
  -1   5  18  388.10   80.64
   1  -5 -17   48.54   28.94
   1  -5 -17   50.56   15.66
  -1   5  17   55.63   46.03
   1  -5 -16  512.81   60.84
   1  -5 -16  593.87   70.47
  -1   5  16  530.13  108.45
   1  -5 -15 1802.87  172.08
   1  -5 -15 1804.44  156.20
  -1   5  15 1753.22  238.68
   1  -5 -14  219.54   37.14
   1  -5 -14  203.77   35.67
  -1   5  14  205.94   58.58
   1  -5 -13   66.31   18.88
   1  -5 -13   48.84   27.45
  -1   5  13   57.48   31.94
   1  -5 -12   87.35   19.44
   1  -5 -12   63.81   11.88
   1  -5 -12  120.33   20.28
  -1   5  12   51.98   31.67
   1  -5 -11   23.85    8.42
   1  -5 -11   18.38    7.38
   1  -5 -11   21.35   11.68
   1  -5 -11   50.67   13.40
  -1   5  11   27.07   18.95
   1  -5 -10   14.18   10.86
   1  -5 -10   13.94    8.74
   1  -5 -10   14.15    7.96
   1  -5 -10   10.86    8.87
   1  -5 -10    8.48    6.59
  -1   5  10    8.85    8.36
  -1   5  10   11.03    8.06
  -1   5  10   11.95   14.05
   1  -5  -9  815.71   60.09
   1  -5  -9  966.12   56.67
   1  -5  -9  801.56   59.51
   1  -5  -9  764.57   59.82
   1  -5  -9  869.43   73.25
  -1   5   9  798.00   58.54
  -1   5   9  802.16   56.47
  -1   5   9 1101.98   62.40
  -1   5   9  866.75   83.88
   1  -5  -8  185.27   19.90
   1  -5  -8  211.31   26.35
   1  -5  -8  131.59   10.73
   1  -5  -8  189.13   22.56
   1  -5  -8  193.34   22.00
   1  -5  -8  191.87   19.03
  -1   5   8  165.98   12.27
  -1   5   8  196.57   20.76
  -1   5   8  197.29   21.99
  -1   5   8  228.29   29.96
  -1   5   8  198.18   24.34
   1  -5  -728859.00 1919.02
   1  -5  -728074.40 1901.32
   1  -5  -728043.20 1980.16
   1  -5  -728636.80 1781.39
   1  -5  -730482.80 2057.63
   1  -5  -729744.10 1520.44
  -1   5   727372.50 1690.51
  -1   5   727209.30 1803.94
  -1   5   728557.00 1887.52
  -1   5   725918.20 1849.53
  -1   5   726777.40 1328.89
  -1   5   729831.00 1965.08
   1  -5  -6   28.48   11.84
   1  -5  -6   29.43   11.57
   1  -5  -6   47.08   11.26
   1  -5  -6   46.27    8.42
   1  -5  -6   35.95   17.90
   1  -5  -6   36.65    4.55
  -1   5   6   45.90   10.14
  -1   5   6   30.49    6.97
  -1   5   6   30.53   11.83
  -1   5   6   34.34    5.08
  -1   5   6   38.70   13.77
  -1   5   6   37.60   12.08
   1  -5  -5 2725.01  112.29
   1  -5  -5 2728.43  165.64
   1  -5  -5 2812.71  149.39
   1  -5  -5 2493.43  149.48
   1  -5  -5 2614.60  150.66
   1  -5  -5 2250.79   87.21
   1  -5  -5 2518.93  148.04
  -1   5   5 2469.53  146.07
  -1   5   5 2475.77  139.02
  -1   5   5 2736.70  150.84
  -1   5   5 2702.19  157.03
  -1   5   5 2424.45   99.97
   1  -5  -4 5684.01  300.12
   1  -5  -4 5246.31  278.62
   1  -5  -4 5523.78  217.38
   1  -5  -4 4981.59  205.36
   1  -5  -4 5382.97  295.66
   1  -5  -4 5886.09  315.51
   1  -5  -4 5528.21  287.49
  -1   5   4 5401.32  284.07
  -1   5   4 5668.78  336.72
  -1   5   4 5268.41  267.07
  -1   5   4 5986.88  310.55
  -1   5   4 5007.22  201.56
   1  -5  -3 4444.35  242.01
   1  -5  -3 4771.75  243.18
   1  -5  -3 4900.08  262.69
   1  -5  -3 4661.62  248.71
   1  -5  -3 4794.99  242.41
   1  -5  -3 4339.57  185.50
  -1   5   3 4549.99  151.60
  -1   5   3 4728.64  233.55
  -1   5   3 4327.98  231.56
  -1   5   3 4962.97  258.78
  -1   5   3 4848.83  192.34
  -1   5   3 4597.32  234.17
   1  -5  -2 8590.25  452.04
   1  -5  -2 8040.40  396.00
   1  -5  -2 7872.34  484.64
   1  -5  -2 7906.91  370.95
  -1   5   2 7363.70  255.12
  -1   5   2 8118.61  387.35
  -1   5   2 7812.31  384.81
  -1   5   2 8687.67  451.93
  -1   5   2 7787.04  404.37
   1  -5  -113550.20  675.74
   1  -5  -115174.00  868.26
   1  -5  -114048.10  780.98
   1  -5  -114702.40  714.08
  -1   5   115052.90  473.30
  -1   5   114356.00  690.29
  -1   5   115227.60  826.30
  -1   5   114487.10  760.72
  -1   5   113548.30  421.43
  -1   5   113906.40  686.04
   1  -5   0   47.42   10.65
   1  -5   0   37.97    9.25
   1  -5   0   31.47    8.53
   1  -5   0   34.30    8.21
   1  -5   0   46.21   10.85
  -1   5   0   22.95   13.63
  -1   5   0   29.84   13.57
  -1   5   0   27.89    2.39
  -1   5   0   28.30   11.66
  -1   5   0   33.20    2.65
  -1   5   0   34.19    7.28
   1  -5   1 1308.06   80.03
   1  -5   1 1202.77   56.47
   1  -5   1 1284.97   76.38
   1  -5   1 1395.43   82.26
   1  -5   1 1348.91   86.70
  -1   5  -1 1369.08   80.00
  -1   5  -1 1233.03   36.69
  -1   5  -1 1241.41   32.79
  -1   5  -1 1338.47   73.36
  -1   5  -1 1449.07  113.73
  -1   5  -1 1229.21   66.64
   1  -5   2 1051.53   45.31
   1  -5   2 1055.43   88.83
   1  -5   2 1173.46   71.91
   1  -5   2 1102.32   71.73
   1  -5   2 1156.64   75.69
  -1   5  -2 1148.39   72.55
  -1   5  -2  994.01   31.88
  -1   5  -2 1138.27   77.89
  -1   5  -2 1158.92   64.73
  -1   5  -2  994.02   43.07
  -1   5  -2  939.98   32.79
   1  -5   3 7820.33  302.69
   1  -5   3 8334.70  472.88
   1  -5   3 9014.72  498.97
   1  -5   3 8431.01  474.46
  -1   5  -3 8675.18  488.89
  -1   5  -3 8574.30  483.90
  -1   5  -3 8080.76  308.60
  -1   5  -3 8053.66  317.96
  -1   5  -3 8671.88  454.60
  -1   5  -3 8636.80  318.86
   1  -5   4  755.52   55.43
   1  -5   4  808.42   55.69
   1  -5   4  710.96   48.14
   1  -5   4  779.77   56.86
  -1   5  -4  651.22   26.09
  -1   5  -4  655.62   29.30
  -1   5  -4  809.28   56.87
  -1   5  -4  748.35   57.72
  -1   5  -4  772.05   45.17
   1  -5   5  450.83   42.23
   1  -5   5  472.27   41.52
   1  -5   5  403.96   21.39
   1  -5   5  481.77   41.22
   1  -5   5  463.29   37.68
  -1   5  -5  483.12   22.86
  -1   5  -5  432.39   25.03
  -1   5  -5  447.99   45.86
  -1   5  -5  496.83   42.89
  -1   5  -5  474.91   31.87
   1  -5   6 2978.78  192.88
   1  -5   6 2915.10  224.41
   1  -5   6 2558.05  128.23
   1  -5   6 2963.88  220.22
   1  -5   6 2901.37  169.44
  -1   5  -6 2612.96  130.78
  -1   5  -6 3079.93  189.04
  -1   5  -6 2341.20  120.98
  -1   5  -6 2842.90  158.03
   1  -5   7 3427.94  237.45
   1  -5   7 3465.36  232.61
   1  -5   7 3229.86  201.10
   1  -5   7 3439.46  234.37
   1  -5   7 3279.83  171.47
  -1   5  -7 3346.28  195.60
  -1   5  -7 3295.90  184.87
  -1   5  -7 3509.78  232.50
  -1   5  -7 3209.40  165.91
   1  -5   8  397.19   28.48
   1  -5   8  492.93   48.48
   1  -5   8  426.24   36.50
  -1   5  -8  406.58   30.29
  -1   5  -8  438.25   33.24
  -1   5  -8  484.28   47.87
  -1   5  -8  394.72   26.98
   1  -5   9 1416.63  120.62
   1  -5   9 1660.58  141.73
  -1   5  -9 1544.11   95.09
  -1   5  -9 1648.60  124.69
  -1   5  -9 1445.51   86.52
   1  -5  10  889.34   72.08
   1  -5  10 1192.80  107.59
  -1   5 -10 1193.14   99.65
   1  -5  11   73.18   14.19
   1  -5  11  143.63   33.19
  -1   5 -11  101.30   22.74
   1  -5  12  110.33   33.83
  -1   5 -12   83.37   24.67
   1  -5  13  316.92   57.31
  -1   5 -13  384.33   50.46
   1  -5  14  660.57   88.71
  -1   5 -14  725.33   77.22
   1  -5  15  127.86   26.74
  -1   5 -15  147.39   28.14
   1  -5  16  171.55   23.85
   1  -5  16  225.92   33.66
  -1   5 -16  238.92   33.92
   1  -5  17  229.14   26.44
   1  -5  17  312.11   33.21
  -1   5 -17  321.78   33.05
   1  -4 -20  304.23   55.42
   1  -4 -19  474.34   53.61
   1  -4 -19  369.69   28.78
  -1   4  19  394.28   70.13
   1  -4 -18 1123.28  107.90
   1  -4 -18  908.93   74.06
  -1   4  18  962.04  151.79
   1  -4 -17  605.89   75.02
   1  -4 -17  522.84   52.10
  -1   4  17  530.51  112.75
   1  -4 -16 1881.52  179.69
   1  -4 -16 1666.70  140.37
  -1   4  16 1756.69  251.63
   1  -4 -15  314.46   51.72
   1  -4 -15  296.23   39.70
  -1   4  15  246.12   95.23
   1  -4 -1411579.20  965.89
   1  -4 -1411708.00 1156.86
   1  -4 -1410896.90  948.58
  -1   4  1410920.70 1032.33
   1  -4 -13 3021.04  252.41
   1  -4 -13 3237.43  245.76
   1  -4 -13 3184.84  239.46
  -1   4  13 3128.91  285.78
   1  -4 -12  131.73   31.57
   1  -4 -12   93.98   24.20
   1  -4 -12  130.92   24.43
  -1   4  12  124.06   30.53
   1  -4 -11 1839.13  100.53
   1  -4 -11 1927.55  126.94
   1  -4 -11 2164.15  145.97
   1  -4 -11 2084.33  143.69
   1  -4 -11 1761.60   98.79
   1  -4 -11 2074.97  170.07
  -1   4  11 2008.73  138.13
  -1   4  11 1910.54  125.00
  -1   4  11 2079.92  158.71
   1  -4 -10   34.70   10.40
   1  -4 -10   33.33   12.46
   1  -4 -10   30.90   12.12
   1  -4 -10   39.96   10.18
   1  -4 -10   32.33   12.18
   1  -4 -10   43.39    8.06
  -1   4  10   52.69   11.23
  -1   4  10   28.79    9.97
  -1   4  10   -2.26    8.10
  -1   4  10   30.05   14.42
   1  -4  -9 1073.42   71.00
   1  -4  -9  971.92   55.92
   1  -4  -9  979.81   63.85
   1  -4  -9 1097.05   75.77
   1  -4  -9 1016.29   60.07
   1  -4  -9 1075.96   96.84
  -1   4   9 1050.88   80.38
  -1   4   9  959.21   84.40
  -1   4   9  988.74   59.46
  -1   4   9 1008.64   68.39
   1  -4  -8  345.27   29.61
   1  -4  -8  370.99   34.35
   1  -4  -8  357.10   31.01
   1  -4  -8  268.52   13.47
   1  -4  -8  390.24   33.98
   1  -4  -8  350.01   28.07
   1  -4  -8  376.38   48.95
  -1   4   8  367.27   30.63
  -1   4   8  357.47   27.84
  -1   4   8  298.78   15.89
  -1   4   8  374.97   35.71
  -1   4   8  385.66   37.39
   1  -4  -715115.50  860.19
   1  -4  -715590.90  886.60
   1  -4  -715891.70  932.05
   1  -4  -714504.20  856.29
   1  -4  -714867.80  839.28
   1  -4  -714928.70  826.95
   1  -4  -713265.20  515.68
  -1   4   714482.00  840.20
  -1   4   714024.00  537.32
  -1   4   715108.40  867.49
  -1   4   715198.90  848.27
  -1   4   714426.10  806.18
   1  -4  -6 2973.24  163.15
   1  -4  -6 2677.40  171.65
   1  -4  -6 2668.12  144.29
   1  -4  -6 2762.01  141.80
   1  -4  -6 2385.82   85.67
   1  -4  -6 2738.28  133.77
  -1   4   6 2636.11  126.88
  -1   4   6 2741.19  142.31
  -1   4   6 2795.76  148.35
  -1   4   6 2710.71  148.40
  -1   4   6 2571.09   91.60
  -1   4   6 3024.28  159.46
   1  -4  -519708.60  950.71
   1  -4  -517484.80  670.66
   1  -4  -518129.60 1009.90
   1  -4  -519799.70 1086.83
   1  -4  -517741.80  979.55
   1  -4  -518239.40  992.31
  -1   4   518450.80  693.43
  -1   4   518168.30  985.24
  -1   4   518315.30  891.14
  -1   4   518743.50 1009.02
  -1   4   519533.50 1048.67
  -1   4   518546.20 1021.37
   1  -4  -4  441.76   44.98
   1  -4  -4  445.59   34.39
   1  -4  -4  413.45   16.65
   1  -4  -4  462.09   37.42
   1  -4  -4  464.77   26.06
   1  -4  -4  448.21   32.99
   1  -4  -4  454.67   34.66
  -1   4   4  483.84   35.62
  -1   4   4  441.65   23.33
  -1   4   4  434.32   30.90
  -1   4   4  480.54   36.32
  -1   4   4  440.45   49.02
   1  -4  -3  668.43   29.73
   1  -4  -3  733.15   46.02
   1  -4  -3  765.34   65.62
   1  -4  -3  789.78   46.55
   1  -4  -3  671.63   26.32
   1  -4  -3  651.16   46.11
   1  -4  -3  622.68   43.89
  -1   4   3  681.49   36.18
  -1   4   3  639.72   44.45
  -1   4   3  618.52   41.50
  -1   4   3  651.40   44.65
  -1   4   3  704.09   47.27
   1  -4  -2 2345.38   91.26
   1  -4  -2 2330.78  118.15
   1  -4  -2 2384.86  145.67
   1  -4  -2 2485.70  128.57
  -1   4   2 2331.59  111.93
  -1   4   2 2644.08   95.85
  -1   4   2 2376.42  137.46
  -1   4   2 2356.08  116.50
  -1   4   2 2552.13  131.17
   1  -4  -115550.00  768.43
   1  -4  -114708.60  732.56
   1  -4  -114128.80  605.03
   1  -4  -115080.60  688.67
  -1   4   115873.00  718.33
  -1   4   114839.70  617.30
  -1   4   113830.90  447.87
  -1   4   115671.30  762.90
  -1   4   115263.00  734.08
   1  -4   0  509.23   36.05
   1  -4   0  462.34   29.96
   1  -4   0  443.96   28.72
   1  -4   0  477.04   28.33
   1  -4   0  468.03   34.22
  -1   4   0  471.73   14.79
  -1   4   0  521.20   32.78
  -1   4   0  520.40   38.51
  -1   4   0  473.55   17.12
  -1   4   0  499.57   30.48
  -1   4   0  498.92   28.31
   1  -4   1  840.62   38.34
   1  -4   1  724.53   46.06
   1  -4   1  762.37   53.39
   1  -4   1  816.08   52.75
   1  -4   1  770.79   50.25
  -1   4  -1  812.08   51.74
  -1   4  -1  732.11   30.16
  -1   4  -1  794.49   56.14
  -1   4  -1  805.33   27.28
  -1   4  -1  738.37   49.51
  -1   4  -1  861.12   48.33
   1  -4   215285.20  800.70
   1  -4   213433.20  558.57
   1  -4   214778.00  797.37
   1  -4   214298.10  761.69
   1  -4   214412.20  754.22
  -1   4  -214946.00  768.60
  -1   4  -214834.00  571.01
  -1   4  -215258.50  865.00
  -1   4  -214650.60  783.17
  -1   4  -213834.20  563.86
  -1   4  -215485.40  616.48
   1  -4   3  990.88   52.06
   1  -4   3  628.97   26.03
   1  -4   3  736.98   51.19
   1  -4   3  685.04   50.64
   1  -4   3  659.15   49.94
  -1   4  -3  722.72   52.90
  -1   4  -3  645.59   26.91
  -1   4  -3  696.24   51.15
  -1   4  -3  665.68   29.20
  -1   4  -3  618.19   23.09
  -1   4  -3  745.72   46.11
   1  -4   4  653.69   47.64
   1  -4   4  639.83   29.56
   1  -4   4  640.76   42.91
   1  -4   4  665.11   48.03
   1  -4   4  678.99   59.95
   1  -4   4  560.57   16.95
  -1   4  -4  662.14   49.90
  -1   4  -4  548.06   16.17
  -1   4  -4  699.94   53.44
  -1   4  -4  682.18   49.13
  -1   4  -4  610.74   30.57
  -1   4  -4  636.41   27.81
   1  -4   5   16.77    9.63
   1  -4   5   13.76    9.19
   1  -4   5    8.39    5.33
   1  -4   5   13.42    8.07
   1  -4   5    9.59    8.45
  -1   4  -5   11.26    6.92
  -1   4  -5   12.84    9.31
  -1   4  -5   23.31   10.51
  -1   4  -5    7.34    4.89
  -1   4  -5   19.55    5.26
   1  -4   6 2972.77  189.20
   1  -4   6 2739.00  140.81
   1  -4   6 2965.21  186.49
   1  -4   6 2840.48  195.22
   1  -4   6 2909.54  182.76
  -1   4  -6 2777.81  142.91
  -1   4  -6 3087.71  185.12
  -1   4  -6 2911.39  158.48
  -1   4  -6 2754.59  136.98
   1  -4   716135.10  990.03
   1  -4   716409.50 1127.07
   1  -4   716049.30 1135.68
   1  -4   715688.20 1040.29
  -1   4  -716508.50 1116.50
  -1   4  -716069.70 1045.92
  -1   4  -716003.20  976.62
  -1   4  -716161.50  996.45
   1  -4   8  193.28   23.00
   1  -4   8  188.22   25.07
   1  -4   8  180.59   19.24
   1  -4   8  232.02   30.06
  -1   4  -8  182.95   18.89
  -1   4  -8  193.10   18.65
  -1   4  -8  211.70   27.41
  -1   4  -8  194.48   20.29
   1  -4   9 3583.30  259.45
   1  -4   9 3405.50  211.64
   1  -4   9 3192.71  246.45
  -1   4  -9 3370.60  206.05
  -1   4  -9 3564.91  243.43
  -1   4  -9 3692.24  226.03
  -1   4  -9 3307.80  213.32
   1  -4  10   36.98   11.49
   1  -4  10   55.89   26.00
  -1   4 -10   57.36   15.40
  -1   4 -10   51.35   11.92
   1  -4  11  514.49   48.48
   1  -4  11  680.18   85.61
  -1   4 -11  592.81   64.57
  -1   4 -11  588.37   63.13
   1  -4  12  110.80   29.66
   1  -4  12   62.64   14.65
  -1   4 -12   78.58   17.22
  -1   4 -12   96.39   21.35
   1  -4  13  203.94   35.96
   1  -4  13  153.23   21.92
  -1   4 -13  227.79   26.88
  -1   4 -13  211.69   31.59
  -1   4 -13  137.34   20.97
   1  -4  14  791.24   88.55
  -1   4 -14  849.04  106.12
  -1   4 -14  677.26   61.89
   1  -4  15   45.50   14.58
  -1   4 -15   35.24   14.50
  -1   4 -15   18.53    9.68
   1  -4  16  189.93   25.04
   1  -4  16  205.48   33.44
  -1   4 -16  229.54   32.14
   1  -4  17    8.50    9.33
  -1   4 -17    8.52    9.06
   1  -3 -20  163.34   37.68
  -1   3  20  110.82   32.11
   1  -3 -19   60.30   19.73
  -1   3  19   43.75   31.52
   1  -3 -18   25.20   16.41
  -1   3  18   15.71   26.59
   1  -3 -17  257.77   30.21
   1  -3 -17  345.00   49.53
  -1   3  17  412.14  106.93
   1  -3 -16   36.91   19.18
   1  -3 -16   24.69   11.43
   1  -3 -16   29.82   16.36
  -1   3  16   28.87   25.75
   1  -3 -15 1004.49  100.46
   1  -3 -15 1162.08  114.77
   1  -3 -15  897.13   78.44
  -1   3  15  924.19  135.76
   1  -3 -14 7101.00  578.53
   1  -3 -14 7374.09  736.92
   1  -3 -14 7966.52  644.18
  -1   3  14 7570.18  698.89
   1  -3 -13  114.24   29.61
   1  -3 -13  139.43   39.16
   1  -3 -13  115.16   29.18
  -1   3  13  124.29   45.00
   1  -3 -12  882.98   84.67
   1  -3 -12  890.68   71.46
   1  -3 -12  951.02   85.36
  -1   3  12  908.16   81.79
   1  -3 -11  511.37   42.42
   1  -3 -11  512.93   51.73
   1  -3 -11  444.87   24.66
   1  -3 -11  486.73   36.79
   1  -3 -11  543.28   51.75
  -1   3  11  495.54   42.27
  -1   3  11  511.14   50.13
  -1   3  11  516.79   48.00
   1  -3 -10    4.15    6.03
   1  -3 -10    3.72    4.20
   1  -3 -10    3.66    8.57
   1  -3 -10    1.99    8.23
   1  -3 -10   -0.39    6.98
   1  -3 -10    5.93    5.39
  -1   3  10    3.83    7.73
  -1   3  10    1.44    7.88
  -1   3  10    1.96    6.85
  -1   3  10   -4.02    4.42
   1  -3  -917582.60 1168.21
   1  -3  -916774.10 1117.73
   1  -3  -917265.40  971.46
   1  -3  -918962.90 1189.55
   1  -3  -917349.10  996.62
   1  -3  -918201.90 1161.14
  -1   3   918157.70 1151.57
  -1   3   917222.20 1218.31
  -1   3   917149.00 1117.78
  -1   3   916552.80  977.73
   1  -3  -8 1835.32   90.71
   1  -3  -8 1886.59   95.33
   1  -3  -8 1750.05   97.74
   1  -3  -8 1564.78   49.54
   1  -3  -8 1958.73  111.33
   1  -3  -8 1991.95  123.15
   1  -3  -8 1909.21  115.89
  -1   3   8 1792.04   55.45
  -1   3   8 1930.92  138.23
  -1   3   8 1971.77  115.57
  -1   3   8 1859.73  109.90
  -1   3   8 1814.57   94.07
   1  -3  -791007.60 4334.86
   1  -3  -799445.30 7195.00
   1  -3  -798283.10 7420.93
   1  -3  -799565.10 6959.44
   1  -3  -796813.20 7260.56
   1  -3  -7103044.0 7549.34
   1  -3  -7101757.0 7590.89
  -1   3   7100764.0 7089.57
  -1   3   796454.30 7379.36
  -1   3   799689.80 7385.99
  -1   3   7102300.0 4877.42
  -1   3   7100501.0 7630.50
   1  -3  -6  724.53   43.47
   1  -3  -6  787.52   66.34
   1  -3  -6  792.11   51.43
   1  -3  -6  694.13   40.41
   1  -3  -6  651.85   18.20
   1  -3  -6  737.11   47.87
   1  -3  -6  742.89   44.01
  -1   3   6  771.27   20.82
  -1   3   6  763.79   50.56
  -1   3   6  726.35   43.99
  -1   3   6  728.44   44.71
  -1   3   6  724.42   47.57
  -1   3   6  736.83   46.18
   1  -3  -512211.40  591.36
   1  -3  -512362.40  590.77
   1  -3  -512571.20  606.21
   1  -3  -511894.00  592.88
   1  -3  -513390.00  658.59
   1  -3  -513974.60  419.71
   1  -3  -512797.40  630.97
  -1   3   512294.70  626.84
  -1   3   512131.60  350.39
  -1   3   512749.90  627.26
  -1   3   512338.00  615.74
  -1   3   512800.80  606.88
  -1   3   512294.30  607.89
   1  -3  -4   50.51    9.22
   1  -3  -4   33.11    3.27
   1  -3  -4   65.69   10.02
   1  -3  -4   53.86   11.07
   1  -3  -4   35.27   10.42
   1  -3  -4   50.69   11.11
  -1   3   4   47.87   11.17
  -1   3   4   44.42    8.21
  -1   3   4   46.84    5.48
  -1   3   4   39.97    9.84
  -1   3   4   70.09   10.73
  -1   3   4   41.75   15.86
   1  -3  -361393.10 3053.51
   1  -3  -358398.50 3243.39
   1  -3  -361084.50 3402.39
   1  -3  -356813.20 3133.46
   1  -3  -359944.40 3253.80
   1  -3  -355663.40 2154.85
  -1   3   358009.50 3204.05
  -1   3   362355.10 3052.95
  -1   3   356312.80 3120.15
  -1   3   365819.30 3551.87
  -1   3   362727.10 3383.28
   1  -3  -2 1776.34   86.02
   1  -3  -2 1787.73   57.76
   1  -3  -2 1852.19   99.27
   1  -3  -2 1865.09   88.15
   1  -3  -2 1928.68   71.26
  -1   3   2 1763.86   86.99
  -1   3   2 2023.59   70.64
  -1   3   2 1801.22  115.42
  -1   3   2 1898.16   92.40
  -1   3   2 2059.92   93.31
   1  -3  -121908.60 1003.36
   1  -3  -120008.80  763.48
   1  -3  -121080.20  907.23
   1  -3  -120629.10  924.96
  -1   3   120001.10  858.80
  -1   3   120401.70  712.14
  -1   3   121002.60 1006.99
  -1   3   121906.90  974.17
   1  -3   0  228.11   17.59
   1  -3   0  231.84   17.29
   1  -3   0  259.69   16.00
   1  -3   0  238.06   22.49
   1  -3   0  220.11   19.62
  -1   3   0  231.37   16.42
  -1   3   0  233.31   32.53
  -1   3   0  225.89   21.00
  -1   3   0  249.00   12.75
  -1   3   0  228.55   11.72
  -1   3   0  241.10   17.31
   1  -3   110285.10  457.50
   1  -3   110174.40  423.03
   1  -3   110548.00  383.61
   1  -3   110465.60  473.34
   1  -3   110257.80  431.73
  -1   3  -110490.70  427.90
  -1   3  -110743.80  507.49
  -1   3  -110507.10  460.78
  -1   3  -110225.70  364.92
  -1   3  -110348.30  355.57
  -1   3  -110482.40  350.47
   1  -3   2  599.45   37.73
   1  -3   2  568.30   23.14
   1  -3   2  596.21   36.16
   1  -3   2  580.40   37.23
   1  -3   2  608.41   41.24
  -1   3  -2  552.05   22.86
  -1   3  -2  596.60   38.67
  -1   3  -2  600.01   39.30
  -1   3  -2  640.81   37.75
  -1   3  -2  585.25   25.68
  -1   3  -2  583.64   21.85
   1  -3   3 5502.58  308.55
   1  -3   3 6028.49  294.11
   1  -3   3 5520.74  309.45
   1  -3   3 5749.13  275.81
   1  -3   3 5769.24  223.60
   1  -3   3 5484.06  167.96
  -1   3  -3 5663.25  271.58
  -1   3  -3 5918.38  190.75
  -1   3  -3 5706.34  215.11
  -1   3  -3 5745.20  260.55
  -1   3  -3 5712.84  267.22
   1  -3   4 3701.86  190.14
   1  -3   4 3760.02  188.81
   1  -3   4 3815.92  195.05
   1  -3   4 3213.14   95.44
   1  -3   4 3700.54  189.80
   1  -3   4 3787.32  180.74
  -1   3  -4 3798.44  172.70
  -1   3  -4 3794.53  195.24
  -1   3  -4 3756.27  156.99
  -1   3  -4 3738.30   97.69
  -1   3  -4 3886.06  191.04
  -1   3  -4 3796.21  182.85
   1  -3   5 1668.85   94.20
   1  -3   5 1672.50   98.62
   1  -3   5 1719.71  100.64
   1  -3   5 1733.47   79.89
   1  -3   5 1803.07   99.61
  -1   3  -5 1484.95   25.54
  -1   3  -5 1705.36   77.50
  -1   3  -5 1878.55  121.75
  -1   3  -5 1714.99   86.81
  -1   3  -5 1697.63   76.18
   1  -3   6 1941.93  140.34
   1  -3   6 2057.85  118.55
   1  -3   6 2087.87  126.27
   1  -3   6 2042.91  104.40
   1  -3   6 2043.93  125.43
  -1   3  -6 2222.03  122.95
  -1   3  -6 2023.97  103.47
  -1   3  -6 1987.69  103.08
  -1   3  -6 2054.36  108.66
   1  -3   712990.70  809.18
   1  -3   713318.90  781.71
   1  -3   713013.50  902.03
   1  -3   712525.40  815.63
  -1   3  -713319.90  799.89
  -1   3  -713346.20  822.28
  -1   3  -712926.30  759.73
  -1   3  -713248.80  771.42
   1  -3   8  132.13   18.07
   1  -3   8  112.84   16.83
   1  -3   8  116.36   21.93
   1  -3   8   98.99   17.44
  -1   3  -8  121.52   16.14
  -1   3  -8  136.67   16.95
  -1   3  -8  100.17   26.80
  -1   3  -8  125.16   15.99
   1  -3   913489.90  943.80
   1  -3   914492.20  989.26
   1  -3   913382.90  990.42
   1  -3   914987.90 1043.41
  -1   3  -914297.90  978.72
  -1   3  -914853.40 1011.53
  -1   3  -913720.20  952.99
  -1   3  -914227.50  995.46
   1  -3  10   47.09   13.37
   1  -3  10   82.74   22.72
   1  -3  10   73.20   14.32
  -1   3 -10   70.02   20.87
  -1   3 -10   41.56   22.95
  -1   3 -10   63.77   13.69
  -1   3 -10   71.26   12.18
   1  -3  11 5173.24  397.34
   1  -3  11 6855.22  548.39
  -1   3 -11 5948.47  440.47
  -1   3 -11 5865.42  435.78
   1  -3  12   13.82   13.44
   1  -3  12   10.02    9.57
  -1   3 -12   20.39   11.79
  -1   3 -12   16.06   10.91
   1  -3  13  794.47   71.11
   1  -3  13  900.43   92.57
  -1   3 -13  882.09   81.56
  -1   3 -13  739.31   68.08
  -1   3 -13 1035.34   87.20
   1  -3  14  505.01   60.12
   1  -3  14  392.67   43.34
  -1   3 -14  576.94   60.85
  -1   3 -14  420.89   57.83
  -1   3 -14  519.23   58.15
   1  -3  15 1569.91  139.58
  -1   3 -15 1276.65  109.51
  -1   3 -15 1678.58  134.84
  -1   3 -15 1578.80  121.58
  -1   3 -16   12.01   10.69
  -1   3 -16   16.15    9.35
   1  -3  17  102.85   20.95
  -1   3 -17  129.44   19.94
  -1   3 -17  136.17   18.66
   1  -3  18   46.99   13.69
  -1   3 -18   34.96    9.09
  -1   3 -18   42.65   10.01
   1  -2 -20   35.56   14.33
  -1   2  20   16.95   19.23
   1  -2 -19   13.08   13.27
  -1   2  19   15.25   22.13
   1  -2 -18    5.94   12.89
  -1   2  18    2.88   28.47
   1  -2 -17  452.97   59.59
   1  -2 -17  455.32   67.46
  -1   2  17  458.19   91.38
   1  -2 -16  110.61   26.95
   1  -2 -16  109.47   30.24
  -1   2  16   77.01   42.00
   1  -2 -15  802.76   95.30
   1  -2 -15  799.32  123.73
   1  -2 -15  720.36   60.26
  -1   2  15  760.17  146.76
   1  -2 -14  214.59   35.32
   1  -2 -14  209.81   41.82
   1  -2 -14  209.95   55.28
  -1   2  14  231.99   42.40
   1  -2 -13 8007.27  572.09
   1  -2 -13 9120.07  685.02
   1  -2 -13 8253.53  677.48
  -1   2  13 8518.09  660.07
   1  -2 -12   15.68   12.76
   1  -2 -12   10.54   12.59
   1  -2 -12   11.36    8.39
  -1   2  12   14.46   12.12
   1  -2 -11 1019.90   86.14
   1  -2 -11  950.71   59.20
   1  -2 -11 1027.79   66.67
   1  -2 -11 1112.35   87.41
  -1   2  11 1045.00   82.54
  -1   2  11 1055.44   85.78
  -1   2  11 1054.20   75.58
   1  -2 -10   83.32   11.59
   1  -2 -10   94.01   18.95
   1  -2 -10   72.32    7.39
   1  -2 -10  103.65   14.06
   1  -2 -10   92.05   26.97
   1  -2 -10   77.59    7.03
  -1   2  10   89.72   18.78
  -1   2  10  103.87   24.43
  -1   2  10  101.16   15.71
   1  -2  -914392.60  766.01
   1  -2  -915346.50  920.57
   1  -2  -916492.00 1026.89
   1  -2  -915355.30 1007.19
   1  -2  -914602.60  772.78
   1  -2  -915992.00  954.67
  -1   2   914503.80  766.26
  -1   2   916682.20 1033.31
  -1   2   915268.90  989.67
  -1   2   915483.70 1024.03
   1  -2  -8 7150.20  250.89
   1  -2  -8 7592.75  375.42
   1  -2  -8 7905.47  368.47
   1  -2  -8 8389.80  542.79
   1  -2  -8 7877.94  446.78
   1  -2  -8 8965.18  500.51
   1  -2  -8 8651.41  451.03
  -1   2   8 8312.37  467.35
  -1   2   8 8020.30  473.73
  -1   2   8 7668.79  373.30
  -1   2   8 7896.68  283.28
  -1   2   8 8865.62  493.75
   1  -2  -715435.80  823.27
   1  -2  -716403.20  941.52
   1  -2  -716112.40  785.89
   1  -2  -715521.60  513.42
   1  -2  -717112.10  948.39
   1  -2  -716940.30  895.37
   1  -2  -716226.60  830.03
  -1   2   716366.00  523.59
  -1   2   716451.90  830.78
  -1   2   715979.40  908.77
  -1   2   716285.10  998.63
  -1   2   717059.60 1032.03
   1  -2  -6 1155.05   68.37
   1  -2  -6 1187.61   62.48
   1  -2  -6 1171.28   69.11
   1  -2  -6 1049.82   23.51
   1  -2  -6 1079.70   50.75
   1  -2  -6 1123.46   55.42
   1  -2  -6 1124.61   67.75
  -1   2   6 1213.42   66.84
  -1   2   6 1168.87   67.46
  -1   2   6 1138.67   30.00
  -1   2   6 1155.47   54.24
  -1   2   6 1129.34   65.26
   1  -2  -5 3338.23  148.69
   1  -2  -5 3349.06  162.48
   1  -2  -5 3308.51  138.98
   1  -2  -5 3213.26  155.32
   1  -2  -5 3168.56  137.11
   1  -2  -5 3243.99   61.40
  -1   2   5 3203.71  143.64
  -1   2   5 3213.51  154.12
  -1   2   5 3314.95  156.72
  -1   2   5 3251.79  152.66
  -1   2   5 3772.54  152.89
   1  -2  -4 1934.57   85.68
   1  -2  -4 1859.04   82.02
   1  -2  -4 1818.64   87.86
   1  -2  -4 1986.13   89.27
   1  -2  -4 1957.32   92.67
  -1   2   4 1886.12  109.50
  -1   2   4 1855.98   35.21
  -1   2   4 1907.85   90.65
  -1   2   4 2086.23   93.10
  -1   2   4 1904.95   92.11
  -1   2   4 1854.85   85.58
   1  -2  -359042.20 2919.73
   1  -2  -354567.40 1375.17
   1  -2  -359521.00 2873.80
   1  -2  -357897.40 2875.05
   1  -2  -355477.90 2752.26
   1  -2  -359369.70 2883.67
   1  -2  -359003.90 2897.92
  -1   2   356085.80 2808.71
  -1   2   358494.30 2813.23
  -1   2   359288.20 2973.39
  -1   2   359195.40 2919.14
  -1   2   356903.70 2771.92
   1  -2  -2    9.30    8.94
   1  -2  -2    7.91    5.54
   1  -2  -2    7.48    6.16
   1  -2  -2   11.64    2.22
   1  -2  -2    1.02    2.20
   1  -2  -2   13.74    5.78
  -1   2   2    6.15    4.71
  -1   2   2   14.67    6.22
  -1   2   2    7.45    6.19
  -1   2   2    7.96    6.13
  -1   2   2   19.69    6.49
   1  -2  -135949.10 1508.64
   1  -2  -133928.90 1107.12
   1  -2  -136811.20 1624.47
   1  -2  -134388.80 1451.60
   1  -2  -135723.80 1127.44
  -1   2   135840.10 1553.81
  -1   2   134569.00 1332.22
  -1   2   134847.40 1473.02
  -1   2   135087.00 1460.57
  -1   2   136611.20 1550.16
   1  -2   0 3210.49   99.71
   1  -2   0 3239.07  100.18
   1  -2   0 3201.32  116.04
   1  -2   0 3202.37  117.40
   1  -2   0 3376.76  137.86
  -1   2   0 3483.92  131.41
  -1   2   0 3332.78  131.93
  -1   2   0 3383.81  102.76
  -1   2   0 3214.23  111.49
   1  -2   1169936.0 9246.58
   1  -2   1170540.0 9736.38
   1  -2   1173664.0 9361.67
   1  -2   1172497.0 8520.97
   1  -2   1173414.010198.60
  -1   2  -1171709.0 8966.53
  -1   2  -1178670.0 9520.90
  -1   2  -1172716.0 9795.69
  -1   2  -1172390.0 8741.37
  -1   2  -1173569.0 8798.27
  -1   2  -1177755.010355.00
   1  -2   2 2849.92  127.33
   1  -2   2 2539.63  132.65
   1  -2   2 2563.37  106.18
   1  -2   2 2689.26  111.64
   1  -2   2 2701.89   82.06
  -1   2  -2 2493.01  106.25
  -1   2  -2 2631.16   76.98
  -1   2  -2 2655.50  109.51
  -1   2  -2 2717.30  110.19
  -1   2  -2 2758.22  115.38
  -1   2  -2 2593.89   99.53
   1  -2   317060.90  773.06
   1  -2   317255.60  785.06
   1  -2   317338.70  792.06
   1  -2   317503.80  773.10
   1  -2   317168.90  792.77
   1  -2   317138.90  542.19
  -1   2  -317682.80  796.17
  -1   2  -317013.60  747.00
  -1   2  -318794.80  778.28
  -1   2  -317796.20  807.70
  -1   2  -317191.70  773.31
  -1   2  -317206.60  754.06
  -1   2  -316643.00  525.10
   1  -2   4   40.09    8.58
   1  -2   4   37.38   10.06
   1  -2   4   29.56    3.33
   1  -2   4   37.92   10.12
   1  -2   4   10.84   11.72
   1  -2   4   52.73    9.92
  -1   2  -4   41.94    8.58
  -1   2  -4   33.20    8.78
  -1   2  -4   38.99    7.82
  -1   2  -4   32.46   10.16
  -1   2  -4   29.13    4.01
  -1   2  -4   49.87    9.11
   1  -2   512571.10  634.82
   1  -2   513268.10  639.26
   1  -2   513714.80  699.84
   1  -2   513244.50  671.42
   1  -2   513419.60  680.76
  -1   2  -513269.70  630.01
  -1   2  -513385.00  663.41
  -1   2  -511975.10  301.06
  -1   2  -513006.50  671.27
  -1   2  -513573.20  649.36
  -1   2  -513482.20  674.06
   1  -2   6  281.99   28.15
   1  -2   6  268.61   24.23
   1  -2   6  254.69   22.21
   1  -2   6  236.77   36.68
   1  -2   6  268.21   25.84
  -1   2  -6  288.75   32.26
  -1   2  -6  267.23   23.44
  -1   2  -6  156.54   25.36
  -1   2  -6  256.85   21.64
  -1   2  -6  275.39   23.41
   1  -2   727802.80 1844.26
   1  -2   729524.90 1911.78
   1  -2   729509.70 1890.73
   1  -2   729355.70 1921.34
  -1   2  -728515.60 1823.01
  -1   2  -729353.90 1834.11
  -1   2  -729193.90 1865.38
  -1   2  -728713.50 1897.76
   1  -2   8 2742.54  166.61
   1  -2   8 2934.69  176.50
   1  -2   8 2544.48  160.01
   1  -2   8 2865.33  178.84
  -1   2  -8 2692.23  159.51
  -1   2  -8 2793.19  164.57
  -1   2  -8 2817.36  161.08
  -1   2  -8 2720.42  163.35
   1  -2   9  493.67   43.48
   1  -2   9  471.13   39.84
   1  -2   9  526.96   44.94
   1  -2   9  654.11   61.19
  -1   2  -9  555.58   45.61
  -1   2  -9  537.41   44.01
  -1   2  -9  535.44   44.02
  -1   2  -9  531.53   40.72
   1  -2  10   83.60   16.29
   1  -2  10   82.93   14.45
   1  -2  10  100.05   24.85
   1  -2  10  120.68   23.43
  -1   2 -10  104.85   24.83
  -1   2 -10   74.93   17.02
  -1   2 -10   88.98   18.01
  -1   2 -10   68.47   20.67
   1  -2  11  154.30   38.01
   1  -2  11  159.09   23.53
  -1   2 -11  172.53   26.95
  -1   2 -11  160.81   24.01
   1  -2  12  697.62   69.10
   1  -2  12  763.38   76.41
  -1   2 -12  754.87   68.20
  -1   2 -12  840.58   77.73
   1  -2  13  823.87   80.65
   1  -2  13  893.09   88.21
  -1   2 -13  987.42  121.75
  -1   2 -13  881.39   77.77
  -1   2 -13  783.12   75.93
   1  -2  14   99.09   19.97
   1  -2  14  105.25   24.47
  -1   2 -14  145.76   29.34
  -1   2 -14  103.48   22.44
  -1   2 -14   75.77   19.52
   1  -2  15 4147.46  348.67
   1  -2  15 3798.07  319.22
  -1   2 -15 5188.06  401.54
  -1   2 -15 3729.48  312.99
  -1   2 -15 4216.50  326.99
   1  -2  16    1.28   10.93
  -1   2 -16   14.90    8.64
  -1   2 -16    8.80   10.23
  -1   2 -16    1.96    7.46
  -1   2 -17  290.39   40.96
  -1   2 -17  319.26   35.95
   1  -2  18    3.47    7.25
  -1   2 -18   -2.66    6.92
  -1   2 -18   -0.59    4.87
  -1   2 -19  171.98   18.26
   1  -1 -20   53.75   15.21
  -1   1  20   19.64   23.90
   1  -1 -19   88.21   21.15
  -1   1  19   36.33   38.37
   1  -1 -18    6.95   10.39
   1  -1 -18   -1.56   11.14
  -1   1  18  -15.43   16.29
   1  -1 -17    1.70   12.82
   1  -1 -17    7.06   12.76
  -1   1  17   -0.24   19.02
   1  -1 -16  146.69   37.64
   1  -1 -16  196.02   40.46
  -1   1  16  161.78   41.03
   1  -1 -15 3021.63  282.27
   1  -1 -15 2930.32  289.85
  -1   1  15 2738.64  297.98
   1  -1 -14  114.23   17.15
   1  -1 -14  140.26   34.19
   1  -1 -14  135.22   44.15
  -1   1  14  155.66   33.46
   1  -1 -13 8427.45  665.30
   1  -1 -13 8907.29  775.96
   1  -1 -13 7728.09  537.91
  -1   1  13 8677.02  769.59
   1  -1 -12  125.89   16.47
   1  -1 -12  144.60   26.17
   1  -1 -12  149.34   27.55
   1  -1 -12  124.15   19.02
  -1   1  12  137.53   25.28
   1  -1 -11  847.56   48.58
   1  -1 -11  875.18   77.45
   1  -1 -11  851.39   53.64
   1  -1 -11  918.30   78.53
  -1   1  11  871.49   77.83
  -1   1  11  910.49   73.97
  -1   1  11  866.78   67.74
   1  -1 -10  122.57   22.34
   1  -1 -10  118.70   22.68
   1  -1 -10  114.57   16.74
   1  -1 -10  115.72   14.32
  -1   1  10  126.25   14.86
  -1   1  10  131.48   22.97
  -1   1  10  126.86   21.22
  -1   1  10  137.44   19.69
   1  -1  -918110.60  834.11
   1  -1  -916769.40  817.23
   1  -1  -918215.70 1044.22
   1  -1  -918686.40 1235.95
   1  -1  -918758.00 1081.49
   1  -1  -920069.60 1250.44
  -1   1   919627.90 1109.44
  -1   1   917306.20  830.06
  -1   1   920382.30 1274.09
  -1   1   918831.20 1213.52
  -1   1   918660.30 1238.10
  -1   1   917711.50  766.22
   1  -1  -8  133.74   10.43
   1  -1  -8  200.12   33.03
   1  -1  -8  172.54   15.20
   1  -1  -8  133.08   10.52
   1  -1  -8  235.64   26.26
   1  -1  -8  181.20   16.94
  -1   1   8  153.06    9.04
  -1   1   8  137.28   11.26
  -1   1   8  170.12   22.92
  -1   1   8  172.97   23.50
  -1   1   8  193.68   17.67
  -1   1   8  160.39   25.25
   1  -1  -710262.80  467.74
   1  -1  -710712.60  638.83
   1  -1  -7 9726.62  391.54
   1  -1  -710386.00  486.05
   1  -1  -710252.30  617.78
   1  -1  -7 9414.78  395.87
  -1   1   7 9218.97  539.04
  -1   1   7 9950.59  601.96
  -1   1   710534.00  493.90
  -1   1   710120.00  563.63
  -1   1   710077.30  327.67
  -1   1   7 9950.62  406.74
   1  -1  -6 1446.38   85.34
   1  -1  -6 1477.23   83.78
   1  -1  -6 1451.21   69.45
   1  -1  -6 1535.20  112.26
   1  -1  -6 1401.40   60.19
  -1   1   6 1432.38   39.47
  -1   1   6 1538.07   69.76
  -1   1   6 1424.88   70.44
  -1   1   6 1473.94   85.79
  -1   1   6 1512.27   84.11
  -1   1   6 1519.07   84.70
   1  -1  -5 3139.11  155.47
   1  -1  -5 3172.76  120.44
   1  -1  -5 3225.30  121.35
   1  -1  -5 3344.52  158.68
   1  -1  -5 3320.82  131.26
  -1   1   5 3182.86  155.98
  -1   1   5 3520.69  131.61
  -1   1   5 3362.19  159.43
  -1   1   5 3405.15  158.07
  -1   1   5 3268.07   61.18
   1  -1  -4  958.23   42.98
   1  -1  -4 1002.99   43.32
   1  -1  -4  970.61   53.89
   1  -1  -4 1045.47   55.79
   1  -1  -4  932.51   39.30
  -1   1   4 1024.50   55.41
  -1   1   4 1024.82   55.48
  -1   1   4  946.36   10.80
  -1   1   4  997.76   74.60
  -1   1   4  991.82   42.70
  -1   1   4  957.95   42.17
   1  -1  -358294.90 2619.30
   1  -1  -360752.70 2780.22
   1  -1  -361830.60 3088.86
   1  -1  -360811.40 2749.87
   1  -1  -361385.70 3091.61
  -1   1   361063.10 2996.12
  -1   1   367573.30 3396.41
  -1   1   360254.80 2747.66
  -1   1   362316.80 3104.46
  -1   1   360115.30 2714.47
   1  -1  -2  454.26   33.17
   1  -1  -2  465.89   27.61
   1  -1  -2  470.14   26.27
   1  -1  -2  460.25   23.23
  -1   1   2  417.82   24.42
  -1   1   2  467.03   35.12
  -1   1   2  437.29   25.55
  -1   1   2  465.41   24.91
  -1   1   2  507.29   23.35
   1  -1  -195531.70 2619.24
   1  -1  -196519.90 4136.94
   1  -1  -195741.10 2679.40
   1  -1  -198301.70 4352.72
   1  -1  -198489.20 4504.93
   1  -1  -1101125.0 4380.56
  -1   1   192650.50 4348.42
  -1   1   1102215.0 4498.80
  -1   1   193795.40 4191.66
  -1   1   1105672.0 4456.32
  -1   1   197965.50 4192.09
   1  -1   0 1000.38   38.74
   1  -1   0  913.72   31.41
   1  -1   0  904.47   36.50
   1  -1   0  882.11   25.10
   1  -1   0  935.21   50.01
   1  -1   0  855.96   31.17
  -1   1   0  859.57   34.59
  -1   1   0  934.26   34.54
  -1   1   0  958.71   39.43
  -1   1   0  873.17   32.10
  -1   1   0  912.70   45.79
   1  -1   139671.50 1451.13
   1  -1   140318.10 1459.35
   1  -1   142035.90 1678.97
   1  -1   138760.80 1417.73
   1  -1   139424.10 1451.83
  -1   1  -140789.60 1609.93
  -1   1  -141086.00 1641.07
  -1   1  -140276.40 1566.93
  -1   1  -138210.90 1438.02
  -1   1  -140169.60 1470.37
  -1   1  -140618.20 1458.34
   1  -1   2 2071.74   84.68
   1  -1   2 1904.78   75.51
   1  -1   2 1945.48   75.22
   1  -1   2 1859.64   63.55
   1  -1   2 1922.07   75.32
   1  -1   2 1904.60   70.99
   1  -1   2 1957.99   59.65
  -1   1  -2 1940.96   78.55
  -1   1  -2 1933.62   76.53
  -1   1  -2 1839.14   53.76
  -1   1  -2 1929.49   74.00
  -1   1  -2 1915.39   73.29
  -1   1  -2 1915.61   65.55
   1  -1   3113128.0 6159.51
   1  -1   3112481.0 6074.10
   1  -1   3111731.0 6143.71
   1  -1   3106368.0 5521.47
   1  -1   3112338.0 6129.44
   1  -1   3104733.0 4365.55
  -1   1  -3111052.0 6120.46
  -1   1  -3107028.0 4456.65
  -1   1  -3109323.0 5441.87
  -1   1  -3111910.0 6065.35
  -1   1  -3114828.0 6358.68
  -1   1  -3112733.0 6109.09
   1  -1   4  342.83   27.77
   1  -1   4  307.40   26.20
   1  -1   4  318.41   12.65
   1  -1   4  315.43   19.62
   1  -1   4  329.58   26.42
   1  -1   4  327.71   25.90
  -1   1  -4  376.09   28.49
  -1   1  -4  309.68   25.45
  -1   1  -4  291.50   10.24
  -1   1  -4  332.41   24.34
  -1   1  -4  332.76   23.83
  -1   1  -4  344.06   29.38
   1  -1   5 5690.28  265.49
   1  -1   5 5928.92  271.20
   1  -1   5 5529.80  256.38
   1  -1   5 6109.59  271.05
   1  -1   5 5967.75  277.07
  -1   1  -5 5358.02  135.62
  -1   1  -5 6053.38  241.77
  -1   1  -5 6158.97  277.33
  -1   1  -5 5998.23  271.34
  -1   1  -5 5566.41  254.16
  -1   1  -5 5740.86  257.38
   1  -1   6 1079.58   83.36
   1  -1   6  938.48   49.42
   1  -1   6  969.45   82.63
   1  -1   6 1050.29   63.97
   1  -1   6 1091.58   64.70
  -1   1  -6  979.97   74.11
  -1   1  -6 1082.31   61.29
  -1   1  -6 1031.61   53.32
  -1   1  -6 1005.30   58.06
  -1   1  -6 1027.39   61.33
   1  -1   735406.50 2289.64
   1  -1   726412.80 1632.73
   1  -1   728758.70 1840.69
   1  -1   729317.00 1853.70
  -1   1  -727876.50 1791.88
  -1   1  -730072.40 1916.10
  -1   1  -728770.30 1664.63
  -1   1  -729185.20 1799.51
  -1   1  -728191.60 1786.93
   1  -1   8  209.84   18.93
   1  -1   8  228.92   25.36
   1  -1   8  295.73   32.41
   1  -1   8  228.40   27.51
  -1   1  -8  206.57   24.59
  -1   1  -8  238.84   24.27
  -1   1  -8  223.78   26.46
  -1   1  -8  227.51   21.55
  -1   1  -8  241.88   24.94
   1  -1   9 6821.96  428.85
   1  -1   9 9561.98  579.32
   1  -1   9 7628.40  493.74
   1  -1   9 7685.54  479.94
  -1   1  -9 7974.52  460.18
  -1   1  -9 7785.30  461.07
  -1   1  -9 7716.83  487.95
  -1   1  -9 7471.39  475.36
  -1   1  -9 7452.56  503.42
   1  -1  10  185.13   27.38
   1  -1  10  228.68   29.55
   1  -1  10  220.35   27.80
   1  -1  10  247.24   37.56
  -1   1 -10  205.53   28.33
  -1   1 -10  238.47   29.83
  -1   1 -10  211.29   23.67
  -1   1 -10  209.09   23.88
   1  -1  11  208.79   28.94
   1  -1  11  195.26   21.28
   1  -1  11  216.20   28.55
  -1   1 -11  221.18   30.88
  -1   1 -11  233.81   24.44
   1  -1  12  918.92   82.33
   1  -1  12  924.94  102.77
  -1   1 -12 1026.92   95.08
  -1   1 -12  899.23   73.03
   1  -1  13  362.55   47.55
   1  -1  13  353.28   50.29
  -1   1 -13  422.41   56.74
  -1   1 -13  412.78   42.67
  -1   1 -13  368.64   46.56
   1  -1  14 6449.62  616.74
   1  -1  14 6858.28  587.31
  -1   1 -14 8341.76  723.31
  -1   1 -14 6201.16  602.88
  -1   1 -14 6681.26  551.74
   1  -1  15  105.35   23.09
   1  -1  15  122.06   21.18
   1  -1  15   97.16   21.73
  -1   1 -15  122.09   32.55
  -1   1 -15  105.65   20.59
  -1   1 -15  118.97   22.68
   1  -1  16 1404.64  131.20
   1  -1  16 1491.31  126.44
   1  -1  16 1604.18  162.92
  -1   1 -16 1636.53  161.19
  -1   1 -16 1626.65  126.81
  -1   1 -16 2386.58  225.88
   1  -1  17   88.01   16.15
   1  -1  17   55.26   20.58
  -1   1 -17  101.50   15.77
  -1   1 -17  113.25   21.90
  -1   1 -18   35.17    9.49
  -1   1 -18   77.92   21.81
  -1   1 -19    1.39    7.42
   1   0 -20   81.77   16.73
  -1   0  20  100.83   30.08
   1   0 -19   42.60   21.55
  -1   0  19   37.48   39.14
   1   0 -18    6.54   14.11
   1   0 -18    1.04   10.67
  -1   0  18    5.54   18.63
   1   0 -17   24.35   19.63
   1   0 -17   18.05   15.34
  -1   0  17   14.39   32.37
   1   0 -16   77.87   22.98
   1   0 -16   56.65   27.80
  -1   0  16   46.67   28.16
   1   0 -15 1157.50  145.82
   1   0 -15 1088.28  131.15
  -1   0  15 1069.76  138.68
   1   0 -14 5761.06  513.48
   1   0 -14 5655.13  513.09
  -1   0  14 5479.03  502.44
   1   0 -13  699.79   79.41
   1   0 -13  736.20   90.46
  -1   0  13  720.61   83.34
   1   0 -12 1099.58   93.42
   1   0 -12 1192.67  101.83
   1   0 -12  892.23   53.88
   1   0 -12  912.06   58.50
  -1   0  12 1153.09   94.03
   1   0 -11   79.25   10.44
   1   0 -11   87.13   29.57
   1   0 -11   88.21   18.58
   1   0 -11   72.48    8.84
  -1   0  11   78.89   10.99
  -1   0  11   -0.84   18.72
   1   0 -10   51.36   14.93
   1   0 -10   57.59   15.92
   1   0 -10   42.73    7.57
   1   0 -10   46.74    8.45
  -1   0  10   44.71   15.43
  -1   0  10   46.71   18.80
  -1   0  10   46.11    8.86
   1   0  -9 3277.84  202.03
   1   0  -9 3500.14  212.02
   1   0  -9 3151.50  149.82
   1   0  -9 3147.01  147.09
  -1   0   9 3311.61  157.61
  -1   0   9 3245.09  249.25
  -1   0   9 2968.70  124.68
  -1   0   9 3227.91  202.72
   1   0  -8 1306.17   85.00
   1   0  -8 1209.76   54.12
   1   0  -8 1427.68   92.66
   1   0  -8 1084.55   35.85
   1   0  -8 1257.59   58.54
  -1   0   8 1316.94   60.43
  -1   0   8 1086.92   43.91
  -1   0   8 1161.00   42.78
  -1   0   8 1368.79   83.05
  -1   0   8 1322.87   85.15
   1   0  -713544.10  627.04
   1   0  -714983.20  837.61
   1   0  -712874.70  510.16
   1   0  -714307.40  535.38
   1   0  -713892.00  797.47
   1   0  -714043.90  654.35
  -1   0   717056.70  640.34
  -1   0   714127.60  798.44
  -1   0   714607.40  676.04
  -1   0   713427.40  519.60
  -1   0   713831.30  872.32
   1   0  -6  737.71   27.63
   1   0  -6  722.51   52.40
   1   0  -6  810.26   55.89
   1   0  -6  715.09   31.76
   1   0  -6  721.84   34.29
  -1   0   6  861.69   27.37
  -1   0   6  728.99   51.39
  -1   0   6  767.32   29.70
  -1   0   6  747.06   53.92
   1   0  -5 6166.50  204.81
   1   0  -5 5883.72  276.96
   1   0  -5 5744.57  196.22
   1   0  -5 6287.17  292.59
   1   0  -5 6015.74  213.19
  -1   0   5 5801.01  274.40
  -1   0   5 5791.97  194.08
  -1   0   5 5956.39  155.38
  -1   0   5 6049.18  285.44
   1   0  -4  331.42   26.08
   1   0  -4  340.24   16.74
   1   0  -4  326.78   17.11
   1   0  -4  326.37   14.89
   1   0  -4  340.72   28.01
  -1   0   4  305.14   10.82
  -1   0   4  318.13    7.86
  -1   0   4  342.36   26.46
  -1   0   4  369.29   39.44
  -1   0   4  303.92   16.49
   1   0  -361372.10 2636.86
   1   0  -358159.00 2254.93
   1   0  -359822.30 3066.08
   1   0  -362221.50 3001.85
   1   0  -361659.40 2407.85
  -1   0   367775.90 3568.51
  -1   0   359587.10 2553.42
  -1   0   360862.90 1336.20
  -1   0   361675.40 1400.49
  -1   0   361526.40 3001.43
  -1   0   359775.00 2285.35
   1   0  -2  352.99   17.77
   1   0  -2  297.55   12.56
   1   0  -2  295.00   21.79
   1   0  -2  322.02   25.54
   1   0  -2  291.94   11.47
  -1   0   2  318.86   17.10
  -1   0   2  325.61   24.99
  -1   0   2  304.20    4.69
  -1   0   2  292.98   12.10
  -1   0   2  283.98   20.69
   1   0  -1192783.0 9909.09
   1   0  -1194660.0 8391.71
   1   0  -1199723.0 9174.46
   1   0  -1189059.0 7674.16
  -1   0   1183136.0 9558.19
  -1   0   1197450.0 8384.45
  -1   0   1179420.0 5707.76
  -1   0   1178216.0 7418.01
  -1   0   1196329.0 9082.39
   1   0   0  125.96   11.52
   1   0   0  101.64    8.20
   1   0   0  104.78    7.86
   1   0   0  105.59    7.64
   1   0   0  115.76    9.84
  -1   0   0  136.90   15.29
  -1   0   0  120.05   10.26
  -1   0   0  102.17    8.21
  -1   0   0  110.93    5.71
  -1   0   0  121.98    6.35
   1   0   1 1552.46   63.26
   1   0   1 1576.92   56.75
   1   0   1 1853.18   62.78
   1   0   1 1509.39   40.37
   1   0   1 1478.63   54.20
  -1   0  -1 1474.21   63.23
  -1   0  -1 1928.25   72.90
  -1   0  -1 1598.08   64.74
  -1   0  -1 1617.18   57.30
  -1   0  -1 1508.54   36.66
   1   0   2 1077.96   48.53
   1   0   2 1031.70   47.48
   1   0   2 1095.42   49.54
   1   0   2 1375.43   52.85
   1   0   2 1076.04   44.91
   1   0   2 1054.59   27.12
  -1   0  -2 1155.52   48.91
  -1   0  -2 1068.11   34.77
  -1   0  -2 1116.12   49.65
  -1   0  -2 1018.77   35.16
  -1   0  -2 1108.94   48.72
  -1   0  -2 1090.98   43.69
   1   0   313682.90  432.77
   1   0   314307.30  604.57
   1   0   315204.20  495.82
   1   0   317730.90  706.45
   1   0   315474.90  623.43
  -1   0  -315435.90  620.93
  -1   0  -314470.90  607.10
  -1   0  -314506.10  576.52
  -1   0  -314525.10  600.41
  -1   0  -314731.10  442.03
  -1   0  -314301.90  464.12
   1   0   4 3132.10  142.20
   1   0   4 3000.98  176.84
   1   0   4 3855.26  164.85
   1   0   4 2868.41   96.67
   1   0   4 2997.92  129.88
  -1   0  -4 3110.27  117.85
  -1   0  -4 3387.34  154.34
  -1   0  -4 3015.84   89.41
  -1   0  -4 2981.84  166.08
  -1   0  -4 3278.08  172.95
  -1   0  -4 3103.55  130.52
   1   0   5 2194.83  109.27
   1   0   5 2173.02  109.54
   1   0   5 2654.02  126.63
   1   0   5 2034.72   75.89
   1   0   5 2033.37  100.61
  -1   0  -5 2243.28   78.26
  -1   0  -5 2093.76  102.41
  -1   0  -5 2230.30  111.45
  -1   0  -5 2136.69   98.66
  -1   0  -5 2082.88   58.48
  -1   0  -5 2110.16   99.03
   1   0   6  260.25   32.46
   1   0   6  260.11   25.96
   1   0   6  298.60   27.43
   1   0   6  327.18   29.58
   1   0   6  237.55   15.69
  -1   0  -6  234.16   10.31
  -1   0  -6  275.66   17.56
  -1   0  -6  251.10   25.69
  -1   0  -6  251.61   23.97
  -1   0  -6  251.69   31.25
  -1   0  -6  261.56   23.13
  -1   0  -6  229.69    9.33
   1   0   753928.20 3684.22
   1   0   767259.10 4215.06
   1   0   750129.30 3064.78
   1   0   753692.00 3501.76
  -1   0  -750569.30 2215.11
  -1   0  -753563.30 3633.86
  -1   0  -753126.90 3592.95
  -1   0  -752768.90 3558.06
  -1   0  -756928.50 3331.45
  -1   0  -753333.60 3398.93
  -1   0  -747989.80 2081.92
   1   0   8  660.88   54.04
   1   0   8  623.33   62.39
   1   0   8  612.71   46.92
   1   0   8  544.49   33.01
  -1   0  -8  624.47   51.55
  -1   0  -8  596.65   43.04
  -1   0  -8  635.79   38.01
  -1   0  -8  576.88   49.69
  -1   0  -8  646.83   47.86
   1   0   9  874.79   59.65
   1   0   9  885.10   79.57
   1   0   9  824.15   68.28
   1   0   9  730.71   43.54
  -1   0  -9  797.46   61.48
  -1   0  -9  852.63   63.65
  -1   0  -9  844.45   65.88
  -1   0  -9  844.52   59.47
  -1   0  -9  807.43   72.91
   1   0  10   62.28   19.05
   1   0  10   72.95   17.10
   1   0  10   72.91   10.62
   1   0  10   77.29   15.75
  -1   0 -10   76.61   13.56
  -1   0 -10   75.66   15.50
  -1   0 -10   75.80   12.04
  -1   0 -10   88.17   18.42
  -1   0 -10   75.71   16.88
   1   0  11  313.45   43.98
   1   0  11  307.21   35.45
   1   0  11  257.58   23.08
  -1   0 -11  292.39   28.55
  -1   0 -11  328.61   39.17
  -1   0 -11  361.26   33.29
  -1   0 -11  311.87   26.66
   1   0  12   12.98   10.04
   1   0  12    3.25    9.42
  -1   0 -12    0.70   15.71
  -1   0 -12    5.35    7.40
  -1   0 -12    8.57    9.76
   1   0  13 2133.06  177.07
   1   0  13 2189.75  167.94
  -1   0 -13 2354.98  203.46
  -1   0 -13 2153.08  148.35
  -1   0 -13 2101.45  166.43
   1   0  14  112.69   25.22
   1   0  14  108.26   21.06
   1   0  14   87.85   19.19
  -1   0 -14  155.09   31.74
  -1   0 -14  116.00   18.93
  -1   0 -14  126.25   24.62
   1   0  15  333.52   44.37
   1   0  15  328.01   37.02
   1   0  15  267.63   35.51
  -1   0 -15  461.94   63.08
  -1   0 -15  348.58   42.84
  -1   0 -15  318.86   33.56
   1   0  16  100.81   31.91
  -1   0 -16  118.56   32.71
  -1   0 -16  111.21   30.11
   1   0  17    6.45    8.33
  -1   0 -17    3.65   10.69
  -1   0 -17   -1.28    7.97
  -1   0 -18    6.67   10.56
  -1   0 -18    4.82    7.37
  -1   0 -19    4.14    8.71
  -1   0 -19   -0.21    6.95
  -1   0 -20    3.50   10.89
   1   1 -19  115.84   19.77
   1   1 -19   94.48   31.21
  -1  -1  19  117.57   38.37
   1   1 -18   30.83   14.06
   1   1 -18   24.69   22.22
  -1  -1  18   30.83   27.67
   1   1 -17   34.61   18.86
   1   1 -17    0.98   12.12
  -1  -1  17   14.44   18.11
   1   1 -16    6.35   15.27
   1   1 -16    7.45   15.90
  -1  -1  16   -7.81   14.41
   1   1 -1518168.10 1717.09
   1   1 -1517771.90 1710.89
  -1  -1  1517179.70 1679.90
   1   1 -14   29.23   16.97
   1   1 -14   27.33   20.60
  -1  -1  14   11.28   18.68
   1   1 -13 8723.34  750.33
   1   1 -13 8837.47  816.84
  -1  -1  13 8542.91  736.21
   1   1 -12 1228.75  109.46
   1   1 -12 1388.98  123.41
   1   1 -11   67.61   18.41
   1   1 -11   77.58   21.77
   1   1 -10  688.81   60.39
   1   1 -10  532.84   28.91
   1   1 -10  642.35   54.24
   1   1 -10  570.04   32.30
  -1  -1  10  657.31   57.48
  -1  -1  10  601.40   34.06
  -1  -1  10  661.65   56.13
   1   1  -9 1251.91   56.99
   1   1  -9 1387.98   95.90
   1   1  -9 1324.67   61.51
   1   1  -9 1435.90  135.56
  -1  -1   9 1423.89  101.00
  -1  -1   9 1434.73   99.58
  -1  -1   9 1402.44   64.86
  -1  -1   9 1485.83   68.61
   1   1  -8  447.70   28.23
   1   1  -8  570.78   48.75
   1   1  -8  511.18   42.95
   1   1  -8  466.04   31.78
  -1  -1   8  540.86   27.18
  -1  -1   8  476.13   33.83
  -1  -1   8  571.10   63.10
  -1  -1   8  513.51   43.90
   1   1  -714933.90  648.56
   1   1  -715048.60  837.78
   1   1  -713069.40  415.40
   1   1  -716010.80  891.70
   1   1  -714474.40  660.32
   1   1  -714040.10  465.35
  -1  -1   715421.10  879.53
  -1  -1   715072.30  849.83
  -1  -1   713837.80  463.44
  -1  -1   715330.90  623.42
   1   1  -6  778.26   50.40
   1   1  -6  819.37   53.28
   1   1  -6  747.75   22.68
   1   1  -6  767.72   28.93
   1   1  -6  749.82   37.82
  -1  -1   6  781.17   51.84
  -1  -1   6  759.63   27.30
  -1  -1   6  814.75   54.52
  -1  -1   6  773.24   23.73
   1   1  -5   19.76    3.91
   1   1  -5   12.55    8.03
   1   1  -5   15.28    3.39
   1   1  -5   12.05    8.90
  -1  -1   5   -1.46    9.33
  -1  -1   5    9.86    5.38
  -1  -1   5   19.00    3.51
  -1  -1   5    8.78    4.65
   1   1  -4  447.26   18.27
   1   1  -4  448.22   16.01
   1   1  -4  457.70   17.52
   1   1  -4  473.01   34.06
   1   1  -4  450.80   30.94
   1   1  -4  435.78   15.74
  -1  -1   4  447.02   14.13
  -1  -1   4  437.64   16.67
  -1  -1   4  437.68   16.47
  -1  -1   4  469.86   32.98
  -1  -1   4  462.57   32.07
   1   1  -334325.80 1109.50
   1   1  -333478.10  975.95
   1   1  -333124.50  978.33
   1   1  -334452.10 1651.58
   1   1  -334263.80 1254.36
   1   1  -334095.00 1584.54
  -1  -1   332548.50 1061.41
  -1  -1   333356.90 1220.74
  -1  -1   334333.00 1551.83
  -1  -1   335902.20 1671.89
   1   1  -2  957.46   44.46
   1   1  -2  902.30   24.23
   1   1  -2  959.44   34.18
   1   1  -2  958.59   40.14
   1   1  -2  917.25   18.31
   1   1  -2  926.28   19.17
  -1  -1   2  932.28   32.97
  -1  -1   2  921.28   24.34
  -1  -1   2  903.20   36.94
  -1  -1   2  861.09   54.58
   1   1  -1223121.0 9673.56
   1   1  -1230883.011231.50
   1   1  -1236313.010769.70
   1   1  -1237423.012744.90
  -1  -1   1237735.012645.60
  -1  -1   1229225.0 9508.85
  -1  -1   1237575.010696.30
  -1  -1   1236940.011574.10
   1   1   0  447.01   22.31
   1   1   0  389.31   14.94
   1   1   0  396.35   14.07
   1   1   0  376.73   19.40
   1   1   0  373.91   10.18
  -1  -1   0  405.46   21.60
  -1  -1   0  374.20   10.22
  -1  -1   0  387.46   10.46
  -1  -1   0  385.19   19.95
  -1  -1   0  388.09   18.26
   1   1   1316316.015900.20
   1   1   1337085.017537.90
   1   1   1311316.014602.10
   1   1   1305539.017289.30
  -1  -1  -1321444.018118.70
  -1  -1  -1305848.017211.80
  -1  -1  -1323353.016008.50
  -1  -1  -1332986.017096.50
  -1  -1  -1298065.014541.20
   1   1   2 1040.22   13.76
   1   1   2 1004.28   42.16
   1   1   2 1006.65   45.99
   1   1   2 1075.97   42.58
   1   1   2 1097.07   45.44
   1   1   2  981.98   46.18
  -1  -1  -2 1232.35   51.34
  -1  -1  -2 1025.71   48.18
  -1  -1  -2 1001.16   46.67
  -1  -1  -2  968.46   40.02
  -1  -1  -2  922.73   37.16
   1   1   3  644.31   42.42
   1   1   3  443.41   29.65
   1   1   3  401.22   27.95
  -1  -1  -3  485.65   30.82
  -1  -1  -3  361.26   27.18
  -1  -1  -3  481.21   27.49
  -1  -1  -3  401.93   31.15
   1   1   4 1279.68   90.39
   1   1   4 1476.58   68.40
   1   1   4 1379.83   69.01
   1   1   4 1191.63   34.23
  -1  -1  -4 1307.87   94.32
  -1  -1  -4 1378.80   90.29
  -1  -1  -4 1461.38   78.14
  -1  -1  -4 1437.04   66.87
  -1  -1  -4 1248.33   58.91
   1   1   5 1986.29  122.52
   1   1   5 1998.35   91.09
   1   1   5 1786.47   55.45
   1   1   5 1904.55   97.34
  -1  -1  -5 1859.66   84.33
  -1  -1  -5 1986.49  100.16
  -1  -1  -5 2010.57  122.34
  -1  -1  -5 1851.39   72.78
  -1  -1  -5 1870.54   96.62
   1   1   6 4453.28  216.18
   1   1   6 4682.24  208.19
   1   1   6 3971.94  147.85
   1   1   6 4276.15  222.15
  -1  -1  -6 4210.29  148.90
  -1  -1  -6 4427.33  268.56
  -1  -1  -6 4402.07  242.36
  -1  -1  -6 3824.44  146.65
  -1  -1  -6 4500.19  209.46
  -1  -1  -6 4236.42  216.68
   1   1   7   79.82   15.44
   1   1   7  101.19   14.36
   1   1   7   45.89    8.06
  -1  -1  -7   42.75    5.43
  -1  -1  -7   88.17   12.91
  -1  -1  -7   84.15   15.03
  -1  -1  -7   81.21    8.97
  -1  -1  -7   40.20    6.67
  -1  -1  -7   62.04   14.50
   1   1   8 2955.31  204.29
   1   1   8 3132.02  156.06
   1   1   8 2893.18  176.26
   1   1   8 2525.21  116.73
  -1  -1  -8 2894.41  169.07
  -1  -1  -8 2932.86  169.55
  -1  -1  -8 2354.41   84.89
  -1  -1  -8 2953.07  129.12
  -1  -1  -8 2819.04  159.69
  -1  -1  -8 2463.31   92.86
  -1  -1  -8 3026.92  167.14
   1   1   9 9366.60  502.57
   1   1   910530.60  667.62
   1   1   910833.80  649.81
  -1  -1  -9 9454.12  408.31
  -1  -1  -910243.50  569.17
  -1  -1  -910213.90  602.40
  -1  -1  -911213.70  544.64
  -1  -1  -910611.50  647.28
  -1  -1  -910565.60  654.71
  -1  -1  -9 8916.18  364.94
   1   1  10   56.45   14.46
   1   1  10   52.58   15.93
   1   1  10   56.41   10.73
  -1  -1 -10   32.29   14.77
  -1  -1 -10    3.69   22.04
  -1  -1 -10   53.61    9.33
  -1  -1 -10   30.40   12.46
   1   1  11 1680.18  121.38
   1   1  11 1604.76  130.70
   1   1  11 1718.26  111.48
   1   1  11 1358.12   83.23
  -1  -1 -11 1675.27  118.45
  -1  -1 -11 1717.07   92.88
  -1  -1 -11 1751.74  130.39
  -1  -1 -11 1593.27  126.05
  -1  -1 -11 1574.30   98.36
  -1  -1 -11 1665.77  120.93
   1   1  12   22.93   13.39
   1   1  12   33.50   11.66
   1   1  12   27.34    7.18
  -1  -1 -12   19.99    8.72
  -1  -1 -12   31.53   15.30
  -1  -1 -12   21.18   13.17
   1   1  13    0.56    6.55
   1   1  13   -2.12    8.34
   1   1  13    7.31   10.05
  -1  -1 -13    5.06    6.47
  -1  -1 -13   13.22   12.37
  -1  -1 -13    0.56    9.59
   1   1  14   15.96    9.87
   1   1  14    2.40    7.91
   1   1  14   12.31   12.80
  -1  -1 -14    3.71    7.85
  -1  -1 -14   14.66   12.20
  -1  -1 -14   15.89   14.81
   1   1  15 1386.30  133.63
   1   1  15 1336.51  132.21
  -1  -1 -15 1431.82  126.86
  -1  -1 -15 1680.53  177.60
   1   1  16   19.06   13.54
  -1  -1 -16   28.64   19.28
  -1  -1 -16   17.23   12.90
   1   1  17  132.88   26.44
  -1  -1 -17  226.48   54.13
  -1  -1 -17  152.53   25.77
  -1  -1 -18    8.92   12.90
  -1  -1 -18   14.54    9.65
  -1  -1 -19    2.29    6.65
  -1  -1 -19    4.37   14.50
  -1  -1 -20    0.77    8.10
   1   2 -19    9.64   14.69
   1   2 -19    6.69    7.12
  -1  -2  19   19.28   17.58
   1   2 -18  312.44   35.05
   1   2 -18  349.14   86.06
  -1  -2  18  270.31   92.49
   1   2 -17  542.09   91.02
   1   2 -17  525.72   54.64
  -1  -2  17  500.43   84.89
   1   2 -16  364.87   46.28
   1   2 -16  374.21   97.60
  -1  -2  16  360.69   87.87
   1   2 -15 6743.98  648.83
   1   2 -15 6704.96  570.17
  -1  -2  15 6523.08  626.04
   1   2 -14   14.78   13.84
   1   2 -14   12.34   19.48
  -1  -2  14   15.32   16.58
   1   2 -13 7203.68  626.22
   1   2 -13 7072.21  584.91
   1   2 -12    2.79   10.47
   1   2 -12   13.97   13.03
   1   2 -11 5406.70  411.50
   1   2 -11 5033.47  360.99
   1   2 -10  112.76   22.17
   1   2 -10   92.97   18.77
  -1  -2  10   92.32   18.91
   1   2  -9 1972.54  122.99
   1   2  -9 2073.14  144.01
   1   2  -9 1900.04   80.78
   1   2  -9 1812.30   78.78
  -1  -2   9 2031.34  129.10
  -1  -2   9 1997.98  170.13
  -1  -2   9 1841.24   89.40
   1   2  -8  671.85   30.13
   1   2  -8  674.89   29.36
   1   2  -8  770.46   52.90
   1   2  -8  856.65   64.19
  -1  -2   8  700.31   34.81
  -1  -2   8  796.40   61.24
  -1  -2   8  789.60   72.17
   1   2  -7 4176.29  154.11
   1   2  -7 4428.96  304.02
   1   2  -7 3797.93  146.76
   1   2  -7 4188.31  224.13
  -1  -2   7 4108.10  177.90
  -1  -2   7 4175.07  252.53
  -1  -2   7 4081.10  227.39
   1   2  -6 5845.34  284.80
   1   2  -6 5098.66  134.12
   1   2  -6 6393.03  324.85
   1   2  -6 5499.15  221.43
   1   2  -6 5815.96  206.32
   1   2  -6 5531.60  189.75
  -1  -2   6 5822.01  324.63
  -1  -2   6 5511.35  232.17
  -1  -2   6 5799.72  231.36
  -1  -2   6 5167.29  145.43
  -1  -2   6 5949.43  313.04
   1   2  -5 3748.39  174.31
   1   2  -5 3662.27  108.85
   1   2  -5 3760.49  104.68
   1   2  -5 3789.88  105.03
   1   2  -5 3982.14  202.74
   1   2  -5 3715.47  139.13
  -1  -2   5 3692.62  143.80
  -1  -2   5 3872.06  195.73
  -1  -2   5 3765.12  178.69
  -1  -2   5 3524.27   91.58
  -1  -2   5 3738.26  137.78
   1   2  -4 3819.18   96.10
   1   2  -4 3662.39  132.02
   1   2  -4 3553.62   92.57
   1   2  -4 3792.83  193.36
   1   2  -4 3903.45  182.81
   1   2  -4 3627.86  101.27
  -1  -2   4 3730.66  210.90
  -1  -2   4 3416.62  143.09
  -1  -2   4 3729.06  163.82
  -1  -2   4 3450.84   96.45
  -1  -2   4 3678.32  126.13
   1   2  -324760.50  548.57
   1   2  -324775.30  979.67
   1   2  -326440.40 1178.26
   1   2  -325459.60 1250.50
   1   2  -325055.50  890.74
   1   2  -326794.10  581.23
  -1  -2   325543.30  908.55
  -1  -2   327020.00 1231.39
  -1  -2   325946.80 1271.60
  -1  -2   324661.20  985.85
   1   2  -2  210.32   13.97
   1   2  -2  223.05   16.70
   1   2  -2  210.30   16.86
   1   2  -2  239.45   18.35
  -1  -2   2  234.90   14.04
  -1  -2   2  255.86   18.07
  -1  -2   2  280.81   21.77
  -1  -2   2  237.08   11.24
   1   2  -187046.10 3922.55
   1   2  -182016.70 3612.06
   1   2  -188881.70 3878.86
   1   2  -185340.10 3564.65
  -1  -2   185399.70 3677.60
  -1  -2   187131.40 3637.39
  -1  -2   185486.50 3840.64
  -1  -2   184581.10 3740.48
   1   2   0   85.05    3.94
   1   2   0  106.26   10.73
   1   2   0   92.10    5.62
   1   2   0  118.08    9.64
   1   2   0   96.07   14.47
  -1  -2   0   93.42    7.73
  -1  -2   0   87.13    9.54
  -1  -2   0   93.80    8.28
  -1  -2   0   94.21    3.20
  -1  -2   0  103.75    9.23
   1   2   161026.40 2004.51
   1   2   164901.10 2761.41
   1   2   165285.20 2876.81
   1   2   162595.90 1342.26
   1   2   163170.20 2639.40
  -1  -2  -162153.00 2645.13
  -1  -2  -163997.30 2104.70
  -1  -2  -161671.40 1357.75
  -1  -2  -164193.50 2644.52
  -1  -2  -161150.50 2729.72
   1   2   2 2633.70   96.12
   1   2   2 2838.16  106.55
   1   2   2 2696.95  106.64
   1   2   2 2613.58   82.47
  -1  -2  -2 2702.65  104.13
  -1  -2  -2 2702.07   97.97
  -1  -2  -2 2480.99  101.19
  -1  -2  -2 2662.96  101.99
   1   2   3144659.0 8391.97
   1   2   3152696.0 8362.42
   1   2   3152342.0 8055.10
   1   2   3155771.0 8677.78
  -1  -2  -3151094.0 8599.46
  -1  -2  -3149590.0 8017.60
  -1  -2  -3149588.0 8449.28
  -1  -2  -3150698.0 8519.69
   1   2   4  178.24   16.56
   1   2   4  143.71    5.33
   1   2   4  154.19    5.70
   1   2   4  163.75   17.57
   1   2   4  169.68   16.33
   1   2   4  159.55   21.99
  -1  -2  -4  161.75   23.26
  -1  -2  -4  200.02   19.56
  -1  -2  -4  184.44   19.69
  -1  -2  -4  152.92   13.90
   1   2   5 2227.64  105.40
   1   2   5 2338.14  109.41
   1   2   5 2140.62   56.96
   1   2   5 2407.53   93.11
   1   2   5 2191.80  105.12
  -1  -2  -5 2145.87   85.27
  -1  -2  -5 2191.96  108.85
  -1  -2  -5 2146.91  100.35
  -1  -2  -5 2310.55  110.20
  -1  -2  -5 2285.00  113.91
   1   2   6  214.28   11.54
   1   2   6  234.75   24.47
   1   2   6  247.81   24.95
   1   2   6  237.47   18.05
  -1  -2  -6  283.66   23.12
  -1  -2  -6  223.98   20.93
  -1  -2  -6  238.68   25.30
  -1  -2  -6  237.77   26.05
  -1  -2  -6  232.97   17.58
  -1  -2  -6  256.06   35.47
   1   2   726003.00 1581.39
   1   2   726902.00 1584.07
   1   2   726902.00 1328.18
   1   2   728245.10 1579.30
   1   2   724327.60 1153.98
  -1  -2  -726783.80 1583.33
  -1  -2  -725943.20 1562.06
  -1  -2  -725559.70 1262.23
  -1  -2  -724424.00 1217.03
  -1  -2  -726005.50 1566.59
  -1  -2  -725385.80 1460.28
   1   2   8 5739.59  276.23
   1   2   8 6670.52  396.86
   1   2   8 7811.72  400.79
   1   2   8 6902.19  402.06
   1   2   8 6129.42  304.53
  -1  -2  -8 6737.80  458.71
  -1  -2  -8 6869.39  305.47
  -1  -2  -8 6637.52  394.65
  -1  -2  -8 5797.92  295.51
  -1  -2  -8 5766.43  261.53
  -1  -2  -8 6848.47  401.00
   1   2   9 2205.31  140.61
   1   2   9 1858.65   87.98
   1   2   9 2283.04  149.72
  -1  -2  -9 2457.22  139.87
  -1  -2  -9 2149.48  171.94
  -1  -2  -9 1951.97   81.79
  -1  -2  -9 1897.57   84.53
  -1  -2  -9 2272.82   96.70
  -1  -2  -9 2139.26  144.07
  -1  -2  -9 2172.21  144.29
   1   2  10  356.66   21.50
   1   2  10  445.15   41.45
   1   2  10  436.61   43.66
   1   2  10  316.72   23.79
  -1  -2 -10  458.79   42.08
  -1  -2 -10  329.52   19.54
  -1  -2 -10  401.31   37.26
  -1  -2 -10  433.88   31.51
  -1  -2 -10  455.40   43.53
  -1  -2 -10  448.80   59.00
   1   2  11   68.34   18.37
   1   2  11   76.07   20.66
   1   2  11   72.17    9.11
   1   2  11   72.72   10.51
  -1  -2 -11   68.28   10.21
  -1  -2 -11   74.56   20.36
  -1  -2 -11   64.45   16.09
  -1  -2 -11   76.89   18.51
  -1  -2 -11   79.44   19.85
  -1  -2 -11  119.25   15.19
   1   2  12 1272.53  100.62
   1   2  12  998.85   69.07
   1   2  12 1247.52   83.19
   1   2  12  888.08   59.82
  -1  -2 -12 1138.80   67.24
  -1  -2 -12 1269.55  109.41
  -1  -2 -12 1218.77   97.01
   1   2  13 3255.62  264.29
   1   2  13 3201.71  217.67
   1   2  13 2656.99  215.90
  -1  -2 -13 3391.70  286.10
  -1  -2 -13 3054.82  181.22
  -1  -2 -13 3205.00  256.93
   1   2  14 7287.58  644.86
   1   2  14 6535.32  652.97
  -1  -2 -14 7761.67  692.72
  -1  -2 -14 7198.28  619.73
   1   2  15 1087.76   92.29
   1   2  15 1155.20  113.68
  -1  -2 -15 1302.84  192.25
  -1  -2 -15 1102.93  108.54
   1   2  16   88.24   25.35
  -1  -2 -16   98.76   33.64
  -1  -2 -16   97.52   23.82
   1   2  17  316.30   45.50
  -1  -2 -17  382.23   61.80
  -1  -2 -17  324.46   44.69
  -1  -2 -18   23.89   16.00
  -1  -2 -18   23.15   12.72
  -1  -2 -19   59.69   13.90
  -1  -2 -19   42.76   18.34
  -1  -2 -20   40.53   15.60
  -1  -2 -20   39.08    9.78
   1   3 -19   -0.20   12.15
  -1  -3  19   -3.07   13.73
   1   3 -18   15.14    7.67
   1   3 -18   22.87   18.67
  -1  -3  18    5.25   28.50
   1   3 -17  258.10   63.04
   1   3 -17  278.75   30.93
  -1  -3  17  242.92   57.94
   1   3 -16   12.76   11.55
   1   3 -16   37.10   20.53
  -1  -3  16   30.14   17.91
   1   3 -15  314.37   64.78
   1   3 -15  318.83   39.51
  -1  -3  15  307.21   56.75
   1   3 -14 3501.94  288.96
   1   3 -14 3774.24  380.86
  -1  -3  14 1620.34  263.10
   1   3 -13 1098.27   98.73
   1   3 -13 1122.32  130.92
   1   3 -12   32.53   13.17
   1   3 -12   36.04   18.94
   1   3 -11   49.07   14.89
   1   3 -11   61.60   19.46
   1   3 -10  106.10   25.07
   1   3 -10  108.73   23.94
  -1  -3  10   93.93   18.69
   1   3  -9 4437.58  298.91
   1   3  -9 4161.25  283.51
  -1  -3   9 4185.65  292.34
  -1  -3   9 4285.28  264.65
  -1  -3   9 3870.83  212.69
   1   3  -8  759.03   51.78
   1   3  -8  806.66   67.78
  -1  -3   8  764.35   65.29
  -1  -3   8  692.07   40.81
  -1  -3   8  754.89   53.72
   1   3  -7 1536.97   54.44
   1   3  -7 1773.24   92.67
   1   3  -7 1934.83  119.71
   1   3  -7 1627.69   82.34
   1   3  -7 1668.05   59.35
  -1  -3   7 1783.71  116.42
  -1  -3   7 1828.26   95.13
  -1  -3   7 1759.24   81.00
   1   3  -6  553.46   42.64
   1   3  -6  560.72   33.48
   1   3  -6  613.31   45.93
   1   3  -6  510.27   16.13
   1   3  -6  475.58   16.27
  -1  -3   6  586.39   34.79
  -1  -3   6  593.88   44.45
  -1  -3   6  536.66   36.56
   1   3  -531787.90 1874.16
   1   3  -529726.30 1062.09
   1   3  -530520.30 1587.32
   1   3  -530480.70 1063.68
   1   3  -529475.20  955.99
   1   3  -533220.20 1768.50
  -1  -3   528770.20  934.23
  -1  -3   531958.40 1887.15
  -1  -3   530684.10 1602.10
  -1  -3   532140.00 1735.90
  -1  -3   531669.80 1593.04
   1   3  -4  358.19   22.09
   1   3  -4  297.92    8.46
   1   3  -4  327.25    6.99
   1   3  -4  316.09   11.83
   1   3  -4  358.23   27.65
   1   3  -4  342.79   20.81
  -1  -3   4  348.05   19.44
  -1  -3   4  324.97   20.80
  -1  -3   4  322.81   18.45
  -1  -3   4  292.64   10.29
  -1  -3   4  348.13   27.48
   1   3  -328361.40 1321.84
   1   3  -327617.30 1329.10
   1   3  -327905.30 1412.39
   1   3  -328805.30 1085.04
   1   3  -327699.10  434.21
  -1  -3   328680.20 1289.51
  -1  -3   328102.10 1407.07
  -1  -3   327268.70 1257.67
  -1  -3   326109.50  980.65
   1   3  -2 1338.97   59.28
   1   3  -2 1386.53   63.83
   1   3  -2 1380.16   47.65
   1   3  -2 1342.04   61.59
  -1  -3   2 1352.07   57.58
  -1  -3   2 1436.98   58.54
  -1  -3   2 1299.66   44.56
  -1  -3   2 1400.02   50.49
   1   3  -1   30.86    7.77
   1   3  -1   47.12    9.50
   1   3  -1   38.60    6.49
  -1  -3   1   31.29    4.87
  -1  -3   1   26.08    7.39
  -1  -3   1   21.00    5.22
  -1  -3   1   24.43    7.67
   1   3   0   90.94   10.38
   1   3   0   77.04   11.70
   1   3   0   80.07   10.62
   1   3   0   80.48    7.38
  -1  -3   0   88.74    3.19
  -1  -3   0   83.54    4.04
  -1  -3   0   74.32    9.37
  -1  -3   0   83.33    7.14
  -1  -3   0   75.42   11.33
  -1  -3   0   75.78   10.24
   1   3   178464.20 2821.82
   1   3   176314.60 3840.64
   1   3   179932.20 4109.02
   1   3   176494.50 2608.84
   1   3   178515.20 3417.17
  -1  -3  -179360.40 2813.93
  -1  -3  -172896.20 3805.83
  -1  -3  -174789.10 2625.12
  -1  -3  -179138.90 3392.85
  -1  -3  -178676.30 4001.94
   1   3   2  310.60   24.62
   1   3   2  323.44   34.29
   1   3   2  293.41    6.57
   1   3   2  318.61   16.26
  -1  -3  -2  355.58   18.39
  -1  -3  -2  319.47   24.43
  -1  -3  -2  318.67   24.16
  -1  -3  -2  328.17   16.45
  -1  -3  -2  316.70    8.85
   1   3   313446.20  519.72
   1   3   312594.20  242.69
   1   3   312941.20  509.67
   1   3   312833.40  252.67
   1   3   313688.50  593.15
   1   3   313859.50  599.72
  -1  -3  -314031.90  547.21
  -1  -3  -313006.00  574.76
  -1  -3  -313370.70  585.90
  -1  -3  -313786.40  516.90
   1   3   4  369.90    8.68
   1   3   4  388.15   37.47
   1   3   4  412.59   31.15
   1   3   4  351.57    8.33
   1   3   4  391.96   24.51
   1   3   4  391.67   29.03
  -1  -3  -4  357.50   26.59
  -1  -3  -4  425.79   28.57
  -1  -3  -4  365.29   26.38
  -1  -3  -4  369.33   25.90
   1   3   5 7794.77  208.37
   1   3   5 8159.71  417.46
   1   3   5 8554.73  389.33
   1   3   5 7631.15  389.02
   1   3   5 7420.37  203.65
   1   3   5 8224.84  366.80
  -1  -3  -5 8157.08  370.98
  -1  -3  -5 7954.25  365.97
  -1  -3  -5 7754.03  345.99
  -1  -3  -5 9168.26  473.84
  -1  -3  -5 8134.73  357.30
   1   3   6 3020.07  141.01
   1   3   6 3055.85  189.86
   1   3   6 2834.19   87.80
   1   3   6 3129.50  151.31
   1   3   6 2754.37   84.97
   1   3   6 2895.14  147.06
  -1  -3  -6 2953.46  136.45
  -1  -3  -6 2959.79  152.65
  -1  -3  -6 3558.61  167.94
  -1  -3  -6 2801.22  129.92
  -1  -3  -6 3034.44  152.92
   1   3   715521.40  796.61
   1   3   715968.30  874.08
   1   3   714876.10  845.31
   1   3   715542.50  815.27
   1   3   713941.30  575.16
   1   3   714410.90  578.70
  -1  -3  -714610.20  792.92
  -1  -3  -715122.80  759.28
  -1  -3  -714391.50  726.37
  -1  -3  -715951.90  878.18
  -1  -3  -714983.60  844.46
  -1  -3  -715480.00  858.79
   1   3   8 1037.74   70.32
   1   3   8 1112.64   77.81
   1   3   8 1251.34   77.79
   1   3   8  922.85   46.02
   1   3   8  933.49   42.52
   1   3   8 1030.25   74.56
  -1  -3  -8 1085.21   74.20
  -1  -3  -8 1086.04   75.80
  -1  -3  -8 1087.83   76.27
  -1  -3  -8  971.73   48.01
  -1  -3  -8  997.52   64.13
   1   3   942247.50 3149.09
   1   3   941016.60 2556.30
   1   3   937944.40 2334.44
   1   3   944346.10 2984.17
   1   3   943234.10 3148.71
   1   3   939224.20 2369.46
  -1  -3  -943108.10 3151.30
  -1  -3  -942101.70 2430.87
  -1  -3  -938362.10 2398.80
  -1  -3  -941819.30 2907.40
  -1  -3  -942926.70 3143.56
  -1  -3  -938771.70 2471.21
  -1  -3  -943338.30 3130.03
   1   3  10   25.62   12.15
   1   3  10   21.93    6.22
   1   3  10   21.99    4.89
   1   3  10   19.45   11.84
  -1  -3 -10   16.34    6.35
  -1  -3 -10   36.95    5.66
  -1  -3 -10   15.65    4.70
  -1  -3 -10   23.02   12.27
  -1  -3 -10   22.17   11.52
  -1  -3 -10   31.80   17.26
   1   3  11 2308.93  167.09
   1   3  11 2480.47  173.28
   1   3  11 2023.01  110.69
   1   3  11 1885.78   99.90
   1   3  11 2387.34  202.62
  -1  -3 -11 2421.23  171.23
  -1  -3 -11 2269.45  107.30
  -1  -3 -11 2230.69  185.77
  -1  -3 -11 2225.67  156.37
  -1  -3 -11 2234.90  162.28
  -1  -3 -11 2335.59  201.32
   1   3  12   64.10   17.29
   1   3  12   52.03   13.26
   1   3  12   37.89    6.80
   1   3  12   41.41    9.41
  -1  -3 -12   48.07   17.90
  -1  -3 -12   43.46   17.17
   1   3  13 3795.12  265.98
   1   3  13 2715.01  258.51
  -1  -3 -13 2881.12  280.80
  -1  -3 -13 2729.60  249.96
   1   3  1413836.70 1282.23
   1   3  1414764.10 1362.43
  -1  -3 -1415371.40 1470.44
  -1  -3 -1414826.70 1320.23
   1   3  15   46.76   27.65
   1   3  15  196.18   27.66
  -1  -3 -15   48.74   27.15
  -1  -3 -15   45.51   44.14
   1   3  16 3419.60  312.07
  -1  -3 -16 3824.88  387.81
  -1  -3 -16 3344.95  303.44
  -1  -3 -17  128.79   35.57
  -1  -3 -17   97.60   36.90
  -1  -3 -18  409.38   57.14
  -1  -3 -18  393.20   48.89
  -1  -3 -19    5.49    9.06
  -1  -3 -19    6.23   11.65
  -1  -3 -20   87.84   20.37
  -1  -3 -20   66.97   14.80
   1   4 -18   33.05   20.97
  -1  -4  18   18.36   31.37
   1   4 -17 2302.33  142.90
   1   4 -17 2635.86  265.53
  -1  -4  17 2410.62  246.41
   1   4 -16  175.13   22.73
   1   4 -16  207.00   47.67
  -1  -4  16  206.32   40.67
   1   4 -15 1214.13   96.19
   1   4 -15 1408.68  166.04
  -1  -4  15 1399.66  145.81
   1   4 -14   80.88   26.44
   1   4 -14   54.89   14.88
   1   4 -13  124.64   34.27
   1   4 -13  118.24   19.79
   1   4 -12  217.73   27.83
   1   4 -12  250.41   42.58
   1   4 -11    7.09    7.57
   1   4 -11   -1.08   12.17
   1   4 -10 1461.64   96.93
   1   4 -10 1576.06  130.37
  -1  -4  10 1199.36   82.26
   1   4  -9 1380.16   87.30
   1   4  -9 1474.71  153.37
  -1  -4   9 1412.65   91.61
  -1  -4   9 1209.59   77.42
   1   4  -8 2257.09  131.58
   1   4  -8 2416.12  169.48
  -1  -4   8 2102.90  128.48
  -1  -4   8 2283.17  163.96
  -1  -4   8 2045.65  120.15
   1   4  -7 3346.32  192.08
   1   4  -7 3778.95  244.08
   1   4  -7 3739.98  193.72
  -1  -4   7 3559.52  190.90
  -1  -4   7 3570.28  234.05
  -1  -4   7 3542.22  187.84
   1   4  -6  235.46   21.38
   1   4  -6  258.29   19.32
   1   4  -6  252.63   28.46
  -1  -4   6  227.17   24.32
  -1  -4   6  235.79   39.27
  -1  -4   6  237.34   19.54
   1   4  -510539.40  518.50
   1   4  -5 8950.67  233.34
   1   4  -511162.50  493.56
   1   4  -5 8797.97  247.51
   1   4  -510634.80  568.44
   1   4  -5 9513.14  267.14
  -1  -4   510503.10  622.33
  -1  -4   5 9689.40  242.26
  -1  -4   511126.60  524.86
  -1  -4   510486.40  471.86
  -1  -4   5 8684.56  224.34
   1   4  -4   73.75   15.37
   1   4  -4   64.19    4.51
   1   4  -4   68.76    2.11
   1   4  -4  103.53   11.94
   1   4  -4   63.79   13.57
  -1  -4   4   69.68    4.32
  -1  -4   4   65.45    4.35
  -1  -4   4   82.74   13.40
  -1  -4   4   79.86    9.47
  -1  -4   4   79.13    7.65
   1   4  -3 8653.04  301.35
   1   4  -3 8501.96  436.08
   1   4  -3 8965.40  339.85
   1   4  -3 8573.37  421.36
  -1  -4   3 8752.29  424.37
  -1  -4   3 8110.52  298.94
  -1  -4   3 9391.41  432.91
  -1  -4   3 8508.62  341.61
   1   4  -2 2861.65   94.74
   1   4  -2 2715.33  156.81
   1   4  -2 2779.68  100.20
   1   4  -2 2688.19  122.66
  -1  -4   2 2721.80  121.89
  -1  -4   2 2887.27  134.78
  -1  -4   2 2678.21  103.52
  -1  -4   2 2332.58   86.89
   1   4  -1397455.025647.50
   1   4  -1406892.033114.70
   1   4  -1416263.033821.00
   1   4  -1414989.030650.50
   1   4  -1426613.030567.40
  -1  -4   1415135.030954.50
  -1  -4   1408880.033159.90
  -1  -4   1397812.028755.00
  -1  -4   1462760.028434.10
   1   4   0   60.16    7.19
   1   4   0   32.87   16.10
   1   4   0   39.69   10.21
   1   4   0   40.29    9.43
  -1  -4   0   54.00    5.06
  -1  -4   0   16.14   15.79
  -1  -4   0   42.14    3.16
  -1  -4   0   38.28    6.36
  -1  -4   0   53.64   12.27
   1   4   1184765.0 9271.98
   1   4   1192244.012426.00
   1   4   1186968.012676.20
   1   4   1176166.0 9112.01
  -1  -4  -1188032.0 8895.76
  -1  -4  -1185884.0 9205.00
  -1  -4  -1181142.0 9195.79
  -1  -4  -1181394.011959.80
  -1  -4  -1178054.0 9346.24
  -1  -4  -1181970.012324.40
   1   4   2 2120.72  104.21
   1   4   2 2072.17   70.35
   1   4   2 2309.46  113.04
   1   4   2 1922.48   52.88
  -1  -4  -2 2029.90  100.72
  -1  -4  -2 1919.62   51.23
  -1  -4  -2 2086.69  105.33
  -1  -4  -2 2121.33   69.65
  -1  -4  -2 2085.47   66.86
   1   4   3 1041.34   24.28
   1   4   3 1189.74   87.11
   1   4   3 1181.19   49.46
   1   4   3 1072.85   26.69
   1   4   3 1171.15   66.73
  -1  -4  -3 1066.18   26.38
  -1  -4  -3 1284.21   49.27
  -1  -4  -3 1104.28   61.19
  -1  -4  -3 1098.21   82.79
  -1  -4  -3 1230.85   50.44
   1   4   4 1791.58   80.02
   1   4   4 1699.30   82.85
   1   4   4 1824.13   93.58
   1   4   4 1770.10   95.10
   1   4   4 1590.96   42.27
   1   4   4 1677.42   41.16
  -1  -4  -4 1816.81   80.13
  -1  -4  -4 1755.72   86.49
  -1  -4  -4 1681.98   87.07
  -1  -4  -4 1792.30   95.58
  -1  -4  -4 1801.71   73.60
   1   4   512440.20  380.84
   1   4   512818.50  667.12
   1   4   512750.30  641.60
   1   4   511530.70  359.30
   1   4   512728.10  649.43
   1   4   512121.80  569.64
  -1  -4  -513077.90  673.76
  -1  -4  -512401.60  622.67
  -1  -4  -511804.60  594.91
  -1  -4  -512893.10  585.49
  -1  -4  -511881.60  605.82
   1   4   6 1227.47   91.47
   1   4   6 1248.38   72.15
   1   4   6 1183.16   77.53
   1   4   6 1276.03   95.17
   1   4   6 1054.60   32.21
   1   4   6 1192.41   44.48
  -1  -4  -6 1236.27   65.61
  -1  -4  -6 1178.40   88.50
  -1  -4  -6 1152.28   80.13
  -1  -4  -6 1240.02   69.49
  -1  -4  -6 1147.15   83.12
  -1  -4  -6 1264.67   91.76
   1   4   7 1824.56  104.26
   1   4   7 1831.66  107.38
   1   4   7 1725.73   98.67
   1   4   7 1971.56  108.43
   1   4   7 1645.80   54.17
   1   4   7 1805.58   63.86
  -1  -4  -7 2035.89  120.06
  -1  -4  -7 1776.75   98.15
  -1  -4  -7 1666.75  103.61
  -1  -4  -7 1685.63   89.89
  -1  -4  -7 1873.76  103.29
  -1  -4  -7 1893.21  136.93
   1   4   8  451.02   22.33
   1   4   8  495.84   38.78
   1   4   8  446.52   19.06
   1   4   8  558.58   42.18
   1   4   8  494.72   34.23
   1   4   8  522.31   59.72
  -1  -4  -8  523.57   43.65
  -1  -4  -8  461.89   41.92
  -1  -4  -8  504.26   31.25
  -1  -4  -8  557.09   61.69
  -1  -4  -8  496.13   33.34
  -1  -4  -8  538.84   41.34
   1   4   9  554.85   49.36
   1   4   9  508.27   43.15
   1   4   9  482.52   26.92
   1   4   9  534.42   49.61
   1   4   9  432.04   20.43
   1   4   9  504.51   33.86
  -1  -4  -9  562.71   46.20
  -1  -4  -9  507.74   30.29
  -1  -4  -9  565.19   47.76
  -1  -4  -9  512.48   62.68
  -1  -4  -9  600.51   69.93
  -1  -4  -9  528.23   33.62
   1   4  10   13.06    6.21
   1   4  10   15.55   11.41
   1   4  10   27.57    9.46
   1   4  10    8.14    4.04
   1   4  10   26.68   10.46
  -1  -4 -10   13.54    4.66
  -1  -4 -10   20.56   11.31
  -1  -4 -10   12.77   11.02
  -1  -4 -10   47.52    7.43
  -1  -4 -10   18.17   11.28
  -1  -4 -10   14.54    7.73
  -1  -4 -10    9.83   11.51
   1   4  11  664.25   59.34
   1   4  11  622.23   57.19
   1   4  11  660.60   50.50
  -1  -4 -11  575.21   38.32
  -1  -4 -11  515.98   29.48
  -1  -4 -11  614.96   59.27
  -1  -4 -11  596.48   57.88
  -1  -4 -11  654.03   59.83
  -1  -4 -11  652.03   59.07
   1   4  12   26.42   18.29
   1   4  12   67.52   13.56
  -1  -4 -12   33.67   17.98
  -1  -4 -12   43.97   17.87
   1   4  1319933.10 1749.79
   1   4  1319247.40 1671.79
  -1  -4 -1320084.40 1709.43
  -1  -4 -1321220.80 1876.30
   1   4  14  438.82   67.74
   1   4  14  456.77   47.26
  -1  -4 -14  486.11   70.21
  -1  -4 -14  469.76   66.09
   1   4  15 5432.09  473.90
   1   4  15 4887.52  375.31
  -1  -4 -15 6176.90  634.52
  -1  -4 -15 5388.82  463.78
   1   4  16    4.59   13.37
  -1  -4 -16    8.48   13.11
  -1  -4 -16    4.86   16.20
  -1  -4 -17  781.34  101.37
  -1  -4 -17  656.98   82.23
  -1  -4 -18  874.71   94.52
  -1  -4 -18  918.56   91.17
  -1  -4 -19    9.27   12.03
  -1  -4 -19    5.33   15.11
  -1  -4 -20  519.90   57.13
  -1  -4 -20  501.85   47.08
   1   5 -17  452.87   79.65
  -1  -5  17  460.38   72.76
   1   5 -16    5.45   14.27
  -1  -5  16   -7.27   12.41
   1   5 -15 1661.27  191.96
  -1  -5  15 1640.56  167.44
   1   5 -14  164.14   39.58
   1   5 -13 3716.24  346.64
   1   5 -12   68.47   34.58
   1   5 -11  938.34  103.03
   1   5 -10  117.12   24.08
   1   5 -10   88.86   12.98
  -1  -5  10   72.57   12.85
   1   5  -9  126.38   18.86
   1   5  -9  110.51   25.86
  -1  -5   9   78.14   14.37
  -1  -5   9  103.34   20.04
   1   5  -8 3458.83  222.02
   1   5  -8 3879.15  277.96
   1   5  -8 3153.81  220.97
  -1  -5   8 3527.57  218.12
  -1  -5   8 3308.38  212.84
   1   5  -7 2924.29  186.63
   1   5  -7 3179.20  180.34
   1   5  -7 3298.06  270.60
  -1  -5   7 3230.70  171.38
  -1  -5   7 3112.91  222.61
  -1  -5   7 3037.95  178.87
   1   5  -6 1169.49   73.25
   1   5  -6 1133.60   55.08
   1   5  -6 1224.82   84.01
  -1  -5   6 1084.02   56.43
  -1  -5   6 1213.30   86.47
  -1  -5   6 1156.34   70.75
   1   5  -5  529.59   26.01
   1   5  -5  533.88   45.30
   1   5  -5  533.03   38.32
  -1  -5   5  574.99   26.59
  -1  -5   5  511.99   44.39
  -1  -5   5  535.73   39.91
   1   5  -4 1837.23   65.35
   1   5  -4 2148.43   79.88
   1   5  -4 2231.40  131.45
   1   5  -4 2259.09  117.50
  -1  -5   4 1771.79   64.97
  -1  -5   4 2036.39   76.38
  -1  -5   4 1939.89   61.64
  -1  -5   4 2200.21  144.60
   1   5  -3 2011.67   67.25
   1   5  -3 1799.58   77.23
   1   5  -3 1812.65   99.09
   1   5  -3 1778.83  101.38
  -1  -5   3 1671.70   61.14
  -1  -5   3 1936.97  110.13
  -1  -5   3 1927.00   70.25
  -1  -5   3 2495.17  111.93
  -1  -5   3 1723.46   66.29
   1   5  -2 2755.53  136.67
   1   5  -2 2529.53  124.68
   1   5  -2 2605.14   80.16
   1   5  -2 2644.68  105.26
  -1  -5   2 2388.69   77.71
  -1  -5   2 2828.10  143.95
  -1  -5   2 2727.67   96.31
  -1  -5   2 2201.01   87.71
  -1  -5   2 2663.59  129.91
   1   5  -173897.40 4109.51
   1   5  -170672.80 4511.26
   1   5  -169721.40 4169.22
   1   5  -167235.40 2803.04
  -1  -5   170965.00 4568.40
  -1  -5   175527.50 4091.10
  -1  -5   166473.60 3768.64
  -1  -5   166181.10 2211.15
  -1  -5   168361.50 2875.24
  -1  -5   171020.90 4246.45
   1   5   0  978.20   47.21
   1   5   0 1080.38   67.95
   1   5   0 1048.87   55.62
   1   5   0  992.52   27.79
  -1  -5   0 1067.90   30.72
  -1  -5   0 1091.64   54.67
  -1  -5   0 1048.03   65.32
  -1  -5   0  982.17   50.10
  -1  -5   0  983.86   58.85
  -1  -5   0  991.36   27.23
  -1  -5   0 1012.30   28.37
   1   5   1224547.017504.50
   1   5   1216041.013793.50
   1   5   1234488.017341.40
  -1  -5  -1211327.010692.40
  -1  -5  -1223394.017475.20
  -1  -5  -1225772.011053.60
  -1  -5  -1225050.016711.70
  -1  -5  -1242447.017368.80
  -1  -5  -1227439.012677.40
  -1  -5  -1222498.014260.60
   1   5   2   68.21   17.79
   1   5   2   38.05    5.77
   1   5   2   66.17   11.86
  -1  -5  -2   42.70    5.19
  -1  -5  -2   25.49   12.25
  -1  -5  -2   16.56   16.05
  -1  -5  -2   33.95    9.40
  -1  -5  -2   56.96   11.85
  -1  -5  -2   47.33    5.41
   1   5   3 4341.51  211.53
   1   5   3 4604.27  227.89
   1   5   3 3776.42  116.12
   1   5   3 3881.75  120.97
  -1  -5  -3 3883.28  229.52
  -1  -5  -3 4344.46  165.09
  -1  -5  -3 4290.04  159.77
  -1  -5  -3 4029.08  202.98
  -1  -5  -3 3816.64  119.57
  -1  -5  -3 4354.77  208.63
   1   5   4    0.63    7.25
   1   5   4    1.99    5.24
   1   5   4    1.18    2.14
   1   5   4    6.92    6.89
   1   5   4    4.99    3.36
   1   5   4    3.14    3.39
  -1  -5  -4   -2.04    2.32
  -1  -5  -4    9.09    3.80
  -1  -5  -4    1.05    6.74
  -1  -5  -4    0.43    6.07
  -1  -5  -4    2.98    5.11
  -1  -5  -4    0.24    7.11
   1   5   513909.80  500.70
   1   5   515337.70  845.89
   1   5   514175.70  689.11
   1   5   515155.00  816.98
   1   5   512985.40  469.02
   1   5   514776.30  759.08
  -1  -5  -515064.60  814.07
  -1  -5  -514993.60  758.54
  -1  -5  -514567.10  676.26
  -1  -5  -514005.80  780.39
  -1  -5  -514238.10  792.26
   1   5   6 4993.89  271.05
   1   5   6 5003.22  301.33
   1   5   6 4873.56  247.75
   1   5   6 4162.74  145.17
   1   5   6 4529.56  218.14
   1   5   6 4558.52  159.05
  -1  -5  -6 4747.16  220.19
  -1  -5  -6 4512.09  240.86
  -1  -5  -6 4889.00  259.01
  -1  -5  -6 4426.07  234.39
  -1  -5  -6 5020.64  253.43
   1   5   7  239.97   31.67
   1   5   7  334.10   31.54
   1   5   7  252.23   23.47
   1   5   7  317.64   31.29
   1   5   7  260.22   11.51
   1   5   7  323.07   19.52
  -1  -5  -7  303.93   45.11
  -1  -5  -7  262.93   27.64
  -1  -5  -7  276.39   31.09
  -1  -5  -7  261.46   24.56
  -1  -5  -7  338.70   30.80
   1   5   8    0.31    8.46
   1   5   8    4.22    7.49
   1   5   8   21.17    8.96
   1   5   8    1.09    2.44
   1   5   8    5.63    7.02
   1   5   8   -0.75    3.91
  -1  -5  -8    0.42    6.60
  -1  -5  -8   -1.39    8.46
  -1  -5  -8    6.65    8.14
  -1  -5  -8   12.40    6.79
  -1  -5  -8   10.29    8.62
   1   5   9  579.81   41.77
   1   5   9  562.49   42.98
   1   5   9  623.69   46.25
   1   5   9  522.58   39.58
   1   5   9  661.57   53.62
   1   5   9  486.26   21.80
  -1  -5  -9  542.48   53.05
  -1  -5  -9  618.75   59.45
  -1  -5  -9  579.91   37.45
  -1  -5  -9  656.88   52.01
  -1  -5  -9  578.98   41.49
   1   5  10   79.94   17.44
   1   5  10   97.24   16.59
   1   5  10   98.07   20.47
  -1  -5 -10   99.62   17.72
  -1  -5 -10   97.52   27.09
  -1  -5 -10  104.49   16.00
  -1  -5 -10   89.70   11.83
  -1  -5 -10  100.47   20.58
  -1  -5 -10   78.94   29.78
   1   5  11   45.37   24.16
   1   5  11   55.56   20.04
   1   5  11   43.35   13.30
  -1  -5 -11   53.98   23.59
  -1  -5 -11   46.51   15.51
  -1  -5 -11   61.23   11.52
  -1  -5 -11   35.57   18.54
  -1  -5 -11   32.94   11.73
   1   5  12   60.24   18.35
   1   5  12   59.57   13.44
  -1  -5 -12   42.73   10.46
  -1  -5 -12   38.20    7.76
  -1  -5 -12   49.55   24.25
  -1  -5 -12   64.07   18.37
   1   5  13 3230.95  235.19
   1   5  13 3436.20  283.58
  -1  -5 -13 3612.66  286.56
  -1  -5 -13 3425.78  280.58
   1   5  14   54.11   24.21
   1   5  14   51.21   15.54
  -1  -5 -14   79.63   22.71
  -1  -5 -14   69.32   23.31
   1   5  15 1278.12  112.32
   1   5  15 1401.53  147.13
  -1  -5 -15 1346.17  142.90
  -1  -5 -15 1549.58  159.55
  -1  -5 -16    4.83   15.37
  -1  -5 -16    9.19   13.58
  -1  -5 -17  983.26  115.85
  -1  -5 -17  899.91  100.53
  -1  -5 -18   22.99   15.69
  -1  -5 -18   22.76   15.13
  -1  -5 -19  151.69   29.42
  -1  -5 -19  152.47   28.90
  -1  -5 -20   83.42   19.92
  -1  -5 -20   64.64   17.82
   1   6 -17  154.23   41.57
  -1  -6  17  168.89   37.50
   1   6 -16 2267.34  214.72
  -1  -6  16 2155.72  205.48
   1   6 -15   68.60   33.22
  -1  -6  15   93.07   26.95
   1   6 -14  825.33  103.46
   1   6 -13 1622.30  175.37
   1   6 -12   -1.34   11.66
   1   6 -11  606.17   75.16
   1   6 -10   18.25   13.95
  -1  -6  10   10.64    7.74
   1   6  -9 9751.92  790.06
  -1  -6   9 8245.32  625.74
   1   6  -8  325.38   42.42
   1   6  -8  424.70   49.84
  -1  -6   8  328.72   33.84
   1   6  -7 8153.45  576.35
   1   6  -7 7352.11  525.91
  -1  -6   7 7567.69  512.61
   1   6  -6  154.13   22.55
   1   6  -6  172.12   24.63
  -1  -6   6  162.53   25.45
  -1  -6   6  156.52   19.86
   1   6  -5 1424.76   90.84
   1   6  -5 1384.56   98.10
  -1  -6   5 1449.52  102.39
  -1  -6   5 1476.67   94.96
   1   6  -4 1409.64   87.17
   1   6  -4 1250.21   54.06
   1   6  -4 1466.23  106.82
  -1  -6   4 1414.75   92.04
  -1  -6   4 1398.34   87.65
   1   6  -3  153.79   10.19
   1   6  -3  156.86    9.46
   1   6  -3  180.58   21.33
   1   6  -3  168.74   20.03
  -1  -6   3  166.57    7.18
  -1  -6   3  172.06   27.72
  -1  -6   3  198.78    9.64
   1   6  -2 2627.22  113.20
   1   6  -2 2825.11  149.88
   1   6  -2 2649.29  137.50
  -1  -6   2 2263.29   68.72
  -1  -6   2 2744.07  106.23
  -1  -6   2 2670.23  140.50
   1   6  -111382.50  295.29
   1   6  -112893.20  595.88
   1   6  -112323.60  617.59
   1   6  -112838.70  681.06
  -1  -6   111605.90  299.66
  -1  -6   112465.50  684.74
  -1  -6   113543.30  587.97
  -1  -6   111627.70  530.87
  -1  -6   112615.00  634.23
  -1  -6   110815.10  282.72
  -1  -6   111420.00  342.19
   1   6   0  757.76   42.63
   1   6   0  754.81   51.92
   1   6   0  687.28   36.86
  -1  -6   0  750.05   39.99
  -1  -6   0  728.99   67.97
  -1  -6   0  684.82   35.56
  -1  -6   0  611.61   21.73
  -1  -6   0  687.33   37.90
   1   6   1 4631.18  247.19
   1   6   1 4253.12  183.54
   1   6   1 4651.83  226.87
  -1  -6  -1 4638.14  100.43
  -1  -6  -1 4263.65  245.20
  -1  -6  -1 4555.02  156.63
  -1  -6  -1 4768.04  222.40
  -1  -6  -1 4236.53  208.90
  -1  -6  -1 4377.18  192.58
  -1  -6  -1 4312.87   98.06
   1   6   2 2717.42  145.87
   1   6   2 2376.29   94.76
   1   6   2 2810.56  140.65
  -1  -6  -2 2265.60   63.15
  -1  -6  -2 2820.82  135.80
  -1  -6  -2 2530.12  159.11
  -1  -6  -2 2393.45   96.68
  -1  -6  -2 2566.15  145.72
  -1  -6  -2 2662.23   99.58
   1   6   3 1724.51   99.86
   1   6   3 1810.85   99.59
   1   6   3 1381.97   53.50
   1   6   3 1501.23   56.48
  -1  -6  -3 1452.82   63.06
  -1  -6  -3 1600.42   93.69
  -1  -6  -3 1607.99   47.57
  -1  -6  -3 1744.05   97.20
  -1  -6  -3 1757.61   70.78
   1   6   4  781.54   53.76
   1   6   4  602.08   23.90
   1   6   4  559.48   21.87
   1   6   4  723.44   53.18
  -1  -6  -4  536.01   22.72
  -1  -6  -4  632.59   25.81
  -1  -6  -4  737.78   51.53
  -1  -6  -4  704.54   37.15
  -1  -6  -4  651.28   44.36
  -1  -6  -4  667.32   49.59
   1   6   519164.10  861.43
   1   6   522239.70 1366.24
   1   6   523064.10 1381.15
   1   6   520022.60  974.95
   1   6   518498.10  818.12
  -1  -6  -522105.10 1212.69
  -1  -6  -522240.90 1326.49
  -1  -6  -521010.00 1284.85
  -1  -6  -520396.10 1255.80
  -1  -6  -520972.30 1019.62
   1   6   6  251.71   16.64
   1   6   6  321.52   33.34
   1   6   6  306.37   27.51
   1   6   6  316.31   31.07
   1   6   6  273.32   17.04
  -1  -6  -6  291.46   19.93
  -1  -6  -6  297.69   29.21
  -1  -6  -6  332.54   32.70
  -1  -6  -6  293.29   27.35
  -1  -6  -6  308.93   27.04
   1   6   7    6.20    9.99
   1   6   7   11.93    9.79
   1   6   7   11.42    9.28
   1   6   7   18.56    5.85
   1   6   7   15.19    3.20
  -1  -6  -7   17.40    6.46
  -1  -6  -7    3.58    8.51
  -1  -6  -7    9.86   10.11
  -1  -6  -7    9.24    8.83
  -1  -6  -7    5.12    9.45
   1   6   8  106.85   17.27
   1   6   8   72.52    5.50
   1   6   8   97.33   17.66
   1   6   8   91.12   12.02
   1   6   8  125.09   16.93
   1   6   8   83.46    8.40
  -1  -6  -8   88.68   18.22
  -1  -6  -8  106.34   20.10
  -1  -6  -8  103.53   17.82
  -1  -6  -8   99.31   21.13
  -1  -6  -8  106.94   16.79
   1   6   9  733.05   57.09
   1   6   9  785.65   57.44
   1   6   9  695.07   47.92
   1   6   9  788.39   62.74
  -1  -6  -9  758.89   52.88
  -1  -6  -9  748.77   63.19
  -1  -6  -9  698.59   50.10
  -1  -6  -9  848.17   72.14
  -1  -6  -9  741.27   55.84
   1   6  10  177.34   27.08
   1   6  10  177.34   21.57
   1   6  10  150.77   20.06
  -1  -6 -10  163.31   21.36
  -1  -6 -10  151.23   28.94
  -1  -6 -10  155.15   23.50
  -1  -6 -10  148.53   18.13
  -1  -6 -10  173.05   26.62
   1   6  11  165.83   29.50
   1   6  11  142.92   22.20
  -1  -6 -11  145.44   32.57
  -1  -6 -11  192.90   23.31
  -1  -6 -11  152.74   17.53
  -1  -6 -11  138.82   31.98
  -1  -6 -11  169.00   29.26
   1   6  12 3373.62  236.79
   1   6  12 3504.52  271.73
  -1  -6 -12 2685.29  203.59
  -1  -6 -12 3626.65  260.62
  -1  -6 -12 3525.36  264.98
   1   6  13 1071.03   83.80
   1   6  13 1200.13  113.55
  -1  -6 -13  886.10   92.24
  -1  -6 -13 1178.35  109.82
  -1  -6 -13 1222.49  103.63
   1   6  14 1538.89  121.55
  -1  -6 -14 1729.22  191.66
  -1  -6 -14 1716.48  208.74
   1   6  15 1921.68  153.43
  -1  -6 -15 2410.99  218.01
  -1  -6 -15 2217.39  212.69
  -1  -6 -16   23.73   17.96
  -1  -6 -16   26.93   18.00
  -1  -6 -17   51.14   22.96
  -1  -6 -17   67.61   20.03
  -1  -6 -18   64.83   19.96
  -1  -6 -18   30.96   17.20
  -1  -6 -19  257.15   51.53
  -1  -6 -19  295.68   41.72
  -1  -6 -20  144.07   25.22
  -1  -6 -20  160.26   35.47
   1   7 -16  388.40   90.74
  -1  -7  16  392.57   82.60
   1   7 -15   -0.13   15.66
  -1  -7  15   11.31   13.18
   1   7 -14 2787.08  258.42
   1   7 -13    3.32   13.47
   1   7 -12   49.25   31.29
   1   7 -11  259.20   44.93
   1   7 -10   24.19   14.41
  -1  -7  10    9.43    8.58
   1   7  -9  146.44   28.58
  -1  -7   9  107.00   18.47
   1   7  -8   30.72   14.17
   1   7  -8   28.98   15.13
  -1  -7   8   13.79   10.30
   1   7  -7  413.17   52.78
   1   7  -7  421.44   49.55
  -1  -7   7  427.94   41.00
   1   7  -6    7.94    9.19
   1   7  -6    5.49    8.99
  -1  -7   6    0.69    7.63
   1   7  -5  215.16   25.51
   1   7  -5  192.01   26.02
  -1  -7   5  199.16   27.56
  -1  -7   5  190.19   24.59
   1   7  -4   81.86   16.42
   1   7  -4   71.63   15.70
  -1  -7   4   86.09   16.20
  -1  -7   4   74.11   16.24
   1   7  -311233.30  708.46
   1   7  -310518.10  674.50
  -1  -7   310841.70  708.46
   1   7  -2    6.70    8.69
   1   7  -2   11.28    7.02
   1   7  -2    4.45    4.19
  -1  -7   2    5.99    3.97
  -1  -7   2   15.63   10.05
   1   7  -1 7852.39  463.22
   1   7  -1 7041.78  357.24
   1   7  -1 7152.04  403.92
  -1  -7   1 7197.09  417.52
  -1  -7   1 7711.78  361.77
   1   7   0    5.23    7.54
   1   7   0    2.39    7.55
   1   7   0    2.02    4.85
  -1  -7   0    2.48    7.34
  -1  -7   0   -0.48    2.08
  -1  -7   0    0.45    4.68
  -1  -7   0    2.43    7.43
   1   7   1 1354.65   76.91
   1   7   1 1302.90  115.29
   1   7   1 1168.36   61.67
  -1  -7  -1 1168.19   47.33
  -1  -7  -1 1224.66   88.35
  -1  -7  -1 1377.91   74.55
  -1  -7  -1 1610.50   78.67
   1   7   2  501.51   40.02
   1   7   2  350.18   20.94
   1   7   2  418.11   35.52
  -1  -7  -2  374.82   19.78
  -1  -7  -2  461.63   33.73
  -1  -7  -2  418.91   49.78
  -1  -7  -2  324.92   20.40
   1   7   3 5179.46  345.72
   1   7   3 4517.85  198.19
   1   7   3 5346.95  299.54
  -1  -7  -3 4377.65  207.23
  -1  -7  -3 4971.91  295.49
  -1  -7  -3 5537.93  294.20
  -1  -7  -3 5282.72  235.45
   1   7   4 3129.37  172.13
   1   7   4 3230.52  179.71
   1   7   4 2393.80  103.51
   1   7   4 2375.72  100.21
  -1  -7  -4 2622.01   88.87
  -1  -7  -4 2985.75  166.79
  -1  -7  -4 2798.21  156.70
  -1  -7  -4 3125.39  139.51
  -1  -7  -4 2146.79   98.50
  -1  -7  -4 3212.68  172.02
   1   7   5 1303.81  101.10
   1   7   5  927.99   37.77
   1   7   5 1211.97  106.34
   1   7   5  971.36   40.90
  -1  -7  -5  988.33   42.46
  -1  -7  -5 1176.28   48.73
  -1  -7  -5 1170.84   79.07
  -1  -7  -5 1147.11   79.17
  -1  -7  -5 1085.93   69.70
  -1  -7  -5 1296.86   80.71
   1   7   6 1177.06   80.99
   1   7   6 1039.56   79.01
  -1  -7  -6  943.07   45.78
  -1  -7  -6  998.44   72.48
  -1  -7  -6  964.70   67.53
  -1  -7  -6 1039.03   76.94
  -1  -7  -6 1044.13   64.79
   1   7   714833.40  927.67
   1   7   711579.10  656.03
   1   7   713283.50  880.59
  -1  -7  -712665.60  843.96
  -1  -7  -711768.70  788.34
  -1  -7  -713924.20  851.56
  -1  -7  -713458.80  873.91
  -1  -7  -713191.50  703.02
   1   7   8   35.61   13.88
   1   7   8   52.82   13.71
   1   7   8   28.15    9.56
  -1  -7  -8   33.78    7.98
  -1  -7  -8   28.25   11.65
  -1  -7  -8   49.61   11.98
  -1  -7  -8   35.79   13.94
  -1  -7  -8   32.25   12.80
   1   7   9  336.64   48.21
   1   7   9  270.21   23.03
  -1  -7  -9  304.13   25.20
  -1  -7  -9  339.02   38.93
  -1  -7  -9  283.17   31.35
  -1  -7  -9  411.94   36.57
  -1  -7  -9  318.89   44.27
   1   7  10   29.51   17.80
   1   7  10   38.09    9.79
  -1  -7 -10   32.87   14.34
  -1  -7 -10   34.17   14.99
  -1  -7 -10   23.19   22.94
  -1  -7 -10   55.20   14.97
   1   7  11 1144.28  116.05
  -1  -7 -11 1262.28   94.03
  -1  -7 -11 1361.71  103.88
  -1  -7 -11 1316.00  111.08
   1   7  12    8.94   13.14
  -1  -7 -12   14.24   10.33
  -1  -7 -12   14.55   10.49
  -1  -7 -12    6.97   13.41
   1   7  1316784.90 1441.35
  -1  -7 -1317579.70 1494.06
  -1  -7 -1317290.70 1503.77
  -1  -7 -1314011.70 1176.10
   1   7  14 1108.33   90.47
  -1  -7 -14 1283.24  113.52
  -1  -7 -14  827.67   78.99
  -1  -7 -14 1250.63  125.37
  -1  -7 -15 1921.17  202.17
  -1  -7 -15 2046.55  186.64
  -1  -7 -16  474.02   83.54
  -1  -7 -16  454.74   67.46
  -1  -7 -17   14.64   10.91
  -1  -7 -17   -1.61   14.10
  -1  -7 -18  171.51   28.69
  -1  -7 -18  223.96   37.69
  -1  -7 -19    3.16    8.61
  -1  -7 -19  -11.15   10.45
  -1  -7 -20   10.10    9.05
  -1  -7 -20   13.13   10.95
   1   8 -15  354.58   55.14
  -1  -8  15  325.81   48.32
   1   8 -14  323.01   58.19
  -1  -8  14  154.42   38.13
   1   8 -13  377.21   58.08
   1   8 -12   35.59   27.07
   1   8 -11   10.00   13.55
   1   8 -10    8.83   12.65
  -1  -8  10    4.06    8.15
   1   8  -9  186.03   34.17
  -1  -8   9  143.70   22.72
   1   8  -8  496.44   68.52
   1   8  -8  584.46   69.23
  -1  -8   8  493.26   52.14
   1   8  -7  264.53   51.21
   1   8  -7  255.86   42.87
  -1  -8   7  217.23   32.10
   1   8  -6  460.85   52.48
   1   8  -6  436.58   48.83
  -1  -8   6  414.16   44.23
   1   8  -5  241.79   28.51
   1   8  -5  150.38   43.21
  -1  -8   5  192.50   37.96
   1   8  -4   12.77   10.09
   1   8  -4   11.29    8.93
  -1  -8   4   11.69    9.88
  -1  -8   4    4.01    9.16
   1   8  -3   68.35   14.19
  -1  -8   3   72.76   14.91
   1   8  -2  908.99   73.47
   1   8  -2  776.75   79.40
  -1  -8   2  891.19   45.48
  -1  -8   2  826.48   65.53
   1   8  -1100391.0 9170.47
   1   8  -1109774.010245.70
  -1  -8   1113702.0 8746.69
  -1  -8   1104484.0 9492.31
   1   8   0 1546.40  115.59
   1   8   0 1842.57  141.07
   1   8   0 1634.71  103.45
  -1  -8   0 1754.51  132.35
  -1  -8   0 1774.45   96.37
  -1  -8   0 1604.48  104.90
   1   8   149678.90 3631.06
   1   8   150836.40 3984.65
   1   8   145900.40 3303.49
  -1  -8  -151943.10 3660.81
  -1  -8  -149563.00 3962.07
  -1  -8  -145059.10 3260.99
   1   8   2  313.20   29.96
   1   8   2  349.77   49.23
   1   8   2  260.05   20.29
  -1  -8  -2  254.73   19.00
  -1  -8  -2  323.10   33.58
  -1  -8  -2  346.11   28.83
  -1  -8  -2  281.39   16.72
   1   8   3 4899.43  286.04
   1   8   3 5107.69  308.06
   1   8   3 3999.66  206.03
   1   8   3 4254.65  210.58
  -1  -8  -3 4773.35  296.63
  -1  -8  -3 4057.14  203.65
  -1  -8  -3 4780.50  223.40
  -1  -8  -3 5293.56  288.12
   1   8   4  296.19   31.24
   1   8   4  281.45   29.88
   1   8   4  193.55   18.10
  -1  -8  -4  184.03   13.01
  -1  -8  -4  252.86   25.81
  -1  -8  -4  268.79   18.76
  -1  -8  -4  288.49   29.32
   1   8   5  616.37   55.18
   1   8   5  648.14   57.48
  -1  -8  -5  684.51   55.19
  -1  -8  -5  546.98   47.21
  -1  -8  -5  607.01   52.04
   1   8   6 4909.41  317.45
   1   8   6 4846.53  330.46
  -1  -8  -6 4632.73  314.33
  -1  -8  -6 4854.61  324.29
  -1  -8  -6 4490.55  306.44
  -1  -8  -6 4950.35  294.41
   1   8   7 9467.12  632.19
   1   8   7 9608.31  667.84
  -1  -8  -7 9175.30  633.81
  -1  -8  -7 8679.02  609.22
  -1  -8  -710011.00  631.79
  -1  -8  -7 9655.96  657.56
   1   8   8 1582.65  142.50
  -1  -8  -8 1349.88  132.28
  -1  -8  -8 1573.89  126.36
  -1  -8  -8 1236.69  102.91
  -1  -8  -8 1432.36  128.60
   1   8   9  468.19   47.05
   1   8   9  361.06   25.52
  -1  -8  -9  480.42   46.98
  -1  -8  -9  702.14   56.12
   1   8  10 1907.35  138.41
   1   8  10 1367.96   91.91
  -1  -8 -10 1860.58  147.40
  -1  -8 -10 1897.86  138.21
  -1  -8 -10 1654.82  104.93
   1   8  11  195.40   26.90
  -1  -8 -11  187.65   40.91
  -1  -8 -11  168.06   20.34
  -1  -8 -11  184.18   31.52
   1   8  12   28.12   13.38
  -1  -8 -12   24.67   16.68
  -1  -8 -12   42.11   15.24
  -1  -8 -12   25.33   11.72
   1   8  1318051.90 1536.07
  -1  -8 -1315575.60 1470.98
  -1  -8 -1319293.10 1610.86
  -1  -8 -1318783.70 1647.17
   1   8  14   99.90   19.69
  -1  -8 -14  130.33   23.84
  -1  -8 -14   92.39   21.81
  -1  -8 -14  145.34   43.61
  -1  -8 -1522714.10 2212.01
  -1  -8 -1522754.30 2190.73
  -1  -8 -16   10.23   14.64
  -1  -8 -16    6.62    8.98
  -1  -8 -17  177.59   24.99
  -1  -8 -17  198.74   38.35
  -1  -8 -18    4.83   11.79
  -1  -8 -18    2.31    8.12
  -1  -8 -19    7.32    7.83
  -1  -8 -19    4.29   11.62
  -1  -8 -20    9.65    6.73
  -1  -8 -20    9.52   10.25
   1   9 -14   -1.48   11.70
  -1  -9  14   -1.26   10.10
   1   9 -13  254.05   41.80
   1   9 -12   24.96   17.28
   1   9 -11   14.38   13.78
   1   9 -10    9.04   12.96
   1   9  -9 1944.37  183.65
  -1  -9   9 1705.11  146.13
   1   9  -8  514.32   66.91
  -1  -9   8  454.76   69.27
   1   9  -7  113.98   30.66
   1   9  -7   92.76   24.99
  -1  -9   7   76.30   21.60
   1   9  -6  295.10   48.71
   1   9  -6  314.17   40.69
  -1  -9   6  310.94   39.87
   1   9  -5  574.38   70.65
   1   9  -5  569.49   57.33
  -1  -9   5  605.37   62.43
   1   9  -4   -4.85    7.81
   1   9  -4    1.21    9.20
  -1  -9   4    1.91    8.82
   1   9  -3  433.11   43.14
   1   9  -3  471.89   53.33
  -1  -9   3  481.42   53.54
   1   9  -2  241.15   32.69
   1   9  -2  214.76   23.45
  -1  -9   2  190.76   25.79
   1   9  -1  776.93   89.15
  -1  -9   1  648.05   41.75
  -1  -9   1  600.73   52.05
   1   9   0   42.38   10.70
   1   9   0   47.97   18.24
  -1  -9   0   38.73   17.13
  -1  -9   0   80.88   11.09
  -1  -9   0   36.47   10.10
   1   9   1 7061.57  542.42
   1   9   1 5697.61  370.19
  -1  -9  -1 7689.26  498.71
  -1  -9  -1 7456.31  432.52
  -1  -9  -1 5506.52  366.50
   1   9   2   31.24   12.88
   1   9   2   14.70    6.53
  -1  -9  -2   55.24   12.25
  -1  -9  -2    9.77   15.20
  -1  -9  -2   15.57    6.44
   1   9   3   44.96   10.53
   1   9   3    2.56    5.34
  -1  -9  -3    0.52   10.04
  -1  -9  -3    2.51    4.61
  -1  -9  -3    5.91    4.66
  -1  -9  -3   57.38   12.52
   1   9   4   24.01   11.83
   1   9   4   11.93    5.07
   1   9   4   23.61   11.50
   1   9   4   22.68    4.88
  -1  -9  -4   19.73    5.95
  -1  -9  -4   21.31    9.95
  -1  -9  -4   10.93    4.56
  -1  -9  -4   25.91   15.38
   1   9   5  410.74   43.57
  -1  -9  -5  364.52   36.75
  -1  -9  -5  384.09   28.56
  -1  -9  -5  513.33   58.20
   1   9   6   -1.99    8.40
  -1  -9  -6    1.40    5.69
  -1  -9  -6    0.17    9.67
  -1  -9  -6    6.12   11.77
  -1  -9  -6   -1.59    7.44
   1   9   7 5081.18  360.99
  -1  -9  -7 5665.84  414.50
  -1  -9  -7 5207.37  379.96
   1   9   8  555.59   55.02
  -1  -9  -8  603.86   69.07
  -1  -9  -8  551.61   51.41
   1   9   9   94.48   19.37
  -1  -9  -9  110.79   20.47
  -1  -9  -9   63.30   25.20
   1   9  10 1370.45  113.07
  -1  -9 -10 1542.28  185.06
  -1  -9 -10 1476.21  123.48
   1   9  11  963.07   81.23
  -1  -9 -11  972.15   99.45
  -1  -9 -11 1098.76   98.85
   1   9  12  932.12   81.60
  -1  -9 -12  954.57  100.48
  -1  -9 -12 1110.55  104.51
   1   9  13  349.27   40.74
  -1  -9 -13  425.97   58.96
  -1  -9 -13  361.93   70.45
   1   9  14 5547.16  456.07
  -1  -9 -14 5655.84  488.73
  -1  -9 -14 7556.79  604.50
  -1  -9 -15  347.37   54.04
  -1  -9 -15  264.36   49.82
  -1  -9 -16  346.44   53.79
  -1  -9 -17  365.56   33.01
  -1  -9 -17  392.67   75.71
  -1  -9 -18   21.84   15.12
  -1  -9 -18   19.07    8.31
  -1  -9 -19   52.24    9.16
  -1  -9 -19   56.18   17.75
  -1  -9 -20   22.79   16.38
   1  10 -13  111.83   36.84
   1  10 -12    2.14   10.44
   1  10 -11  150.68   34.49
  -1 -10  11   74.85   19.79
   1  10 -10   25.55   15.13
   1  10  -9 1577.11  151.85
   1  10  -8  632.18   72.43
  -1 -10   8  531.47   62.34
   1  10  -714480.10 1379.50
   1  10  -713936.90 1408.36
  -1 -10   714220.50 1329.20
   1  10  -6  243.04   36.34
   1  10  -6  267.90   67.76
  -1 -10   6  211.63   51.57
   1  10  -5 1073.67  118.87
   1  10  -5 1003.82   96.67
  -1 -10   5 1071.29  102.86
   1  10  -4    4.06    8.86
   1  10  -4    9.69   17.16
  -1 -10   4    3.01   15.29
   1  10  -3  203.18   34.17
   1  10  -3  155.43   25.87
  -1 -10   3  208.37   33.64
   1  10  -2   -1.12   14.21
   1  10  -2    4.06    6.96
  -1 -10   2   -3.39    9.99
   1  10  -1  508.89   57.93
   1  10  -1  396.70   52.20
   1  10   0  341.18   54.66
   1  10   0  238.88   24.77
  -1 -10   0  283.14   29.71
  -1 -10   0  229.46   24.43
   1  10   1  202.39   32.49
   1  10   1  142.54   18.23
  -1 -10  -1  302.86   23.08
  -1 -10  -1  135.45   18.17
   1  10   2  186.38   30.24
   1  10   2  134.19   15.20
  -1 -10  -2  134.56   15.34
  -1 -10  -2  210.89   23.06
   1  10   3   14.73   11.99
  -1 -10  -3    7.50   10.12
   1  10   4  315.96   41.95
  -1 -10  -4  368.26   41.60
   1  10   5   10.55   16.81
  -1 -10  -5   13.13   12.30
  -1 -10  -5   14.85    6.25
   1  10   6   19.13   12.19
  -1 -10  -6   22.43   13.32
  -1 -10  -6    8.19    7.18
   1  10   717609.20 1411.12
  -1 -10  -716041.20 1257.04
  -1 -10  -719558.40 1557.25
   1  10   8   65.81   17.80
  -1 -10  -8   48.44   14.11
  -1 -10  -8   62.80   21.58
   1  10   9 2750.32  207.09
  -1 -10  -9 2737.57  282.14
  -1 -10  -9 2801.44  201.57
   1  10  10   65.44   18.12
  -1 -10 -10   73.95   24.36
  -1 -10 -10   76.84   25.77
   1  10  11 3508.39  318.56
  -1 -10 -11 3826.12  349.75
  -1 -10 -11 3632.63  318.15
   1  10  12  218.92   44.84
  -1 -10 -12  302.23   57.84
  -1 -10 -12  264.48   46.11
   1  10  13  176.18   25.51
  -1 -10 -13  213.65   38.18
  -1 -10 -13  223.15   52.39
   1  10  14  256.14   31.35
  -1 -10 -14  322.38   44.96
  -1 -10 -15  101.35   25.86
  -1 -10 -15   71.32   19.88
  -1 -10 -16    3.87    8.11
  -1 -10 -16   13.32   13.25
  -1 -10 -17  201.07   36.46
  -1 -10 -18   39.29   16.26
  -1 -10 -19    5.49   13.66
   1  11 -12  175.60   27.00
   1  11 -11   25.64   12.18
  -1 -11  11    8.08    9.27
   1  11 -10    8.91   10.72
   1  11  -9   25.52   13.79
   1  11  -8  115.95   34.20
  -1 -11   8   97.69   22.09
   1  11  -7 1190.98  117.41
   1  11  -7 1115.87  150.53
  -1 -11   7 1185.35  115.15
   1  11  -6  107.99   25.60
   1  11  -6  116.97   39.62
  -1 -11   6  128.07   26.83
   1  11  -5   99.87   32.16
   1  11  -5  103.53   22.19
  -1 -11   5  109.25   25.23
   1  11  -4  415.26   65.04
   1  11  -4  332.97   42.72
  -1 -11   4  381.48   52.25
   1  11  -310910.60  954.09
   1  11  -3 8958.46  849.75
  -1 -11   310951.20  956.32
   1  11  -2   12.38   12.25
   1  11  -2   -0.37    7.46
  -1 -11   2   -1.87   12.11
   1  11  -1 3570.12  292.55
   1  11  -1 2882.50  225.82
   1  11   0  450.98   53.82
   1  11   0  290.67   42.11
   1  11   1 1242.85  139.74
   1  11   1  926.19   72.11
  -1 -11  -1 1184.59   74.85
   1  11   2   28.21   16.02
  -1 -11  -2   24.78   10.29
   1  11   3 2616.24  214.75
  -1 -11  -3 2561.04  210.25
   1  11   4  167.21   45.79
  -1 -11  -4  205.62   42.36
   1  11   5  249.91   38.47
  -1 -11  -5  284.45   54.89
   1  11   6  366.50   46.97
  -1 -11  -6  393.74   65.34
   1  11   7  136.33   24.89
  -1 -11  -7  156.38   26.42
  -1 -11  -7   90.43   15.45
   1  11   8    8.73   14.26
  -1 -11  -8    5.31   11.78
  -1 -11  -8    0.64    7.09
   1  11   9  427.21   51.22
  -1 -11  -9  472.56   62.55
  -1 -11  -9  417.16   58.25
   1  11  10   56.80   19.48
  -1 -11 -10   86.38   25.42
  -1 -11 -10   78.07   18.08
   1  11  11 5227.00  421.97
  -1 -11 -11 5590.56  443.41
  -1 -11 -11 5447.04  474.53
   1  11  12   21.86   12.47
  -1 -11 -12   40.42   15.30
  -1 -11 -12   33.76   19.69
   1  11  13 2804.97  224.84
  -1 -11 -13 3147.53  276.19
  -1 -11 -13 3413.59  268.79
   1  11  14  120.38   28.07
  -1 -11 -14  187.71   32.10
  -1 -11 -14  180.44   34.92
  -1 -11 -15 1158.81  110.61
  -1 -11 -15  991.60   95.18
  -1 -11 -16  104.66   20.21
  -1 -11 -16  130.18   27.21
  -1 -11 -17   48.33    9.79
  -1 -11 -17   74.69   26.73
  -1 -11 -18   88.67   20.95
  -1 -11 -19   10.32    9.43
   1  12 -11    2.93    7.74
   1  12 -10   -0.09    7.90
  -1 -12  10    0.65    8.01
   1  12  -9    2.55    8.73
   1  12  -8   64.70   17.29
   1  12  -7  174.47   29.21
  -1 -12   7  191.38   32.03
   1  12  -6  162.14   40.61
   1  12  -6  120.95   24.37
  -1 -12   6  111.58   26.58
   1  12  -5   35.21   24.51
   1  12  -5   26.56   13.23
  -1 -12   5   22.78   15.79
   1  12  -4    1.62   13.97
   1  12  -4   -4.68    8.19
  -1 -12   4   -0.81   10.68
   1  12  -3   21.92   21.25
   1  12  -3   14.52   10.99
  -1 -12   3   37.56   16.09
   1  12  -2  452.23   58.03
   1  12  -2  279.54   47.77
  -1 -12   2  411.14   57.85
   1  12  -1    2.38   12.78
   1  12  -1    3.03    6.90
  -1 -12   1    5.84   12.45
   1  12   0  197.24   31.56
   1  12   0   98.96   16.82
   1  12   1 4437.72  380.14
   1  12   2  647.24   77.24
  -1 -12  -2  583.47   48.80
   1  12   3 7288.04  634.76
  -1 -12  -3 7278.68  540.56
   1  12   4  321.15   48.66
  -1 -12  -4  291.46   37.89
   1  12   5   12.03   16.74
  -1 -12  -5   36.16   14.28
   1  12   6  520.13   86.13
  -1 -12  -6  556.62   63.80
   1  12   7  359.30   48.28
  -1 -12  -7  391.45   52.98
   1  12   8  505.28   53.30
  -1 -12  -8  531.38   62.66
  -1 -12  -8  312.07   46.67
   1  12   9  695.85   68.78
  -1 -12  -9  765.93   85.79
  -1 -12  -9  593.67   54.54
   1  12  10    4.15    9.55
  -1 -12 -10   16.82   19.99
  -1 -12 -10    1.78    8.22
   1  12  11    8.97    9.60
  -1 -12 -11   -0.56   15.81
  -1 -12 -11    9.09    9.97
   1  12  12  616.84   59.42
  -1 -12 -12  750.24   91.62
  -1 -12 -12  704.26   69.26
   1  12  13   19.49   11.04
  -1 -12 -13   40.42   20.19
  -1 -12 -13   35.07   14.88
  -1 -12 -14  331.29   45.52
  -1 -12 -15 1767.44  153.10
  -1 -12 -15 1891.53  161.92
  -1 -12 -16    1.77   11.57
  -1 -12 -16    4.48   10.22
  -1 -12 -17 3376.62  211.44
  -1 -12 -17 2415.95  150.30
  -1 -12 -18    2.67    8.10
   1  13  -9 1546.86  115.49
   1  13  -8   29.97   11.50
   1  13  -7   10.68    9.16
   1  13  -6   -2.10   10.80
   1  13  -5  217.87   51.32
   1  13  -5  175.20   25.97
  -1 -13   5  202.72   33.79
   1  13  -4   -1.50    7.16
   1  13  -4   -7.70   16.10
  -1 -13   4    9.34   10.55
   1  13  -3   54.24   26.63
   1  13  -3   45.98   13.45
  -1 -13   3   46.91   20.66
   1  13  -2 1294.40  132.06
   1  13  -2  720.09   74.92
  -1 -13   2 1231.94  115.91
   1  13  -1 1141.69  105.52
   1  13  -1  646.77   61.11
  -1 -13   1 1124.32  103.62
   1  13   0   26.57   18.68
  -1 -13   0   30.98   18.06
   1  13   1 1409.46  115.90
  -1 -13  -1  324.42   76.49
   1  13   2  262.59   45.03
   1  13   3 1177.50  119.22
  -1 -13  -3 1116.19   87.20
   1  13   4  665.21  103.12
  -1 -13  -4  593.04   59.35
   1  13   512818.30 1176.35
  -1 -13  -512744.20 1145.05
   1  13   6  235.80   42.99
   1  13   7 9377.09  827.48
   1  13   8  374.28   52.39
   1  13   9   11.98   13.97
  -1 -13  -9   42.60   18.06
   1  13  10   74.47   24.52
  -1 -13 -10   56.11   13.77
  -1 -13 -10   63.72   25.14
   1  13  11  141.38   28.79
  -1 -13 -11   87.22   18.51
  -1 -13 -11  125.70   33.87
   1  13  12  238.70   43.05
  -1 -13 -12  283.68   44.99
  -1 -13 -12  315.28   53.01
   1  13  13 1602.90  123.66
  -1 -13 -13 2167.61  173.05
  -1 -13 -14 5795.48  478.70
  -1 -13 -14 5574.21  492.82
  -1 -13 -15 1861.50  153.95
  -1 -13 -15 1970.79  187.66
  -1 -13 -16 1060.20   84.70
  -1 -13 -16  934.63   74.14
  -1 -13 -17   -2.10    6.73
  -1 -13 -17    6.71    7.40
   1  14  -7 1325.85  105.32
   1  14  -6   -4.15    6.40
   1  14  -5    6.43    6.85
   1  14  -4   42.48   26.27
   1  14  -4   36.52   10.66
  -1 -14   4   43.95   18.30
   1  14  -3 1320.41  152.39
   1  14  -3  785.30   73.28
  -1 -14   3 1369.08  120.62
   1  14  -2   42.93   23.47
  -1 -14   2   35.11   18.28
   1  14  -1 2202.43  234.85
  -1 -14   1 2148.21  202.99
   1  14   0   49.60   20.57
  -1 -14   0   33.26   19.65
   1  14   1  357.93   56.57
  -1 -14  -1  349.16   51.67
   1  14   2   56.83   23.44
  -1 -14  -2   52.76   22.10
   1  14   3   98.38   26.60
  -1 -14  -3   90.73   21.30
   1  14   4  444.69   56.94
  -1 -14  -4  384.71   40.48
   1  14   5  142.97   30.73
  -1 -14  -5  144.52   24.58
   1  14   6   68.11   23.06
  -1 -14  -6   78.58   20.82
   1  14   7 4348.56  429.31
  -1 -14  -7 4535.47  370.35
   1  14   8   78.73   21.27
  -1 -14  -8   78.10   24.45
   1  14   9   55.58   17.76
  -1 -14  -9   61.42   23.06
   1  14  10   72.49   18.67
  -1 -14 -10  108.01   27.84
   1  14  11   92.09   17.98
   1  14  12   91.85   16.56
  -1 -14 -12   93.57   15.82
   1  14  13   52.33   17.27
  -1 -14 -13  100.14   23.93
  -1 -14 -13   75.58   14.85
  -1 -14 -14   67.55   14.98
  -1 -14 -14   86.03   23.39
  -1 -14 -15  394.66   35.53
  -1 -14 -16   62.73   12.96
  -1 -14 -16   56.00   15.65
   1  15  -3   55.15   27.33
   1  15  -2   50.09   28.92
  -1 -15   2   50.40   21.10
   1  15  -1 1064.81  125.24
  -1 -15   1 1047.98  108.82
   1  15   0  177.56   44.14
  -1 -15   0  189.14   35.12
   1  15   1 2936.05  341.21
  -1 -15  -1 2822.21  248.71
   1  15   2  235.00   40.88
  -1 -15  -2  194.31   38.44
   1  15   3  315.69   49.06
  -1 -15  -3  278.81   47.13
   1  15   4   28.79   15.02
  -1 -15  -4   11.66    8.47
  -1 -15  -4   16.32   14.29
   1  15   5  906.32  124.47
  -1 -15  -5  877.31   70.80
   1  15   6   89.69   21.72
  -1 -15  -6   74.27   18.41
   1  15   7   93.05   22.35
   1  15   8   11.30   10.99
   1  15   9    8.02    9.68
   1  15  10   27.09   11.27
  -1 -15 -10   27.81   16.72
   1  15  11   69.67   14.39
  -1 -15 -11   87.84   23.32
   1  15  12   39.82    9.86
  -1 -15 -12   69.85   19.48
   1  15  13  120.07   13.80
  -1 -15 -13  297.36   31.25
  -1 -15 -13  152.14   13.56
  -1 -15 -15   71.82   15.15
   1  16  -2    9.29   13.91
  -1 -16   2   -0.65   10.98
   1  16  -1   37.12   20.48
  -1 -16   1   12.86   15.78
   1  16   0    6.61   23.20
  -1 -16   0   12.75   18.76
   1  16   1   -6.05   13.82
  -1 -16  -1   -5.69   11.51
   1  16   2   90.36   27.98
  -1 -16  -2   81.05   23.29
   1  16   3   17.05   17.06
  -1 -16  -3   18.43   13.90
   1  16   4   37.81   15.68
  -1 -16  -4   19.08   15.13
   1  16   5   24.01   16.60
  -1 -16  -5   36.70    9.40
  -1 -16  -5   54.16   15.68
   1  16   6    7.97   11.50
  -1 -16  -6    8.27   12.22
  -1 -16  -6   10.67   10.85
   1  16   7   12.55   11.52
  -1 -16  -7   14.22   10.15
  -1 -16  -7   12.24   10.85
   1  16   8    7.33    9.09
  -1 -16  -8    0.35    8.54
  -1 -16  -8    5.82    9.44
   1  16   9   21.62    9.99
  -1 -16  -9   14.91   12.09
  -1 -16  -9   12.38    9.50
   1  16  10   22.28   10.31
  -1 -16 -10   76.56   14.57
  -1 -16 -10   13.66    9.77
   1  16  11   -1.53    5.62
  -1 -16 -11    5.01    5.28
  -1 -16 -13 1267.35   90.55
   1  17   0  119.88   29.39
  -1 -17   0   95.77   25.44
   1  17   1  297.51   51.34
  -1 -17  -1  296.17   44.16
   1  17   2   10.08   13.31
  -1 -17  -2   -1.45   12.11
   1  17   3  457.60   55.67
  -1 -17  -3  398.28   49.35
   1  17   4  161.19   29.68
  -1 -17  -4  140.29   26.94
   1  17   5  852.87   81.47
  -1 -17  -5  761.77   74.03
   1  17   6  397.81   43.68
  -1 -17  -6  287.83   27.76
  -1 -17  -6  335.67   38.70
   1  17   7 2608.89  195.13
  -1 -17  -7 2790.46  149.60
  -1 -17  -7 2497.95  184.75
   1  17   8   90.82   24.82
  -1 -17  -8  134.24   15.78
  -1 -17  -8   83.27   18.02
   1  17   9    0.17    7.39
  -1 -17  -9   12.45    7.41
  -1 -17  -9    6.86    6.90
  -1 -17 -10    5.24    7.44
   2 -16 -10   11.46    8.00
   2 -16  -9  653.26   59.28
   2 -16  -9  448.22   42.52
   2 -16  -8  602.09   42.32
  -2  16   8  432.93   36.16
   2 -16  -7  230.94   25.26
   2 -16  -7  311.55   23.61
  -2  16   7  198.09   25.02
   2 -16  -6 1725.55  125.60
   2 -16  -6 2577.46  122.02
  -2  16   6 2232.22  171.36
   2 -16  -5    9.78    6.37
  -2  16   5   24.56    9.87
   2 -16  -4  832.19   67.33
  -2  16   4 1984.17  105.56
  -2  16   3  388.01   41.92
  -2  16   2  138.26   29.40
  -2  16   1   22.18   10.63
  -2  16   0  474.25   44.08
   2 -15 -12    0.55    8.44
   2 -15 -12   -3.41    7.93
   2 -15 -11   31.77   11.79
   2 -15 -11   22.41   11.02
  -2  15  11    6.97    6.58
   2 -15 -10  883.55   64.65
   2 -15 -10  786.82   63.75
  -2  15  10  444.66   45.46
   2 -15  -9   75.09   18.91
   2 -15  -9  117.64   19.95
  -2  15   9   62.26   14.59
   2 -15  -8 1514.34  101.97
   2 -15  -8 1276.29  106.16
  -2  15   8  999.47   91.11
   2 -15  -7   -2.66    7.50
   2 -15  -7    3.00   10.76
  -2  15   7    2.29   10.04
   2 -15  -6  555.09   44.14
   2 -15  -6  498.66   51.61
  -2  15   6  431.31   51.80
   2 -15  -5  105.90   15.96
   2 -15  -5  102.46   19.60
  -2  15   5  107.81   22.48
   2 -15  -4 1521.96  142.00
  -2  15   4 1840.91  146.78
   2 -15  -3   55.30   11.88
  -2  15   3   87.57   19.46
   2 -15  -2 1224.67  177.16
  -2  15   2 2035.15  154.33
   2 -15  -1  116.05   43.25
  -2  15   1  141.73   26.19
   2 -15   0  176.45   44.79
  -2  15   0  253.43   34.15
   2 -15   1   -5.79   14.31
  -2  15  -1    7.04    9.60
   2 -15   2  124.42   37.64
  -2  15  -2  135.04   23.80
  -2  15  -3    0.42    7.98
   2 -15   4  252.66   56.44
  -2  15  -4  232.98   28.87
   2 -14 -14  395.80   37.48
   2 -14 -14  315.63   38.14
   2 -14 -13   38.71   13.83
   2 -14 -13   38.95   14.21
  -2  14  13   15.43   10.34
   2 -14 -12  964.71   75.37
   2 -14 -12  887.95   77.20
  -2  14  12  528.81   50.25
   2 -14 -11  175.15   28.56
   2 -14 -11  150.21   26.90
  -2  14  11   98.67   19.06
   2 -14 -10  389.76   58.96
   2 -14 -10  366.40   45.56
  -2  14  10  276.91   34.79
   2 -14  -9  290.79   38.44
   2 -14  -9  267.06   39.82
  -2  14   9  222.55   31.82
   2 -14  -8   39.78   15.17
   2 -14  -8   21.27   22.28
  -2  14   8   38.94   19.50
   2 -14  -7   71.52   19.04
   2 -14  -7   74.44   20.47
  -2  14   7   67.48   18.90
   2 -14  -6   42.89   20.24
   2 -14  -6   23.57   15.18
  -2  14   6   42.02   15.77
   2 -14  -5  339.24   44.88
   2 -14  -5  397.97   40.92
  -2  14   5  359.18   48.47
   2 -14  -4  266.89   27.99
   2 -14  -4  234.12   34.86
  -2  14   4  250.68   39.61
   2 -14  -3  670.64   70.83
  -2  14   3  864.28   85.52
   2 -14  -2   25.75   15.76
   2 -14  -2   20.12   10.11
  -2  14   2   31.76   15.85
   2 -14  -1  229.11   43.19
   2 -14  -1  186.43   25.20
  -2  14   1  347.92   41.38
   2 -14   0  753.96   63.08
   2 -14   0 1051.51  114.61
  -2  14   0 1386.95  109.58
   2 -14   1  252.25   58.34
  -2  14  -1  338.78   46.02
   2 -14   2   34.56   26.55
  -2  14  -2   30.70   23.34
   2 -14   3  143.24   50.51
  -2  14  -3  161.88   30.12
   2 -14   4 2466.86  306.48
  -2  14  -4 2738.48  218.37
   2 -14   5  238.13   65.18
  -2  14  -5  187.49   31.00
   2 -14   6 1322.03  184.06
  -2  14  -6 1152.34   98.06
   2 -13 -16   15.90    6.67
   2 -13 -16   12.72   10.46
   2 -13 -15   67.32   14.60
   2 -13 -15   39.71   24.70
   2 -13 -14 1125.39   92.34
   2 -13 -14 1106.57  136.39
   2 -13 -13    4.08   10.43
   2 -13 -13    7.58   11.28
  -2  13  13   -0.78    9.88
   2 -13 -12  121.44   25.84
   2 -13 -12  134.66   27.60
  -2  13  12  102.18   27.48
   2 -13 -11  123.74   26.79
   2 -13 -11  150.84   40.10
  -2  13  11   85.99   29.50
   2 -13 -10   83.89   23.05
   2 -13 -10   75.13   24.61
  -2  13  10   76.84   26.55
   2 -13  -9 1168.48  107.96
   2 -13  -9 1091.17  119.13
  -2  13   9  974.68  103.33
   2 -13  -8 3591.13  289.65
   2 -13  -8 3597.62  320.50
  -2  13   8 3298.19  291.77
   2 -13  -7 1052.30   99.82
   2 -13  -7 1023.18  115.43
  -2  13   7  904.22  108.58
   2 -13  -611172.00  912.00
   2 -13  -610893.00  988.82
  -2  13   610394.60  971.21
   2 -13  -5 2068.15  168.02
   2 -13  -5 2122.33  202.52
  -2  13   5 1925.40  248.29
   2 -13  -4   60.95   16.76
   2 -13  -4   86.59   21.36
  -2  13   4   73.75   22.59
   2 -13  -3  119.89   18.87
   2 -13  -3  103.68   33.75
  -2  13   3  126.24   28.31
   2 -13  -2  139.82   24.77
   2 -13  -2  119.31   24.76
  -2  13   2  121.58   19.68
  -2  13   2  144.13   30.96
   2 -13  -1  123.58   41.44
   2 -13  -1  118.26   22.28
  -2  13   1  148.79   30.87
   2 -13   0   81.11   17.39
   2 -13   0  134.34   32.22
  -2  13   0  130.61   27.58
   2 -13   1    7.39   10.60
   2 -13   1    3.66   16.53
  -2  13  -1   14.67   18.74
   2 -13   2  471.82   82.02
  -2  13  -2  515.70   66.22
   2 -13   3   31.86   41.38
  -2  13  -3   46.68   20.10
   2 -13   4   99.50   47.84
  -2  13  -4  126.08   28.63
   2 -13   5  883.30  159.54
  -2  13  -5 1025.13  106.91
  -2  13  -6  652.13   71.91
   2 -13   7  676.68  127.43
  -2  13  -7  527.74   61.42
   2 -13   8 2245.54  287.10
  -2  13  -8 1977.04  161.04
   2 -12 -17  135.47   29.77
   2 -12 -16 2213.21  129.59
   2 -12 -16 2560.50  185.74
   2 -12 -15   66.90   15.13
   2 -12 -15   83.66   19.57
  -2  12  15   43.18   11.73
   2 -12 -14  131.00   25.16
   2 -12 -14  155.36   29.27
  -2  12  14  115.65   19.54
   2 -12 -13    4.50   11.82
   2 -12 -13   13.28   10.07
  -2  12  13   -3.85    8.23
   2 -12 -12  191.87   30.34
   2 -12 -12  148.78   33.63
  -2  12  12  123.18   24.88
   2 -12 -11  330.46   46.79
   2 -12 -11  338.76   51.44
  -2  12  11  278.49   43.09
   2 -12 -10  250.56   44.63
   2 -12 -10  269.40   48.13
  -2  12  10  255.85   40.17
   2 -12  -9 3554.12  315.51
   2 -12  -9 3725.06  347.78
  -2  12   9 3363.65  312.49
   2 -12  -8  462.90   57.54
   2 -12  -8  421.98   62.67
  -2  12   8  378.44   56.67
   2 -12  -7  951.12   96.28
   2 -12  -7  944.79  113.18
  -2  12   7  912.16  101.93
   2 -12  -6 9265.57  757.57
   2 -12  -6 9304.62  855.74
  -2  12   6 8810.55  805.02
   2 -12  -5   12.46   12.42
   2 -12  -5   18.26   14.70
  -2  12   5   12.28   15.80
   2 -12  -4 4139.79  319.13
   2 -12  -4 4438.94  433.03
  -2  12   4 4264.43  386.76
   2 -12  -3   53.03   13.91
   2 -12  -3   46.51   19.71
   2 -12  -3   52.13   14.76
  -2  12   3   60.06   12.06
  -2  12   3   36.25   31.72
   2 -12  -2 1521.05  129.25
   2 -12  -2 1202.96  117.02
   2 -12  -2 1521.94  138.23
  -2  12   2 1376.55  112.15
  -2  12   2 1632.75  155.06
   2 -12  -1  228.54   38.63
   2 -12  -1  276.91   39.38
  -2  12   1  264.05   33.48
  -2  12   1  351.55   48.06
   2 -12   0  165.10   33.14
   2 -12   0  169.06   28.65
  -2  12   0  180.70   29.41
  -2  12   0  217.29   37.89
   2 -12   1   40.81   24.23
   2 -12   1   33.17   13.10
  -2  12  -1   67.38   19.92
   2 -12   2 1692.47  192.92
   2 -12   2 1357.06  138.09
  -2  12  -2 1920.16  212.47
   2 -12   3   -4.92   17.43
   2 -12   3    6.74    7.38
  -2  12  -3    6.26   12.96
   2 -12   4  738.73  185.97
  -2  12  -4  800.46   95.92
   2 -12   5   72.50   43.04
  -2  12  -5   78.36   24.90
   2 -12   6  148.31   58.20
  -2  12  -6  156.89   32.89
   2 -12   7   60.78   58.89
  -2  12  -7   44.19   18.98
   2 -12   8    8.00   22.58
  -2  12  -8   -0.05    9.59
   2 -12   9   31.48   39.45
  -2  12  -9   57.50   17.19
   2 -12  10 1724.19  188.37
  -2  12 -10 1814.67  132.11
   2 -11 -17  162.57   18.29
  -2  11  17   48.79   10.87
   2 -11 -16   71.92   18.83
  -2  11  16   56.84   12.75
   2 -11 -15   57.79   14.67
   2 -11 -15   61.52   19.45
  -2  11  15   42.77   14.48
   2 -11 -14  922.99   84.34
   2 -11 -14  984.11  138.33
   2 -11 -13   56.45   23.57
   2 -11 -13   62.49   18.18
  -2  11  13   60.43   18.83
   2 -11 -12 1509.68  156.55
   2 -11 -12 1379.89  127.33
  -2  11  12 1388.64  131.76
   2 -11 -11  215.12   37.34
   2 -11 -11  241.61   59.69
  -2  11  11  186.03   36.95
   2 -11 -10  420.44   58.35
   2 -11 -10  425.01   64.43
  -2  11  10  432.23   59.11
   2 -11  -9 1311.77  174.35
   2 -11  -9 1440.95  152.04
  -2  11   9 1337.15  139.94
   2 -11  -8 6110.50  602.18
   2 -11  -8 6176.02  554.69
  -2  11   8 5917.42  602.89
   2 -11  -7    6.50   21.39
   2 -11  -7   19.96   16.20
  -2  11   7   21.03   15.26
   2 -11  -6 5087.33  475.57
   2 -11  -6 4947.17  449.52
  -2  11   6 4900.47  442.51
   2 -11  -5 1638.65  156.64
   2 -11  -5 1531.31  168.35
  -2  11   5 1631.50  161.12
   2 -11  -4   85.23   18.99
   2 -11  -4   83.14   22.84
  -2  11   4   70.11   23.76
   2 -11  -3  154.96   21.59
   2 -11  -3   97.76   25.60
   2 -11  -3  171.86   38.65
  -2  11   3  116.86   24.39
  -2  11   3  152.24   32.04
   2 -11  -2   -1.78    7.86
   2 -11  -2   12.78    8.90
   2 -11  -2   11.08   10.95
  -2  11   2    8.01    7.76
  -2  11   2    4.10   12.59
   2 -11  -1  918.72   87.14
   2 -11  -1  820.21   87.82
   2 -11  -1  988.63   95.08
  -2  11   1  906.93   80.24
  -2  11   1 1085.18  108.36
   2 -11   0  798.21   84.40
   2 -11   0  740.35   81.23
  -2  11   0  782.98   74.69
  -2  11   0  835.28   95.64
   2 -11   1   90.90   28.61
   2 -11   1   89.42   23.63
  -2  11  -1   88.81   22.09
  -2  11  -1   79.54   38.08
   2 -11   2   23.42   18.42
  -2  11  -2    9.86   15.53
   2 -11   3   52.15   28.73
   2 -11   3   49.93   15.24
  -2  11  -3   76.39   32.20
   2 -11   4  856.84  118.26
   2 -11   4  659.67   66.09
  -2  11  -4 1002.80  102.27
   2 -11   5  522.53  136.96
  -2  11  -5  483.74   69.79
   2 -11   6 2954.09  417.25
  -2  11  -6 3091.31  296.72
   2 -11   7   35.51   31.40
  -2  11  -7   29.08   17.68
   2 -11   8  432.81  110.19
  -2  11  -8  310.50   49.81
   2 -11   9  911.99  187.14
  -2  11  -9  757.32  112.01
   2 -11  10  365.78  110.81
  -2  11 -10  349.95   44.58
   2 -11  11  541.91   85.44
  -2  11 -11  545.88   52.17
   2 -10 -18   61.60   13.82
   2 -10 -17   22.55   11.62
  -2  10  17   16.61    8.80
   2 -10 -16   51.54   13.92
   2 -10 -16   38.05   16.95
  -2  10  16   30.20   13.42
   2 -10 -15  152.77   22.73
   2 -10 -15  169.05   32.05
   2 -10 -14   21.02   15.77
   2 -10 -14   14.84   14.56
  -2  10  14   -2.95   16.63
   2 -10 -13    9.05    9.96
   2 -10 -13   -4.56   12.61
   2 -10 -12 2444.77  208.48
   2 -10 -12 2703.91  256.67
   2 -10 -11  370.50   51.94
   2 -10 -11  369.06   61.54
  -2  10  11  456.69   77.62
   2 -10 -10  105.31   31.17
   2 -10 -10  129.52   38.23
  -2  10  10  127.76   47.41
   2 -10  -9  351.50   57.88
   2 -10  -9  347.44   52.81
  -2  10   9  378.73   55.54
   2 -10  -8 5678.73  482.55
   2 -10  -8 6074.06  618.29
  -2  10   8 5844.11  512.90
   2 -10  -7   11.54   11.91
   2 -10  -7    3.09   12.09
  -2  10   7   -3.48   12.75
   2 -10  -6   54.91   19.47
   2 -10  -6   36.36   20.73
  -2  10   6   69.31   21.81
   2 -10  -5  465.23   53.63
   2 -10  -5  455.73   61.22
  -2  10   5  482.93   59.53
   2 -10  -4    6.12   15.74
   2 -10  -4   -1.05   12.70
  -2  10   4   30.27   13.20
   2 -10  -3  185.72   24.82
   2 -10  -3  187.66   31.38
   2 -10  -3  155.50   17.75
  -2  10   3  145.06   18.31
  -2  10   3  201.90   33.69
   2 -10  -2  169.58   21.53
   2 -10  -2  152.49   40.25
   2 -10  -2  143.20   27.46
  -2  10   2  143.81   19.89
  -2  10   2  182.35   31.89
   2 -10  -1  177.89   20.79
   2 -10  -1  149.49   25.32
   2 -10  -1  190.92   30.87
  -2  10   1  196.42   34.97
  -2  10   1  171.05   23.32
   2 -10   0 2379.31  154.40
   2 -10   0 2201.34  185.05
   2 -10   0 2460.69  238.42
  -2  10   0 2536.89  220.13
  -2  10   0 2336.72  178.67
   2 -10   1  480.33   56.20
   2 -10   1  443.12   55.75
  -2  10  -1  476.58   53.05
  -2  10  -1  529.61   65.61
   2 -10   2   52.46   16.96
   2 -10   2   73.96   21.06
  -2  10  -2   57.12   20.84
  -2  10  -2  109.99   23.41
   2 -10   3   82.24   30.36
   2 -10   3   79.04   18.07
  -2  10  -3   93.68   26.92
   2 -10   4   37.33   13.26
   2 -10   4   27.65   23.36
  -2  10  -4   37.99   26.57
   2 -10   5 1007.07  139.50
   2 -10   5  853.73   86.38
  -2  10  -5 1134.54  119.31
   2 -10   6 6739.34  732.11
   2 -10   6 5224.59  458.14
  -2  10  -6 7043.52  668.23
   2 -10   7  221.48   65.50
  -2  10  -7  181.27   39.62
   2 -10   8 2064.66  302.55
  -2  10  -8 2092.72  203.25
   2 -10   9  -12.45   30.79
  -2  10  -9   -8.43   12.54
   2 -10  10  -24.44   22.21
  -2  10 -10    4.58    9.41
   2 -10  11  194.10   55.77
  -2  10 -11  194.67   31.05
   2 -10  12   41.72   29.14
  -2  10 -12   69.11   15.39
   2  -9 -18  701.82   53.55
  -2   9  18  603.71   69.00
   2  -9 -17   -2.32    8.72
  -2   9  17    7.55   10.40
   2  -9 -16  422.50   42.41
   2  -9 -16  558.18   56.55
  -2   9  16  534.18   66.87
   2  -9 -15  173.55   32.69
   2  -9 -15  139.12   21.02
  -2   9  15  178.56   39.01
   2  -9 -14  120.19   29.01
   2  -9 -14  102.06   29.86
   2  -9 -13  783.22   76.30
   2  -9 -13  896.45   97.97
   2  -9 -12  663.25   71.35
   2  -9 -12  732.15   87.03
  -2   9  12  796.01  110.41
   2  -9 -11   -1.43   11.51
   2  -9 -11   -0.09    9.56
  -2   9  11   -0.51   14.52
   2  -9 -10  338.69   48.64
   2  -9 -10  353.45   55.99
  -2   9  10  337.93   65.31
   2  -9  -9 3922.27  357.86
   2  -9  -9 3593.29  310.78
  -2   9   9 3843.10  374.40
   2  -9  -814842.40 1301.42
   2  -9  -816023.50 1419.96
  -2   9   815461.30 1434.43
   2  -9  -7 2881.91  263.73
   2  -9  -7 2669.28  227.19
  -2   9   7 2845.55  281.13
   2  -9  -6 4041.67  321.33
   2  -9  -6 4285.78  408.38
  -2   9   6 4288.80  348.69
   2  -9  -5   42.12   16.52
   2  -9  -5   44.65   18.45
  -2   9   5   48.32   20.52
   2  -9  -4 4255.91  307.01
   2  -9  -4 4418.48  343.39
  -2   9   4 4309.01  348.02
   2  -9  -3   49.00   12.19
   2  -9  -3   31.50    6.67
   2  -9  -3   23.56   14.58
   2  -9  -3   17.61    7.35
  -2   9   3   17.30    7.64
  -2   9   3   36.75   15.60
   2  -9  -2 1542.57  101.21
   2  -9  -2 1233.66   84.04
   2  -9  -2 1302.98   87.70
   2  -9  -2 1629.48  128.66
  -2   9   2 1478.77   93.78
  -2   9   2 1669.43  136.96
   2  -9  -1  844.85   86.11
   2  -9  -1 1057.33   96.81
   2  -9  -1  914.89   66.36
  -2   9   1  909.90   69.98
  -2   9   1 1066.71   96.39
   2  -9   0 2269.69  141.72
   2  -9   0 2172.80  166.66
   2  -9   0 2596.85  200.12
  -2   9   0 2309.48  164.29
  -2   9   0 2493.07  207.22
   2  -9   1    7.58   10.40
   2  -9   1    5.69    9.81
  -2   9  -1    3.84    9.53
  -2   9  -1   11.12   11.98
   2  -9   2  779.76   77.68
   2  -9   2  730.35   75.10
  -2   9  -2  776.20   84.32
  -2   9  -2  741.84   75.09
   2  -9   3    3.31    8.62
   2  -9   3    2.62   16.44
  -2   9  -3    4.12   11.44
   2  -9   4   77.46   20.73
   2  -9   4   26.00   22.52
  -2   9  -4   30.56   19.71
   2  -9   5 1243.95  126.69
   2  -9   5 1409.32  165.75
  -2   9  -5 1524.72  147.90
   2  -9   6  181.58   65.23
   2  -9   6  120.60   23.86
  -2   9  -6  194.43   34.09
   2  -9   7 1234.30  180.23
   2  -9   7  876.73   91.80
  -2   9  -7 1245.88  125.72
   2  -9   8 8444.76  903.61
   2  -9   8 6532.28  585.84
  -2   9  -8 8433.57  735.49
   2  -9   9  110.98   54.14
  -2   9  -9   67.27   23.64
   2  -9  10   70.68   51.43
  -2   9 -10   78.34   21.90
   2  -9  11   20.39   51.30
  -2   9 -11   35.78   15.77
   2  -9  12  554.00   95.56
  -2   9 -12  495.19   55.01
   2  -9  13   16.69   15.15
  -2   9 -13   12.66    9.29
   2  -8 -19   10.76    5.66
  -2   8  19    9.05    8.08
   2  -8 -18   -0.35    6.47
   2  -8 -18    1.89    7.19
  -2   8  18   14.63   10.17
   2  -8 -17   18.56    9.47
   2  -8 -17   15.97   11.25
  -2   8  17   30.14   25.97
   2  -8 -16   44.28   18.07
   2  -8 -16   38.73   16.53
  -2   8  16   53.37   30.03
   2  -8 -15   18.32    9.58
   2  -8 -15    8.77    8.07
   2  -8 -15    3.02   17.95
  -2   8  15   17.56   24.34
   2  -8 -14 7126.46  546.09
   2  -8 -14 7363.66  619.39
   2  -8 -14 6652.20  513.15
  -2   8  14 7629.05  782.99
   2  -8 -13  165.92   26.54
   2  -8 -13  180.46   24.68
   2  -8 -13  210.11   35.54
  -2   8  13  219.39   63.43
   2  -8 -12 4007.19  337.98
   2  -8 -12 3816.78  270.03
   2  -8 -12 3553.61  276.39
  -2   8  12 4161.57  453.51
   2  -8 -11  546.35   59.80
   2  -8 -11  614.11   70.07
  -2   8  11  652.33  115.62
   2  -8 -10 1273.22  112.39
   2  -8 -10 1296.48  124.97
  -2   8  10 1379.07  184.47
   2  -8  -9  169.39   31.20
   2  -8  -9  169.34   46.73
   2  -8  -8 5657.10  466.12
   2  -8  -8 5180.09  412.19
  -2   8   8 5600.26  622.65
   2  -8  -7 2458.41  215.00
   2  -8  -7 2282.39  191.63
  -2   8   7 2479.28  247.19
   2  -8  -6   18.70   15.97
   2  -8  -6   31.68   17.34
  -2   8   6   31.10   20.15
   2  -8  -5 2751.94  266.92
   2  -8  -5 2558.13  195.63
  -2   8   5 2696.76  245.46
   2  -8  -4 2149.75  138.72
   2  -8  -4 1510.67   82.72
   2  -8  -4 2229.95  157.47
   2  -8  -4 1587.38   85.29
  -2   8   4 2227.10  159.64
  -2   8   4 2128.28  132.60
   2  -8  -3   -1.74    4.44
   2  -8  -3    3.59    9.17
   2  -8  -3   -4.95   11.21
   2  -8  -3   11.48    8.18
   2  -8  -3   -1.26    9.93
  -2   8   3    0.62    4.62
  -2   8   3    1.77    8.79
  -2   8   3   15.78    7.38
  -2   8   3   -1.17   10.45
  -2   8   3    5.11    8.43
   2  -8  -2   42.29    8.25
   2  -8  -2   36.81    8.95
   2  -8  -2   52.75   21.00
   2  -8  -2   53.46   16.63
   2  -8  -2   69.73   18.19
  -2   8   2   53.34   17.48
  -2   8   2   47.39    9.65
  -2   8   2   41.91   16.45
  -2   8   2   50.65   11.81
  -2   8   2   78.17   15.04
   2  -8  -1  830.04   59.57
   2  -8  -1  878.35   61.80
   2  -8  -1  863.01  101.61
   2  -8  -1  986.61   87.86
   2  -8  -1  906.07   61.98
  -2   8   1  885.17   62.08
  -2   8   1  945.49   76.42
  -2   8   1  923.08   61.48
  -2   8   1 1026.34   88.60
  -2   8   1  861.56   83.19
   2  -8   012233.10  865.78
   2  -8   011022.00  786.70
   2  -8   013252.70  994.77
   2  -8   012186.90  779.68
  -2   8   011980.60  788.34
  -2   8   012139.40  867.06
  -2   8   013000.40  972.45
  -2   8   012429.70  914.19
   2  -8   1  150.42   19.32
   2  -8   1  151.95   23.09
   2  -8   1  184.81   27.33
   2  -8   1  164.96   15.92
  -2   8  -1  149.53   29.76
  -2   8  -1  166.23   22.76
  -2   8  -1  146.77   14.03
   2  -8   2 8176.74  630.96
   2  -8   2 7236.50  556.04
  -2   8  -2 7541.31  554.38
  -2   8  -2 7874.43  616.42
   2  -8   3   -2.47    8.28
   2  -8   3    6.62    9.16
  -2   8  -3    1.64    9.36
  -2   8  -3    5.43   10.38
   2  -8   4   39.82   16.16
   2  -8   4   10.39   11.38
  -2   8  -4   21.13   14.25
   2  -8   5    0.29   14.03
   2  -8   5    7.93    9.68
  -2   8  -5   15.48   16.80
   2  -8   6 1613.75  175.20
   2  -8   6 1528.19  164.27
  -2   8  -6 1686.12  157.05
   2  -8   7  460.22   91.25
   2  -8   7  390.65   47.47
  -2   8  -7  515.66   81.03
   2  -8   8 1291.94  122.45
   2  -8   8 1536.29  212.54
  -2   8  -8 1537.48  151.48
   2  -8   9 1982.81  192.66
   2  -8   9 3338.25  529.61
  -2   8  -9 2792.52  241.50
   2  -8  10  951.56   87.72
   2  -8  10 1752.48  246.84
  -2   8 -10 1424.16  127.54
   2  -8  11  468.56  116.25
  -2   8 -11  387.90   52.19
   2  -8  12    5.08   20.22
  -2   8 -12    7.62   10.35
   2  -8  13  -16.42   16.07
  -2   8 -13    1.49    8.05
   2  -8  14   80.21   23.42
  -2   8 -14   63.60   14.70
   2  -7 -19    2.19    4.34
   2  -7 -19    9.99    7.57
  -2   7  19    4.78    9.03
   2  -7 -18    5.78    7.30
  -2   7  18   15.09   17.42
   2  -7 -17   85.72   19.12
   2  -7 -17  121.33   21.07
  -2   7  17  101.71   41.39
   2  -7 -16   80.48   19.73
   2  -7 -16   78.51   26.33
  -2   7  16   96.75   41.46
   2  -7 -15  199.32   34.64
   2  -7 -15  240.87   33.61
  -2   7  15  277.34  105.01
   2  -7 -14  321.34   32.42
   2  -7 -14  358.21   46.62
   2  -7 -14  389.69   43.42
  -2   7  14  389.41  130.68
   2  -7 -13   84.38   19.13
   2  -7 -13   73.49   15.78
   2  -7 -13   95.15   22.77
  -2   7  13   90.68   47.00
   2  -7 -12  542.44   50.47
   2  -7 -12  502.34   48.20
   2  -7 -12  526.33   63.03
  -2   7  12  573.45  112.13
   2  -7 -11    3.81    7.56
   2  -7 -11    1.43    8.60
   2  -7 -11    4.13   10.44
  -2   7  11    1.92   19.74
   2  -7 -10  182.05   38.73
   2  -7 -10  162.30   22.10
   2  -7 -10  187.34   31.51
  -2   7  10  310.81   73.89
   2  -7  -9    7.82   10.77
   2  -7  -9    7.45    7.31
   2  -7  -9   11.57   11.85
  -2   7   9   10.04    6.27
   2  -7  -8   39.67    8.41
   2  -7  -8   22.45   14.73
   2  -7  -8   10.50   13.98
  -2   7   8   -3.97   21.58
   2  -7  -7  338.80   24.65
   2  -7  -7  420.64   40.71
   2  -7  -7  405.70   61.46
  -2   7   7  417.46   57.84
  -2   7   7  271.32   21.06
   2  -7  -6 5815.74  407.15
   2  -7  -6 5312.96  365.22
   2  -7  -6 5461.23  367.17
   2  -7  -6 4858.63  283.36
   2  -7  -6 5690.37  380.38
  -2   7   6 5274.18  407.37
  -2   7   6 5890.13  441.38
  -2   7   6 5537.83  373.28
  -2   7   6 4265.38  257.33
  -2   7   6 5346.59  370.31
   2  -7  -5  120.89   21.99
   2  -7  -5  107.34   22.04
   2  -7  -5  120.58   22.74
   2  -7  -5  109.58   23.68
  -2   7   5  111.60   21.26
  -2   7   5  107.78   21.97
  -2   7   5  125.72   26.47
  -2   7   5  119.71   21.72
   2  -7  -4  124.49   10.13
   2  -7  -4  180.35   23.63
   2  -7  -4  126.26    9.48
   2  -7  -4  152.91   24.24
   2  -7  -4  174.91   27.91
   2  -7  -4  172.30   36.25
  -2   7   4  164.11   23.09
  -2   7   4  178.01   24.06
  -2   7   4  192.08   31.06
  -2   7   4  177.55   29.44
   2  -7  -3  485.20   30.10
   2  -7  -3  614.33   59.35
   2  -7  -3  662.82   51.46
   2  -7  -3  496.78   28.86
   2  -7  -3  711.71   60.06
  -2   7   3  689.88   61.22
  -2   7   3  547.87   31.88
  -2   7   3  620.76   51.83
  -2   7   3  632.63   61.94
  -2   7   3  676.65   70.34
   2  -7  -2   35.89    8.56
   2  -7  -2   41.03    8.71
   2  -7  -2   63.00   18.59
   2  -7  -2   45.68   19.04
   2  -7  -2   38.21   22.97
  -2   7   2   37.85    9.05
  -2   7   2   59.52   16.30
  -2   7   2   59.52   12.56
  -2   7   2   67.89   17.93
  -2   7   2   40.17   15.36
   2  -7  -1 2035.48  125.02
   2  -7  -1 1981.65  134.96
   2  -7  -1 2068.58  170.79
   2  -7  -1 1831.08  114.76
   2  -7  -1 2242.24  165.16
  -2   7   1 2062.22  153.66
  -2   7   1 2298.14  159.92
  -2   7   1 2044.13  141.35
  -2   7   1 2111.68  179.47
  -2   7   1 2030.77  117.35
   2  -7   0   95.51   20.34
   2  -7   0  103.07   14.33
   2  -7   0   88.62   23.92
   2  -7   0   66.77   13.38
   2  -7   0   61.48   19.83
  -2   7   0   76.69   19.95
  -2   7   0  102.80   19.03
  -2   7   0   74.63   17.79
  -2   7   0  100.00   21.66
   2  -7   1   70.68   14.67
   2  -7   1   16.50    7.08
   2  -7   1   10.77    8.15
   2  -7   1   13.61    9.35
   2  -7   1   32.99   12.25
  -2   7  -1   13.66    6.14
  -2   7  -1   50.64   12.11
  -2   7  -1    8.51    9.32
  -2   7  -1    7.81   11.01
   2  -7   2   91.50   10.80
   2  -7   2   92.80   33.97
   2  -7   2  135.62   22.14
   2  -7   2   81.63   18.43
   2  -7   2   87.89   15.83
  -2   7  -2  108.86   18.79
  -2   7  -2  107.88    9.54
  -2   7  -2   98.35   30.46
  -2   7  -2  143.41   18.93
   2  -7   3    5.47   10.90
   2  -7   3    5.76    8.20
   2  -7   3   27.79   10.42
   2  -7   3    4.36    9.35
  -2   7  -3    2.03    9.92
  -2   7  -3    7.60    8.81
  -2   7  -3    2.30   10.31
   2  -7   4 1121.61  102.78
   2  -7   4  961.64   90.02
  -2   7  -4 1110.32   96.04
   2  -7   5 1586.40  152.54
   2  -7   5 1554.57  139.77
  -2   7  -5 1661.59  143.28
   2  -7   6 1650.66  140.97
   2  -7   6 1662.98  162.62
  -2   7  -6 1753.38  153.09
   2  -7   7  335.63   64.56
   2  -7   7  254.35   36.30
  -2   7  -7  317.10   41.96
   2  -7   8 4774.66  491.37
   2  -7   8 4146.83  398.08
  -2   7  -8 4731.87  387.54
   2  -7   9 1783.89  169.19
  -2   7  -9 2147.01  227.70
   2  -7  10  477.44  112.37
   2  -7  10  326.54   38.62
  -2   7 -10  421.36   50.32
   2  -7  11 1398.06  188.33
   2  -7  11  690.26   70.51
  -2   7 -11 1082.97   97.85
   2  -7  12  224.23   61.13
  -2   7 -12  219.16   33.41
   2  -7  13   97.84   36.25
  -2   7 -13   75.51   18.51
   2  -7  14   12.75   17.03
  -2   7 -14   18.36   10.07
   2  -7  15  288.21   38.01
  -2   7 -15  191.51   21.77
  -2   6  19  135.19   36.09
   2  -6 -18    5.43    6.19
   2  -6 -18   -1.63   10.36
  -2   6  18   14.61   18.10
   2  -6 -17  536.84   56.60
   2  -6 -17  347.05   54.45
  -2   6  17  524.23  105.71
   2  -6 -16  280.41   40.11
   2  -6 -16  224.22   31.49
  -2   6  16  294.25   82.46
   2  -6 -15   97.67   21.65
   2  -6 -15  123.36   35.65
  -2   6  15  169.11   56.95
   2  -6 -14   20.33   12.87
   2  -6 -14    8.53   11.96
  -2   6  14   39.28   28.90
   2  -6 -13  129.89   25.15
   2  -6 -13  103.35   17.67
   2  -6 -13  122.78   24.47
  -2   6  13  286.94   56.66
   2  -6 -12   89.75   20.45
   2  -6 -12   80.78   15.73
   2  -6 -12   95.19   21.03
  -2   6  12   97.67   44.56
   2  -6 -11  205.19   25.80
   2  -6 -11  212.44   28.41
   2  -6 -11  217.41   32.27
  -2   6  11  232.83   59.80
   2  -6 -10    9.98    8.77
   2  -6 -10    7.72    9.19
   2  -6 -10   12.94   11.06
  -2   6  10    8.90   18.99
   2  -6  -9   18.15   12.25
   2  -6  -9   16.86   10.98
   2  -6  -9   20.66   13.40
  -2   6   9   21.07    7.82
  -2   6   9   17.83   20.38
   2  -6  -8 1380.76   88.45
   2  -6  -8 1273.75   95.65
   2  -6  -8 1352.42  101.72
   2  -6  -8 1367.18  100.22
   2  -6  -8 1384.63  107.62
  -2   6   8 1408.85  143.29
  -2   6   8 1182.44   77.29
  -2   6   8 1229.73   99.73
  -2   6   8 1282.03   99.77
  -2   6   8 1350.61  103.22
   2  -6  -7   12.45   11.32
   2  -6  -7   13.19    7.91
   2  -6  -7   16.64   11.45
   2  -6  -7   14.74   10.85
   2  -6  -7   22.47   10.34
  -2   6   7   25.39   11.25
  -2   6   7   18.38   11.40
  -2   6   7   14.71    6.26
  -2   6   7   21.29   10.89
   2  -6  -614617.50 1008.43
   2  -6  -615325.00  950.63
   2  -6  -613975.50  988.86
   2  -6  -614820.80 1002.25
   2  -6  -615154.80 1128.26
  -2   6   614249.80 1010.15
  -2   6   612691.10  810.96
  -2   6   616042.30 1129.78
  -2   6   614353.20 1006.73
  -2   6   614942.50 1013.06
   2  -6  -5 1203.71   88.16
   2  -6  -5 1112.94   63.09
   2  -6  -5 1264.37   96.59
   2  -6  -5 1206.20   88.75
   2  -6  -5 1128.44   91.37
   2  -6  -5 1146.61  109.87
  -2   6   5 1359.30  109.96
  -2   6   5 1020.90   55.53
  -2   6   5 1135.12   85.92
  -2   6   5 1200.89   87.99
  -2   6   5 1170.20  114.57
   2  -6  -4  325.20   32.03
   2  -6  -4  319.62   19.53
   2  -6  -4  320.87   31.87
   2  -6  -4  244.42   12.32
   2  -6  -4  311.83   31.97
   2  -6  -4  240.64   13.08
   2  -6  -4  324.41   34.77
   2  -6  -4  307.15   49.09
  -2   6   4  341.79   56.10
  -2   6   4  282.76   45.00
  -2   6   4  293.74   16.91
  -2   6   4  303.80   31.22
  -2   6   4  334.52   32.45
   2  -6  -3  319.02   33.56
   2  -6  -3  337.10   32.25
   2  -6  -3  260.88   15.08
   2  -6  -3  249.75   15.88
   2  -6  -3  336.89   35.06
  -2   6   3  342.59   33.48
  -2   6   3  401.63   37.96
  -2   6   3  307.12   31.93
  -2   6   3  330.54   29.11
  -2   6   3  300.38   16.54
   2  -6  -2   84.91   21.72
   2  -6  -2  116.05   10.07
   2  -6  -2  106.27   24.73
   2  -6  -2   84.16   20.47
   2  -6  -2   81.40    9.83
  -2   6   2   95.00   21.37
  -2   6   2   94.95   11.47
  -2   6   2   90.95   10.37
  -2   6   2  125.30    8.72
  -2   6   2  104.42   19.67
  -2   6   2   89.17   15.91
  -2   6   2  132.52   19.14
   2  -6  -1 1886.23  108.71
   2  -6  -1 1682.81   89.73
   2  -6  -1 1802.33  132.95
   2  -6  -1 1661.11   91.96
   2  -6  -1 1980.98  137.41
  -2   6   1 2081.13  131.38
  -2   6   1 1850.04   94.48
  -2   6   1 1822.71  125.00
  -2   6   1 2061.15  136.49
  -2   6   1 1917.39  107.81
   2  -6   0 1875.15  104.61
   2  -6   0 1765.26  115.98
   2  -6   0 1878.34  138.50
   2  -6   0 1835.81  104.33
   2  -6   0 1987.60  137.11
  -2   6   0 1884.96  101.25
  -2   6   0 2065.56  136.87
  -2   6   0 1985.25  131.13
  -2   6   0 1873.74  100.84
   2  -6   1  453.71   31.05
   2  -6   1  471.23   49.28
   2  -6   1  432.39   33.02
   2  -6   1  430.65   35.28
   2  -6   1  489.04   47.26
  -2   6  -1  465.11   35.26
  -2   6  -1  489.73   42.45
  -2   6  -1  525.53   61.76
  -2   6  -1  416.54   27.55
   2  -6   2   68.47   15.23
   2  -6   2   75.97    9.95
   2  -6   2   78.90   17.84
   2  -6   2  124.99   19.15
   2  -6   2   75.17   13.90
  -2   6  -2   86.53   15.15
  -2   6  -2   69.25    9.01
  -2   6  -2   94.34   16.67
  -2   6  -2  100.64   18.15
   2  -6   3    0.44    3.27
   2  -6   3    1.31   10.45
   2  -6   3   -2.65    8.80
   2  -6   3    6.72    8.04
   2  -6   3   -0.78    8.07
  -2   6  -3   -0.39    4.32
  -2   6  -3    0.40    7.81
   2  -6   4  154.55   26.13
   2  -6   4  155.11   28.48
   2  -6   4  178.92   28.93
   2  -6   4  178.25   24.41
  -2   6  -4  191.90   26.81
  -2   6  -4  180.80   25.09
   2  -6   5 2111.21  174.14
   2  -6   5 2188.87  206.76
   2  -6   5 2083.39  208.33
  -2   6  -5 2136.85  164.65
  -2   6  -5 2051.77  154.91
   2  -6   6  119.26   24.93
   2  -6   6  143.01   43.96
  -2   6  -6  130.41   24.80
   2  -6   7  -17.78    8.33
   2  -6   7   18.86   12.38
  -2   6  -7    9.27    8.69
   2  -6   8 4939.12  467.48
   2  -6   8 4470.47  371.25
  -2   6  -8 4835.60  384.53
   2  -6   9   57.13   18.90
   2  -6   9  122.72   57.05
  -2   6  -9   78.60   27.23
   2  -6  10  866.75  150.85
   2  -6  10  648.02   65.47
  -2   6 -10  742.22   74.93
   2  -6  11    3.50    7.64
   2  -6  11  -14.87   20.88
  -2   6 -11    0.49    9.29
   2  -6  12 1534.76  134.24
   2  -6  12 1968.26  234.99
  -2   6 -12 1817.08  152.05
   2  -6  13  140.86   42.70
   2  -6  13  115.84   24.32
  -2   6 -13  133.63   22.07
  -2   6 -13  100.58   17.06
   2  -6  14   -9.52   14.73
  -2   6 -14   -3.26   11.39
   2  -6  15  101.70   26.41
  -2   6 -15   79.49   14.43
   2  -6  16    4.84    7.77
   2  -5 -20  119.81   20.51
   2  -5 -19   14.55   11.80
  -2   5  19    2.31   17.92
   2  -5 -18  690.97   75.25
  -2   5  18  662.65  127.97
   2  -5 -17    6.27   11.77
   2  -5 -17    2.16    9.03
  -2   5  17    5.49   23.20
   2  -5 -16  585.34   87.31
   2  -5 -16  463.15   45.50
  -2   5  16  572.46  123.32
   2  -5 -15   14.47   14.70
   2  -5 -15   15.86    9.95
  -2   5  15   26.40   42.71
   2  -5 -14    0.40   11.49
   2  -5 -14   -6.29    8.63
  -2   5  14   -0.06   23.11
   2  -5 -13  116.96   26.18
   2  -5 -13  101.26   29.09
  -2   5  13  115.12   49.50
   2  -5 -12  152.77   20.03
   2  -5 -12  181.58   30.75
   2  -5 -12  173.06   25.70
  -2   5  12  182.14   56.23
   2  -5 -11    5.78    6.64
   2  -5 -11    3.96    8.67
   2  -5 -11    0.73    9.45
  -2   5  11   -1.02   16.88
   2  -5 -10   27.28   12.74
   2  -5 -10   32.82   10.37
   2  -5 -10   29.35   12.83
  -2   5  10   36.20   22.55
   2  -5  -9   95.72   18.30
   2  -5  -9  100.94   16.81
   2  -5  -9   98.93   16.70
   2  -5  -9  121.49   27.05
   2  -5  -9  102.51   16.19
  -2   5   9   98.22   15.27
  -2   5   9   93.68   17.86
  -2   5   9  110.93   30.83
   2  -5  -8 8604.57  545.78
   2  -5  -8 8356.14  561.93
   2  -5  -8 8041.54  577.87
   2  -5  -8 8274.47  544.42
   2  -5  -8 7787.16  563.57
  -2   5   8 7599.12  493.60
  -2   5   8 7944.85  552.35
  -2   5   8 8253.73  538.99
  -2   5   8 7807.55  531.68
   2  -5  -7   60.09   13.95
   2  -5  -7   58.54   18.51
   2  -5  -7   68.80   15.09
   2  -5  -7   65.04   13.37
   2  -5  -7   53.20   15.60
  -2   5   7   53.48   15.80
  -2   5   7   95.98   21.93
  -2   5   7   58.34   14.76
  -2   5   7   49.62   10.72
  -2   5   7   59.77   15.32
   2  -5  -6 2750.81  174.40
   2  -5  -6 2928.41  169.40
   2  -5  -6 2825.59  178.76
   2  -5  -6 2702.14  169.84
   2  -5  -6 2892.46  185.58
  -2   5   6 2661.65  148.68
  -2   5   6 2702.51  180.24
  -2   5   6 2940.36  209.53
  -2   5   6 2782.91  182.13
  -2   5   6 2699.30  173.75
   2  -5  -5 5939.52  363.56
   2  -5  -5 6160.33  341.67
   2  -5  -5 6500.00  448.68
   2  -5  -5 5722.61  396.10
   2  -5  -5 5996.41  368.39
  -2   5   5 5730.41  365.52
  -2   5   5 6419.53  407.11
  -2   5   5 5445.81  305.40
  -2   5   5 5727.81  415.37
  -2   5   5 5854.25  364.83
   2  -5  -4 9071.93  450.72
   2  -5  -4 6996.44  263.27
   2  -5  -4 8693.34  494.54
   2  -5  -4 8184.68  487.84
   2  -5  -4 6830.53  258.31
   2  -5  -4 8144.27  489.82
   2  -5  -4 9098.01  527.64
  -2   5   4 8861.00  428.20
  -2   5   4 7982.81  476.13
  -2   5   4 9437.42  532.61
  -2   5   4 9252.05  538.37
  -2   5   4 8268.92  496.74
   2  -5  -3 1483.88   60.07
   2  -5  -3 1919.06   92.85
   2  -5  -3 1882.01  111.45
   2  -5  -3 1808.41  116.33
   2  -5  -3 1475.41   66.59
   2  -5  -3 1984.71  154.95
  -2   5   3 2164.11  132.17
  -2   5   3 1864.58  116.80
  -2   5   3 1885.98   92.65
  -2   5   3 1793.30  111.59
  -2   5   3 2036.29  120.10
   2  -5  -222976.10 1208.68
   2  -5  -225749.30 1366.77
   2  -5  -224681.90 1529.49
   2  -5  -224138.10 1704.07
   2  -5  -222922.50 1207.54
   2  -5  -226082.10 1718.22
  -2   5   226336.90 1468.96
  -2   5   223626.30 1665.92
  -2   5   228321.20 1751.55
  -2   5   226569.00 1731.67
  -2   5   227370.10 1769.82
   2  -5  -1  267.20   34.31
   2  -5  -1  236.30   23.19
   2  -5  -1  282.06   27.53
   2  -5  -1  265.66   33.13
   2  -5  -1  247.80   20.77
  -2   5   1  255.47   18.84
  -2   5   1  220.12   15.93
  -2   5   1  348.59   36.72
  -2   5   1  269.25   17.93
  -2   5   1  309.10   29.13
  -2   5   1  305.35   33.81
   2  -5   030628.00 2105.42
   2  -5   030445.10 1883.07
   2  -5   029863.10 1772.06
   2  -5   031593.70 2184.73
   2  -5   029641.30 1808.53
  -2   5   031050.30 1798.66
  -2   5   028676.90 1599.26
  -2   5   032848.10 2200.73
  -2   5   032634.00 2202.16
  -2   5   030496.30 1668.18
  -2   5   034430.90 2120.02
   2  -5   1 2958.63  150.07
   2  -5   1 2723.90  146.01
   2  -5   1 2768.62  190.08
   2  -5   1 2810.49  155.35
   2  -5   1 2985.05  193.90
  -2   5  -1 2865.66  146.73
  -2   5  -1 2508.50  120.81
  -2   5  -1 2618.39  127.06
  -2   5  -1 3066.92  152.82
  -2   5  -1 3068.52  180.87
  -2   5  -1 2967.09  179.26
   2  -5   2   83.88   13.29
   2  -5   2   79.49   10.61
   2  -5   2   80.16   16.06
   2  -5   2  158.79   26.57
   2  -5   2  109.40   14.29
  -2   5  -2   88.45   10.43
  -2   5  -2  105.21   14.55
  -2   5  -2   65.68    8.02
  -2   5  -2  147.50   17.46
  -2   5  -2   75.61    9.86
  -2   5  -2   88.45   16.77
   2  -5   3  462.29   25.21
   2  -5   3  618.54   50.78
   2  -5   3  524.20   41.92
   2  -5   3  495.39   43.83
   2  -5   3  513.67   38.14
  -2   5  -3  449.06   30.12
  -2   5  -3  546.91   28.09
  -2   5  -3  560.02   44.06
  -2   5  -3  553.20   58.41
  -2   5  -3  453.18   30.93
   2  -5   4   39.72   17.40
   2  -5   4   58.45   11.36
   2  -5   4   38.58   13.21
   2  -5   4   46.17   12.92
   2  -5   4   31.21    5.08
  -2   5  -4   30.82    5.85
  -2   5  -4   33.00   12.11
  -2   5  -4   34.14    6.84
  -2   5  -4   62.88   12.23
  -2   5  -4   31.73    4.70
   2  -5   5  331.78   43.87
   2  -5   5  343.76   37.81
   2  -5   5  349.45   53.77
   2  -5   5  313.61   32.81
  -2   5  -5  311.57   39.71
  -2   5  -5  260.31   19.20
  -2   5  -5  345.80   34.19
  -2   5  -5  267.11   20.03
   2  -5   6   37.63   22.38
   2  -5   6   29.21   17.10
   2  -5   6   21.31   21.14
   2  -5   6   65.37   15.41
  -2   5  -6   34.82   15.19
  -2   5  -6   39.35    8.43
  -2   5  -6   46.01   11.71
  -2   5  -6   67.19   16.27
   2  -5   7   73.61   25.36
   2  -5   7  144.02   19.34
  -2   5  -7   69.00   10.10
  -2   5  -7   57.47   10.33
  -2   5  -7   91.85   17.72
   2  -5   8 6752.52  540.54
   2  -5   8 6393.97  465.32
  -2   5  -8 5489.39  397.11
  -2   5  -8 5584.53  385.09
  -2   5  -8 6531.01  458.11
   2  -5   9  362.55   49.59
   2  -5   9  528.29   92.16
  -2   5  -9  414.40   60.04
   2  -5  10 1639.13  187.36
   2  -5  10 2177.49  268.56
  -2   5 -10 1848.52  152.14
   2  -5  11  276.63   65.20
   2  -5  11  172.38   28.85
  -2   5 -11  189.53   30.70
   2  -5  12 3917.85  328.24
   2  -5  12 4620.15  473.31
  -2   5 -12 4138.56  336.50
   2  -5  13   -1.09    8.43
   2  -5  13  -26.12   18.13
  -2   5 -13   -3.89    8.67
   2  -5  14   19.40    9.74
   2  -5  14   56.36   19.34
  -2   5 -14   20.48   14.70
  -2   5 -14   18.74    9.53
   2  -5  15   14.78   12.37
   2  -5  15    5.39    5.91
  -2   5 -15    3.45    6.51
  -2   5 -15   -2.81    5.68
   2  -5  16   10.61    8.78
  -2   5 -16    3.79    5.11
   2  -5  17    0.81    5.72
   2  -4 -20    6.14    9.37
  -2   4  20    3.69   13.10
   2  -4 -19  169.49   30.63
  -2   4  19  127.78   52.14
   2  -4 -18   80.94   23.89
  -2   4  18   48.97   43.38
   2  -4 -17  312.54   71.85
  -2   4  17  363.27  137.39
   2  -4 -16   36.50   19.57
  -2   4  16   45.80   39.10
   2  -4 -15   54.64   23.28
   2  -4 -15   53.27   13.34
  -2   4  15  162.57   45.49
   2  -4 -14 2550.38  228.89
   2  -4 -14 2352.69  202.47
  -2   4  14 2754.56  337.73
   2  -4 -13   11.61   12.51
   2  -4 -13    4.81    8.31
  -2   4  13   10.00   22.44
   2  -4 -12 3694.15  236.40
   2  -4 -12 4261.57  331.68
   2  -4 -12 3920.11  281.53
  -2   4  12 4502.86  520.68
   2  -4 -11   21.48   12.84
   2  -4 -11   11.65    7.83
   2  -4 -11   18.87    9.69
  -2   4  11   26.30   27.47
   2  -4 -10  111.05   14.97
   2  -4 -10  123.23   22.80
   2  -4 -10  115.81   14.90
   2  -4 -10  108.39   14.84
   2  -4 -10  158.37   18.82
  -2   4  10   86.85   45.51
  -2   4  10  102.07   16.20
   2  -4  -9   40.19   10.31
   2  -4  -9   43.03   14.26
   2  -4  -9   51.00   10.65
   2  -4  -9   43.57   12.11
   2  -4  -9   41.45   10.30
  -2   4   9   37.79   16.86
  -2   4   9   39.91   14.44
  -2   4   9   46.80   11.40
  -2   4   9   34.48   21.06
   2  -4  -8 6223.75  382.65
   2  -4  -8 6904.32  441.02
   2  -4  -8 6269.25  379.87
   2  -4  -8 6184.07  383.62
   2  -4  -8 6710.01  418.29
  -2   4   8 6340.02  396.64
  -2   4   8 7204.32  496.05
  -2   4   8 6249.00  385.72
  -2   4   8 6692.53  445.27
   2  -4  -7   16.98    8.72
   2  -4  -7   16.24    8.03
   2  -4  -7   28.16    9.89
   2  -4  -7   13.08    9.18
   2  -4  -7   14.09    9.52
  -2   4   7   12.55   11.59
  -2   4   7   28.15   13.65
  -2   4   7   24.55   10.84
  -2   4   7   20.48    9.72
  -2   4   7    8.86    9.10
   2  -4  -6  795.98   81.17
   2  -4  -6  810.30   57.47
   2  -4  -6  898.42   77.34
   2  -4  -6  870.56   64.65
  -2   4   6  931.01   81.33
  -2   4   6  886.22   69.89
  -2   4   6  800.84   67.67
  -2   4   6  836.54   55.76
  -2   4   6  818.30   61.96
   2  -4  -5 5938.95  338.66
   2  -4  -5 5371.54  357.12
   2  -4  -5 5516.87  376.28
   2  -4  -5 5865.14  346.48
  -2   4   5 5813.81  352.13
  -2   4   5 6288.16  376.59
  -2   4   5 5749.18  325.23
  -2   4   5 6103.12  374.71
  -2   4   5 5440.68  375.74
   2  -4  -4  180.17   25.90
   2  -4  -4  163.86   23.20
   2  -4  -4  151.25   31.13
   2  -4  -4  160.28   20.71
   2  -4  -4  175.80   23.29
  -2   4   4  161.26   23.15
  -2   4   4  194.39   26.06
  -2   4   4  192.69   26.24
  -2   4   4  179.49   17.35
  -2   4   4  148.71   21.66
   2  -4  -3  347.69   32.17
   2  -4  -3  350.36   33.98
   2  -4  -3  323.89   44.57
   2  -4  -3  294.91   12.06
   2  -4  -3  362.20   26.23
  -2   4   3  334.34   30.35
  -2   4   3  351.62   32.55
  -2   4   3  399.12   25.13
  -2   4   3  294.85   45.99
  -2   4   3  522.78   37.72
   2  -4  -2  259.10   14.72
   2  -4  -2  376.14   24.77
   2  -4  -2  271.96   29.18
   2  -4  -2  298.20   28.41
   2  -4  -2  313.55   32.45
   2  -4  -2  245.91   12.97
  -2   4   2  358.43   33.61
  -2   4   2  292.13   28.04
  -2   4   2  339.62   20.11
  -2   4   2  318.42   33.34
   2  -4  -1 9220.28  428.49
   2  -4  -110122.60  493.67
   2  -4  -110068.50  542.32
   2  -4  -1 9747.28  544.87
   2  -4  -1 9458.64  427.89
   2  -4  -110344.10  678.17
  -2   4   110307.60  681.87
  -2   4   1 9865.07  477.85
  -2   4   111261.20  603.41
  -2   4   110042.20  536.77
   2  -4   015461.00  891.41
   2  -4   015164.60  916.21
   2  -4   014558.90  709.30
   2  -4   016269.20  794.57
   2  -4   014612.70  845.73
   2  -4   013990.40  701.36
  -2   4   014901.30  706.32
  -2   4   014576.50  785.71
  -2   4   015790.80  895.62
  -2   4   015467.70  914.11
  -2   4   014460.50  721.23
  -2   4   015280.80  749.50
   2  -4   1  153.82   23.12
   2  -4   1  146.72   17.23
   2  -4   1  145.47   19.68
   2  -4   1  144.93   20.52
   2  -4   1  124.36   20.45
   2  -4   1  131.11   22.10
  -2   4  -1  119.06   13.52
  -2   4  -1  134.63   15.19
  -2   4  -1  181.73   20.75
  -2   4  -1  144.53   20.84
  -2   4  -1  176.75   22.33
   2  -4   236482.20 2279.42
   2  -4   235623.70 2040.66
   2  -4   236085.80 2228.35
   2  -4   234817.50 2297.30
   2  -4   238497.00 2614.44
  -2   4  -235576.50 2032.97
  -2   4  -234958.90 2123.99
  -2   4  -237960.10 2542.85
  -2   4  -236418.30 2422.70
  -2   4  -235574.10 2133.69
   2  -4   3  146.18   17.25
   2  -4   3  171.02   19.12
   2  -4   3  199.02   26.49
   2  -4   3  152.41   21.34
   2  -4   3  180.35   20.18
  -2   4  -3  152.50   13.61
  -2   4  -3  138.69   12.28
  -2   4  -3  270.54   27.09
  -2   4  -3  150.75   21.04
  -2   4  -3  257.56   23.11
   2  -4   4 2269.62  130.63
   2  -4   4 2254.21  132.62
   2  -4   4 2125.69   98.05
   2  -4   4 2299.27  139.19
   2  -4   4 2268.98  144.73
  -2   4  -4 1924.41   80.29
  -2   4  -4 2484.29  125.75
  -2   4  -4 2279.10  110.67
  -2   4  -4 2310.01  132.46
  -2   4  -4 2445.46  145.44
   2  -4   5 1531.91  104.15
   2  -4   5 1701.00  151.42
   2  -4   5 1541.43  147.06
   2  -4   5 1434.77   98.85
  -2   4  -5 1429.51   88.26
  -2   4  -5 1469.13   84.46
  -2   4  -5 1503.54   98.26
  -2   4  -5 1597.20  107.93
   2  -4   6   46.44   15.29
   2  -4   6   48.13   18.46
   2  -4   6   65.54   16.63
   2  -4   6   41.95   13.02
  -2   4  -6   54.33   12.12
  -2   4  -6   50.52   10.20
  -2   4  -6   49.31   15.61
  -2   4  -6   51.77   13.41
   2  -4   7 3970.15  315.05
   2  -4   7 4552.66  318.46
   2  -4   7 4461.48  315.65
   2  -4   7 4624.53  341.45
  -2   4  -7 3946.05  249.00
  -2   4  -7 4442.44  290.58
  -2   4  -7 3954.99  266.91
  -2   4  -7 4434.38  359.76
   2  -4   8 6037.59  546.35
   2  -4   8 5299.50  419.68
   2  -4   8 5787.34  417.11
  -2   4  -8 5218.75  339.52
  -2   4  -8 5721.53  377.41
  -2   4  -8 5471.79  365.21
   2  -4   9 1898.29  161.49
   2  -4   9 2367.62  237.55
  -2   4  -9 1656.78  148.92
  -2   4  -9 1787.49  161.85
   2  -4  10    1.53   14.73
   2  -4  10   -3.34   20.21
  -2   4 -10    9.26    7.53
  -2   4 -10    2.42    8.76
   2  -4  11   -8.59   21.60
   2  -4  11    5.78    8.99
  -2   4 -11   -0.10   10.28
  -2   4 -11    2.11    8.01
   2  -4  12  193.94   48.17
   2  -4  12  188.26   29.85
  -2   4 -12  164.44   24.99
  -2   4 -12  165.04   25.81
   2  -4  13   78.33   18.87
   2  -4  13   98.31   33.06
  -2   4 -13   78.77   23.85
  -2   4 -13   57.68   16.08
   2  -4  14  113.19   30.24
   2  -4  14   63.56   18.06
  -2   4 -14   91.30   17.07
  -2   4 -14   86.95   17.75
   2  -4  15   22.95   13.64
   2  -4  15   18.29   16.94
  -2   4 -15   17.38   13.49
   2  -4  16   54.42   13.74
   2  -4  16   33.94    9.28
  -2   4 -16   19.90    9.20
   2  -4  17    7.68   11.64
   2  -3 -20  263.21   33.34
  -2   3  20  244.52   68.34
   2  -3 -19  205.05   33.52
  -2   3  19  156.89   59.38
   2  -3 -18    1.96   13.45
  -2   3  18   31.50   26.12
   2  -3 -17    1.23   15.71
  -2   3  17   -2.72   21.43
   2  -3 -16  131.48   33.45
  -2   3  16  151.79   63.88
   2  -3 -15 3600.10  335.12
  -2   3  15 3619.35  573.44
   2  -3 -14  176.74   35.17
   2  -3 -14  132.76   42.32
  -2   3  14  138.38   50.55
   2  -3 -13  191.97   36.07
   2  -3 -13  206.71   41.03
   2  -3 -13  162.07   20.29
  -2   3  13  163.96   47.35
   2  -3 -12   17.22   17.51
   2  -3 -12   91.04   21.19
   2  -3 -12   12.19   10.43
  -2   3  12  119.87   22.45
   2  -3 -11   31.11    7.51
   2  -3 -11   31.83    6.94
   2  -3 -11   29.79   21.95
   2  -3 -11   39.07   10.09
   2  -3 -11   38.99   18.96
  -2   3  11   41.93   18.65
  -2   3  11   30.06    7.52
   2  -3 -10 1143.98  120.12
   2  -3 -10 1051.56   68.77
   2  -3 -10 1145.85  102.60
   2  -3 -10 1001.25   73.19
   2  -3 -10  977.86   58.31
  -2   3  10  983.46   61.51
  -2   3  10 1155.90  100.99
   2  -3  -9   63.82   18.79
   2  -3  -9    8.11   12.18
   2  -3  -9   18.92   11.29
   2  -3  -9   22.61    7.61
   2  -3  -9   24.92   15.31
   2  -3  -9   61.42    9.49
  -2   3   9   36.22   12.13
  -2   3   9   22.40   14.86
  -2   3   9   27.09   12.72
  -2   3   9   20.97   11.47
   2  -3  -812440.50  745.81
   2  -3  -812121.00  760.18
   2  -3  -813627.80  914.67
   2  -3  -811989.20  750.95
   2  -3  -813515.10  902.72
   2  -3  -813105.10  812.26
  -2   3   813507.20  888.88
  -2   3   813196.80  883.47
  -2   3   812386.20  768.89
  -2   3   812507.90  852.51
   2  -3  -7 3081.09  202.99
   2  -3  -7 3116.80  198.69
   2  -3  -7 2752.30  154.77
   2  -3  -7 2763.47  159.90
   2  -3  -7 2901.16  171.84
  -2   3   7 2826.08  177.14
  -2   3   7 2928.57  194.69
  -2   3   7 2971.68  178.05
  -2   3   7 3086.36  196.60
  -2   3   7 2644.30  158.05
   2  -3  -614800.40  920.83
   2  -3  -613426.00  813.90
   2  -3  -614617.70  903.35
   2  -3  -613108.60  818.90
   2  -3  -613900.20  834.51
  -2   3   613611.90  861.88
  -2   3   613256.10  837.03
  -2   3   614538.10  995.51
  -2   3   615110.80  916.62
  -2   3   613898.40  878.39
   2  -3  -5 7794.99  491.69
   2  -3  -5 7125.50  408.86
   2  -3  -5 7327.34  414.95
   2  -3  -5 6780.10  381.07
  -2   3   5 7054.18  456.42
  -2   3   5 7983.54  447.26
  -2   3   5 7152.42  487.72
  -2   3   5 6780.66  382.48
  -2   3   5 7292.14  421.73
   2  -3  -4  532.05   38.06
   2  -3  -4  471.91   50.40
   2  -3  -4  473.07   37.56
   2  -3  -4  431.19   31.88
  -2   3   4  442.41   38.32
  -2   3   4  505.58   36.53
  -2   3   4  579.64   42.95
  -2   3   4  438.58   35.01
  -2   3   4  465.90   40.20
   2  -3  -3  109.08   16.56
   2  -3  -3  120.81   16.93
   2  -3  -3  135.12   15.49
   2  -3  -3   92.12    3.23
   2  -3  -3  117.58   15.39
  -2   3   3  122.41   15.84
  -2   3   3  115.36   16.79
  -2   3   3  129.54   17.28
  -2   3   3  122.13   20.97
   2  -3  -2 2862.45  145.44
   2  -3  -2 2603.51  137.14
   2  -3  -2 2399.33  129.14
   2  -3  -2 2410.10   78.11
   2  -3  -2 2589.34  146.44
   2  -3  -2 2366.77   72.58
  -2   3   2 2396.64  112.03
  -2   3   2 2757.28  181.65
  -2   3   2 2513.69  133.14
  -2   3   2 2551.81  140.82
   2  -3  -111696.90  577.25
   2  -3  -110891.10  430.86
   2  -3  -112078.30  694.93
   2  -3  -110827.60  620.37
   2  -3  -111557.20  711.52
   2  -3  -110272.00  425.77
  -2   3   111488.00  567.65
  -2   3   111988.40  640.20
  -2   3   112643.80  633.41
  -2   3   111449.90  590.29
   2  -3   0 6586.49  339.06
   2  -3   0 6976.12  407.00
   2  -3   0 7687.85  390.41
   2  -3   0 7094.66  303.89
   2  -3   0 6895.88  305.01
   2  -3   0 7589.49  367.47
  -2   3   0 6983.98  329.87
  -2   3   0 7395.94  355.37
  -2   3   0 7633.29  384.03
  -2   3   0 7182.95  401.17
  -2   3   0 7154.17  354.17
   2  -3   114560.50  757.46
   2  -3   114496.10  804.51
   2  -3   112891.10  699.18
   2  -3   113511.60  671.34
   2  -3   114554.80  840.00
   2  -3   113626.70  742.15
  -2   3  -114374.30  740.50
  -2   3  -114478.70  745.55
  -2   3  -114862.70  783.67
  -2   3  -114650.10  847.74
  -2   3  -113536.00  700.25
   2  -3   2   86.50   12.88
   2  -3   2  113.85   14.28
   2  -3   2   86.86   13.63
   2  -3   2   76.66   13.87
   2  -3   2  142.50   15.03
   2  -3   2  167.41   20.19
  -2   3  -2  131.45   19.67
  -2   3  -2  113.43   14.55
  -2   3  -2  100.89   15.81
  -2   3  -2   94.95   11.65
   2  -3   3 1943.73  104.55
   2  -3   3 2216.18  137.15
   2  -3   3 1943.32   88.29
   2  -3   3 1806.49  100.78
   2  -3   3 1992.82  134.29
  -2   3  -3 2061.31  101.64
  -2   3  -3 2122.29  110.03
  -2   3  -3 1992.92  104.92
  -2   3  -3 2202.00  128.38
  -2   3  -3 1895.04   81.74
   2  -3   4 4624.35  254.77
   2  -3   4 4613.56  277.71
   2  -3   4 4481.70  242.02
   2  -3   4 4743.68  271.60
   2  -3   4 4381.80  186.57
  -2   3  -4 5206.70  270.96
  -2   3  -4 4811.23  244.97
  -2   3  -4 4664.64  240.13
  -2   3  -4 4487.05  184.61
  -2   3  -4 4809.43  282.77
   2  -3   5 7085.75  434.48
   2  -3   5 6734.56  392.53
   2  -3   5 7081.44  419.87
   2  -3   5 5265.23  259.63
   2  -3   5 6532.00  366.64
  -2   3  -5 6382.65  350.31
  -2   3  -5 6796.49  368.09
  -2   3  -5 5738.96  246.91
  -2   3  -5 7311.21  448.87
  -2   3  -5 6942.67  411.40
   2  -3   6 8268.08  536.19
   2  -3   6 9105.30  587.96
   2  -3   6 8756.28  554.39
   2  -3   6 9142.44  605.46
  -2   3  -6 8229.16  488.19
  -2   3  -6 8809.97  528.00
  -2   3  -6 8946.35  518.42
  -2   3  -6 9055.26  569.95
   2  -3   7 3052.71  273.66
   2  -3   7 2984.12  204.50
   2  -3   7 2672.46  173.12
   2  -3   7 2935.23  206.04
  -2   3  -7 2745.35  168.44
  -2   3  -7 2854.28  183.36
  -2   3  -7 2953.55  176.16
  -2   3  -7 3028.90  199.37
   2  -3   8 3250.75  231.66
   2  -3   8 2966.88  197.75
   2  -3   8 4177.13  318.07
   2  -3   8 3308.87  282.79
  -2   3  -8 3089.46  194.52
  -2   3  -8 3262.17  209.64
  -2   3  -8 3208.58  197.48
  -2   3  -8 3408.48  229.44
   2  -3   9    3.50    6.96
   2  -3   9   29.53   16.70
   2  -3   9    3.50   10.54
  -2   3  -9   14.58    8.32
  -2   3  -9    4.58    7.36
   2  -3  10 3467.05  323.99
   2  -3  10 2677.90  256.96
  -2   3 -10 2737.31  233.78
  -2   3 -10 2675.07  189.95
   2  -3  11  134.94   37.10
   2  -3  11  130.66   25.45
  -2   3 -11  135.43   22.81
  -2   3 -11  123.20   19.81
   2  -3  12 1475.03  173.26
   2  -3  12 1398.54  129.09
  -2   3 -12 1497.53  153.04
  -2   3 -12 1267.21  126.00
   2  -3  13  857.95   85.62
   2  -3  13  920.69  154.52
  -2   3 -13  884.18   85.66
  -2   3 -13  685.44   65.49
   2  -3  14   68.57   24.38
   2  -3  14   46.58   16.81
  -2   3 -14   39.77   24.20
  -2   3 -14   48.74   16.28
   2  -3  15  210.14   31.68
   2  -3  15  281.81   45.40
  -2   3 -15  221.65   30.90
  -2   3 -15  253.41   34.07
   2  -3  16   48.36   14.22
   2  -3  16   73.63   17.65
  -2   3 -16   47.33   12.42
  -2   3 -16   58.56   13.83
   2  -3  17   47.25   11.50
   2  -3  17   78.03   20.77
  -2   3 -17   67.39   10.98
  -2   3 -17   55.18   11.20
   2  -3  18  262.43   23.67
   2  -2 -20  507.60   47.53
  -2   2  20  443.77   76.39
   2  -2 -19   22.24   14.46
  -2   2  19   22.51   38.37
   2  -2 -18    4.21   13.28
  -2   2  18   28.89   26.36
   2  -2 -17   -5.08   16.58
  -2   2  17    5.69   23.70
   2  -2 -16   92.55   36.48
   2  -2 -16   82.83   27.43
  -2   2  16   89.24   43.56
   2  -2 -15 2114.45  215.64
   2  -2 -15 2276.72  249.44
  -2   2  15 2170.82  284.35
   2  -2 -14  227.48   45.41
   2  -2 -14  218.94   57.93
  -2   2  14  254.12   63.38
   2  -2 -13  572.71   81.17
   2  -2 -13  541.10   71.50
  -2   2  13  591.69   90.02
   2  -2 -12   92.52   12.34
   2  -2 -12   79.11   42.05
   2  -2 -12   97.94   36.02
  -2   2  12   77.87   40.40
   2  -2 -11   65.00   10.33
   2  -2 -11   71.24   20.18
   2  -2 -11   72.94   23.70
   2  -2 -11   46.69    8.58
  -2   2  11   85.46   18.80
   2  -2 -10  753.98   42.43
   2  -2 -10  909.09   85.09
   2  -2 -10  905.27   78.39
   2  -2 -10  787.59   44.53
   2  -2 -10  845.55   50.10
   2  -2 -10  772.19   49.91
  -2   2  10  728.40   43.30
  -2   2  10  911.09   73.46
   2  -2  -9  594.01   36.56
   2  -2  -9  670.68   38.55
   2  -2  -9  721.11   62.83
   2  -2  -9  647.11   41.59
   2  -2  -9  752.58   69.66
   2  -2  -9  579.69   43.12
  -2   2   9  670.96   58.58
  -2   2   9  705.26   58.80
  -2   2   9  600.59   37.69
  -2   2   9  732.42   60.98
   2  -2  -812094.30  717.25
   2  -2  -813227.90  748.39
   2  -2  -813314.10  991.89
   2  -2  -813872.00  893.24
   2  -2  -811681.10  683.45
   2  -2  -812705.60  754.37
  -2   2   812315.70  727.37
  -2   2   813498.00  863.56
  -2   2   812991.70  855.44
  -2   2   812583.70  855.41
   2  -2  -7   75.16   27.84
   2  -2  -7   79.33   10.51
   2  -2  -7   70.66   13.01
   2  -2  -7   67.98   12.19
   2  -2  -7   74.14   18.53
  -2   2   7   69.66   25.25
  -2   2   7   74.38   17.09
  -2   2   7   81.41   13.75
  -2   2   7   73.91   18.14
   2  -2  -6135611.010861.40
   2  -2  -6133287.011553.90
   2  -2  -6135965.011250.10
   2  -2  -6124618.0 9805.13
   2  -2  -6132415.010399.70
  -2   2   6130069.010328.50
  -2   2   6130303.011437.20
  -2   2   6135611.011155.40
  -2   2   6125812.0 9887.31
  -2   2   6135836.011468.30
   2  -2  -5    4.05    5.51
   2  -2  -5    5.88    8.81
   2  -2  -5    1.31   10.00
   2  -2  -5    1.68    9.49
   2  -2  -5    3.80    6.45
  -2   2   5    7.43    8.65
  -2   2   5    6.27    7.48
  -2   2   5    4.52    8.26
  -2   2   5    6.80    6.12
   2  -2  -4  231.48   33.49
   2  -2  -4  253.73   26.12
   2  -2  -4  236.02   25.57
   2  -2  -4  203.02   17.23
   2  -2  -4  271.48   27.45
  -2   2   4  230.35   22.48
  -2   2   4  253.62   25.48
  -2   2   4  229.18   23.95
  -2   2   4  219.99   19.41
   2  -2  -3  722.96   50.65
   2  -2  -3  749.53   50.90
   2  -2  -3  703.96   43.55
  -2   2   3  632.91   41.63
  -2   2   3  751.24   47.85
  -2   2   3  702.16   48.37
  -2   2   3  674.32   40.92
   2  -2  -2 3785.62  181.98
   2  -2  -2 3247.28   78.88
   2  -2  -2 3697.58  179.32
   2  -2  -2 3257.60  148.97
   2  -2  -2 3240.21   70.97
   2  -2  -2 3461.46  164.74
  -2   2   2 3334.00  160.41
  -2   2   2 3548.76  162.29
  -2   2   2 3570.38  164.11
  -2   2   2 3415.67  201.22
   2  -2  -111893.80  594.33
   2  -2  -1 9862.56  347.16
   2  -2  -111121.80  569.89
   2  -2  -111401.30  401.69
   2  -2  -110086.60  476.37
   2  -2  -110558.00  554.44
  -2   2   110221.70  530.15
  -2   2   110674.30  538.46
  -2   2   110651.20  543.21
  -2   2   111363.50  589.72
   2  -2   0  169.07   19.24
   2  -2   0  109.24   12.84
   2  -2   0  117.47   28.55
   2  -2   0  132.25   13.30
   2  -2   0  116.10   16.11
  -2   2   0  131.56   18.99
  -2   2   0  111.00   18.20
  -2   2   0  111.88   19.91
  -2   2   0  126.13   20.96
   2  -2   1 5480.21  230.62
   2  -2   1 5206.38  221.57
   2  -2   1 5853.49  289.74
   2  -2   1 5649.74  304.07
   2  -2   1 5221.75  236.96
   2  -2   1 5512.32  268.76
  -2   2  -1 5582.58  231.73
  -2   2  -1 5108.67  304.20
  -2   2  -1 5718.46  284.59
  -2   2  -1 5678.48  252.10
  -2   2  -1 5309.55  256.11
  -2   2  -1 5738.01  299.33
   2  -2   2 1276.82   65.74
   2  -2   2 1198.72   60.27
   2  -2   2 1323.85   84.85
   2  -2   2 1141.44   72.42
   2  -2   2 1317.49   75.76
   2  -2   2 1271.41   63.84
  -2   2  -2 1297.00   66.57
  -2   2  -2 1237.08   73.85
  -2   2  -2 1288.43   73.80
  -2   2  -2 1259.83   61.17
  -2   2  -2 1211.69   67.76
  -2   2  -2 1336.41   85.23
   2  -2   3 4046.65  204.46
   2  -2   3 3822.88  188.46
   2  -2   3 3989.38  196.11
   2  -2   3 3563.41  167.60
   2  -2   3 3959.42  213.72
   2  -2   3 3864.34  171.26
  -2   2  -3 4121.43  206.26
  -2   2  -3 4048.05  208.44
  -2   2  -3 3735.16  181.34
  -2   2  -3 4108.59  220.80
  -2   2  -3 4062.25  194.92
  -2   2  -3 3876.27  175.61
   2  -2   4 2444.15  135.73
   2  -2   4 2254.25  109.23
   2  -2   4 2363.23  132.86
   2  -2   4 2196.42   94.40
   2  -2   4 2409.02  143.45
  -2   2  -4 2278.02  118.36
  -2   2  -4 2342.24  109.20
  -2   2  -4 2382.51  140.26
  -2   2  -4 2438.16  136.17
  -2   2  -4 2234.15  105.15
  -2   2  -4 2509.17  143.18
   2  -2   5 3937.66  205.02
   2  -2   5 4382.11  238.01
   2  -2   5 4467.38  302.23
   2  -2   5 4479.85  268.45
   2  -2   5 3764.67  166.95
  -2   2  -5 4146.67  222.86
  -2   2  -5 3972.29  162.45
  -2   2  -5 4760.51  269.05
  -2   2  -5 4329.12  212.95
  -2   2  -5 4510.57  247.41
  -2   2  -5 4451.08  250.26
   2  -2   6 3651.98  174.94
   2  -2   6 4231.72  261.75
   2  -2   6 3334.88  216.37
   2  -2   6 3350.81  207.11
  -2   2  -6 3408.65  208.32
  -2   2  -6 3196.76  178.73
  -2   2  -6 3517.09  214.98
  -2   2  -6 3494.72  175.79
  -2   2  -6 3470.29  201.63
  -2   2  -6 2837.96  113.04
   2  -2   7    4.36    8.76
   2  -2   7    7.19    8.00
   2  -2   7   -4.11   12.59
   2  -2   7    2.34    9.24
   2  -2   7    1.25    5.43
  -2   2  -7    7.54    8.18
  -2   2  -7   -4.59    8.96
  -2   2  -7    2.91    5.77
  -2   2  -7    3.83    7.36
  -2   2  -7   26.66    8.82
   2  -2   8 1123.06   93.32
   2  -2   8 1150.31   95.24
   2  -2   8 1124.85   84.87
   2  -2   8 1368.65  125.00
   2  -2   8 1021.55   65.27
  -2   2  -8 1159.55   84.10
  -2   2  -8 1239.85   88.56
  -2   2  -8 1099.02   67.48
  -2   2  -8 1137.13   80.24
   2  -2   9  122.92   23.02
   2  -2   9   84.40   13.42
   2  -2   9  141.10   32.57
   2  -2   9  135.88   20.00
  -2   2  -9  128.15   27.36
  -2   2  -9  101.60   14.27
  -2   2  -9  130.57   18.87
   2  -2  10  304.52   27.28
   2  -2  10  403.54   53.21
   2  -2  10  363.42   42.38
  -2   2 -10  358.26   29.98
  -2   2 -10  376.89   39.57
   2  -2  11    2.01   11.96
   2  -2  11   -0.48    8.84
  -2   2 -11    1.19    8.51
  -2   2 -11    0.45    5.81
   2  -2  12   61.10   21.75
   2  -2  12   41.23   16.08
  -2   2 -12   36.43   15.16
  -2   2 -12   27.33    9.95
   2  -2  13  280.61   49.43
   2  -2  13  234.66   38.63
  -2   2 -13  259.83   40.35
   2  -2  14 3641.80  343.55
   2  -2  14 3282.29  290.61
  -2   2 -14 3551.49  310.83
  -2   2 -14 3179.38  280.56
   2  -2  15   46.93   19.92
   2  -2  15   58.61   18.53
  -2   2 -15   80.70   20.87
  -2   2 -15   53.45   17.81
   2  -2  16  459.13   54.24
   2  -2  16  532.48   56.01
  -2   2 -16  569.67   61.45
  -2   2 -16  482.75   52.75
   2  -2  17   86.82   18.34
   2  -2  17   84.93   23.69
  -2   2 -17   95.19   17.58
  -2   2 -17   80.35   22.59
   2  -2  18  126.16   16.57
   2  -2  18  119.17   15.14
  -2   2 -18  109.20   14.62
   2  -1 -19    3.35   10.03
  -2   1  19    9.20   21.29
   2  -1 -18   16.46   13.91
  -2   1  18    2.97   28.67
   2  -1 -17  -10.34   14.05
   2  -1 -17   -7.29   20.72
  -2   1  17  -13.16   22.91
   2  -1 -16  237.37   43.93
   2  -1 -16  204.43   62.83
  -2   1  16  258.93   67.39
   2  -1 -15  177.41   37.14
   2  -1 -15  144.65   50.72
  -2   1  15  184.05   55.78
   2  -1 -14   34.46   19.24
   2  -1 -14   26.97   26.35
  -2   1  14   28.97   21.87
   2  -1 -13  272.57   60.95
   2  -1 -13  300.82   47.24
  -2   1  13  288.99   49.47
   2  -1 -12 2678.70  280.99
   2  -1 -12 2779.73  253.32
  -2   1  12 2733.75  222.60
   2  -1 -11    5.51   10.88
   2  -1 -11    1.02   13.28
  -2   1  11    3.26   11.02
   2  -1 -10  826.32   70.89
   2  -1 -10  805.33   82.00
   2  -1 -10  657.94   35.22
   2  -1 -10  726.86   40.32
  -2   1  10  807.22   69.01
   2  -1  -9 1442.35   75.98
   2  -1  -9 1747.77   90.66
   2  -1  -9 2072.73  144.13
   2  -1  -9 2012.54  135.20
   2  -1  -9 1642.25   81.95
   2  -1  -9 1651.16   80.21
  -2   1   9 1860.68  131.13
  -2   1   9 1967.90  129.01
  -2   1   9 1519.57   80.13
  -2   1   9 2011.14  126.94
   2  -1  -811996.60  865.76
   2  -1  -810857.10  589.84
   2  -1  -812314.50  785.26
   2  -1  -810107.70  559.03
   2  -1  -810728.30  568.51
  -2   1   811282.70  758.38
  -2   1   811376.40  635.29
  -2   1   811463.70  743.35
  -2   1   811903.40  741.35
   2  -1  -7  453.56   43.39
   2  -1  -7  433.29   36.99
   2  -1  -7  362.31   21.50
   2  -1  -7  399.76   25.09
   2  -1  -7  462.37   46.44
  -2   1   7  408.47   42.54
  -2   1   7  460.33   29.96
  -2   1   7  429.58   40.83
  -2   1   7  443.69   40.70
   2  -1  -6 7212.64  441.13
   2  -1  -6 7177.25  433.23
   2  -1  -6 6503.38  303.49
   2  -1  -6 7239.65  366.94
   2  -1  -6 6938.10  346.16
  -2   1   6 7048.12  475.56
  -2   1   6 6693.50  345.49
  -2   1   6 6868.87  396.10
  -2   1   6 7111.53  410.26
   2  -1  -5 4569.45  206.05
   2  -1  -5 4339.60  191.02
   2  -1  -5 4854.76  276.22
   2  -1  -5 4868.17  262.17
   2  -1  -5 4968.60  244.44
  -2   1   5 4848.53  279.76
  -2   1   5 4277.29  193.59
  -2   1   5 4508.20  224.48
  -2   1   5 4952.96  257.86
   2  -1  -4  744.20   48.59
   2  -1  -4  712.58   41.59
   2  -1  -4  795.55   48.48
   2  -1  -4  754.82   68.59
   2  -1  -4  783.08   58.04
  -2   1   4  705.59   45.42
  -2   1   4  840.00   57.02
  -2   1   4  852.75   46.98
  -2   1   4  761.69   62.61
   2  -1  -3  621.26   42.10
   2  -1  -3  600.69   46.08
   2  -1  -3  596.62   39.59
   2  -1  -3  569.70   32.73
  -2   1   3  530.46   39.24
  -2   1   3  545.43   30.56
  -2   1   3  585.35   40.29
  -2   1   3  583.40   37.01
   2  -1  -2 6876.72  352.22
   2  -1  -2 6149.51  124.69
   2  -1  -2 6609.44  125.81
   2  -1  -2 6359.55  351.65
   2  -1  -2 6566.56  279.53
  -2   1   2 6410.23  324.19
  -2   1   2 6556.04  314.47
  -2   1   2 7002.23  291.55
  -2   1   2 6600.55  277.23
   2  -1  -111468.30  584.60
   2  -1  -1 9535.29  292.03
   2  -1  -110006.70  423.18
   2  -1  -1 9975.11  299.50
   2  -1  -110229.80  457.74
   2  -1  -110156.60  509.06
  -2   1   1 9962.11  517.70
  -2   1   1 9940.71  494.91
  -2   1   110100.20  299.31
  -2   1   110500.70  442.42
  -2   1   110245.90  455.83
   2  -1   0260960.015553.40
   2  -1   0262576.020473.80
   2  -1   0259252.017224.20
   2  -1   0267288.015631.10
   2  -1   0277106.019848.00
   2  -1   0266782.019904.50
  -2   1   0261227.020898.50
  -2   1   0261354.019380.50
  -2   1   0282797.018844.00
  -2   1   0270367.020203.90
  -2   1   0267535.015562.30
   2  -1   1 1592.98   93.35
   2  -1   1 1424.24   62.02
   2  -1   1 1767.82   76.45
   2  -1   1 1609.85   88.14
   2  -1   1 1520.27   85.74
   2  -1   1 1383.79   59.13
  -2   1  -1 1447.97   83.28
  -2   1  -1 1533.24   88.23
  -2   1  -1 1515.99   65.99
  -2   1  -1 1581.73   94.23
  -2   1  -1 1416.39  101.02
  -2   1  -1 1460.69   63.17
   2  -1   2 1680.15   95.66
   2  -1   2 1462.80   67.72
   2  -1   2 1822.92   87.49
   2  -1   2 1640.28   93.88
   2  -1   2 1506.17   78.71
   2  -1   2 1475.54   58.48
  -2   1  -2 1476.98   60.87
  -2   1  -2 1500.15   70.44
  -2   1  -2 1555.55  110.57
  -2   1  -2 1472.17   68.47
  -2   1  -2 1992.05   96.26
  -2   1  -2 1574.41   87.47
   2  -1   3  515.92   39.16
   2  -1   3  510.07   32.16
   2  -1   3  645.49   44.18
   2  -1   3  441.80   22.45
   2  -1   3  492.12   28.73
   2  -1   3  500.77   38.92
  -2   1  -3  482.59   24.58
  -2   1  -3  485.78   27.18
  -2   1  -3  544.13   41.22
  -2   1  -3  515.97   37.77
  -2   1  -3  511.76   39.48
  -2   1  -3  528.27   34.69
   2  -1   4 1377.01   77.59
   2  -1   4 1295.69   53.89
   2  -1   4 1342.14   63.57
   2  -1   4 1719.89  100.03
   2  -1   4 1445.40   90.56
  -2   1  -4 1423.81   80.72
  -2   1  -4 1311.59   75.95
  -2   1  -4 1304.96   54.70
  -2   1  -4 1385.85   85.70
  -2   1  -4 1363.43   67.42
  -2   1  -4 1385.93   85.62
   2  -1   5 7739.37  425.58
   2  -1   5 6894.80  354.20
   2  -1   5 8236.79  473.82
   2  -1   5 7511.37  345.60
   2  -1   5 9699.52  535.41
  -2   1  -5 7395.74  418.62
  -2   1  -5 8661.26  493.81
  -2   1  -5 7033.56  311.48
  -2   1  -5 7902.42  432.81
  -2   1  -5 7769.57  381.06
  -2   1  -5 7953.39  454.92
   2  -1   6   52.61    6.87
   2  -1   6   46.93   13.21
   2  -1   6   22.52   13.61
   2  -1   6   16.50   12.49
   2  -1   6  121.40   17.78
  -2   1  -6   31.72   13.12
  -2   1  -6   21.90   11.53
  -2   1  -6   65.63   13.60
  -2   1  -6   26.47   14.19
  -2   1  -6   25.81    7.04
  -2   1  -6   19.72   10.31
   2  -1   7   64.80    8.12
   2  -1   7   57.87   15.75
   2  -1   7   88.18   21.08
   2  -1   7   65.64   22.18
   2  -1   7   78.16   22.97
  -2   1  -7   53.72    4.98
  -2   1  -7   60.66    8.95
  -2   1  -7   76.83   23.30
  -2   1  -7   82.05   14.32
  -2   1  -7   60.40   22.43
  -2   1  -7   71.51   15.91
   2  -1   8 7544.73  505.55
   2  -1   8 6298.14  368.42
   2  -1   8 7352.70  488.01
   2  -1   8 7492.08  487.98
   2  -1   8 7353.16  481.03
  -2   1  -8 7368.82  476.12
  -2   1  -8 7643.56  485.18
  -2   1  -8 7047.81  374.76
  -2   1  -8 7278.47  472.94
  -2   1  -8 7296.66  541.51
   2  -1   9  690.68   60.33
   2  -1   9  499.43   43.91
   2  -1   9  680.81   60.63
   2  -1   9  696.22   67.45
   2  -1   9  703.15   83.69
  -2   1  -9  679.70   60.14
  -2   1  -9  706.26   59.86
  -2   1  -9  597.73   49.80
  -2   1  -9  668.79   56.49
  -2   1  -9  691.49   75.08
   2  -1  10  175.44   22.30
   2  -1  10  227.24   37.90
   2  -1  10  245.40   31.67
  -2   1 -10  203.75   18.77
  -2   1 -10  238.24   30.82
   2  -1  11  107.76   27.53
   2  -1  11  115.73   23.02
  -2   1 -11   89.66   12.72
  -2   1 -11  117.85   22.69
   2  -1  12   18.96   16.25
   2  -1  12   90.78   19.60
  -2   1 -12   15.90   16.64
   2  -1  13   16.70   15.37
   2  -1  13   31.84   17.85
  -2   1 -13   26.63   15.19
   2  -1  14 3761.72  342.43
   2  -1  14 3503.42  317.05
  -2   1 -14 3782.32  340.01
  -2   1 -14 3450.33  303.70
   2  -1  15   34.25   14.87
   2  -1  15   22.17   15.48
  -2   1 -15   23.52   16.67
  -2   1 -15   15.80   14.63
   2  -1  16   59.95   19.58
   2  -1  16   64.45   19.02
  -2   1 -16   77.05   23.74
  -2   1 -16   72.51   18.62
   2  -1  17   70.15   25.66
   2  -1  17   81.56   17.83
  -2   1 -17   72.60   24.86
  -2   1 -17   85.90   23.29
   2  -1  18   23.57    9.72
   2  -1  18   26.60   12.56
  -2   1 -18   18.77   10.74
  -2   1 -18   12.12    9.44
  -2   1 -19   15.44    8.53
   2   0 -19   70.27   16.59
  -2   0  19   43.37   37.90
   2   0 -18   26.72   14.51
  -2   0  18   13.55   41.17
   2   0 -17  121.87   29.35
   2   0 -17  107.47   46.65
  -2   0  17  140.21   50.53
   2   0 -16   50.87   29.12
   2   0 -16   46.69   33.20
  -2   0  16   40.45   35.93
   2   0 -15 1809.22  235.78
   2   0 -15 1834.55  181.35
  -2   0  15 1727.19  204.54
   2   0 -14  699.87   86.08
   2   0 -14  643.08  119.41
  -2   0  14  673.47   99.11
   2   0 -13   54.99   32.62
   2   0 -13   90.80   23.97
  -2   0  13   49.88   26.52
   2   0 -12 2371.53  192.95
   2   0 -12 2125.67  226.12
  -2   0  12 2095.33  191.87
   2   0 -11   11.97   19.29
   2   0 -11   15.92   15.33
  -2   0  11   20.09   13.19
   2   0 -10 1212.18  132.66
   2   0 -10 1173.39  111.90
  -2   0  10 1217.57  100.03
   2   0  -9   -0.36   12.94
   2   0  -9   -4.80    9.80
  -2   0   9   -4.08    8.86
  -2   0   9    0.69    8.63
  -2   0   9   11.56    8.75
   2   0  -8 4917.72  318.34
   2   0  -8 4811.52  359.47
   2   0  -8 3982.32  190.73
   2   0  -8 4294.92  198.11
   2   0  -8 4248.83  193.42
  -2   0   8 5057.47  308.87
  -2   0   8 4524.96  297.54
  -2   0   8 4356.35  215.23
  -2   0   8 4615.45  295.51
   2   0  -7   93.07   18.75
   2   0  -7   74.52    6.74
   2   0  -7   91.87   19.09
   2   0  -7   95.28   13.28
   2   0  -7   81.20    7.87
  -2   0   7  114.76   17.51
  -2   0   7   85.86    9.20
  -2   0   7   86.28   18.52
   2   0  -6  297.91   33.80
   2   0  -6  322.72   34.45
   2   0  -6  278.47   13.16
   2   0  -6  271.33   19.67
   2   0  -6  333.45   20.36
  -2   0   6  301.41   34.67
  -2   0   6  315.22   31.17
  -2   0   6  271.68   26.89
   2   0  -5 1465.07   92.22
   2   0  -5 1491.37   87.54
   2   0  -5 1226.03   45.94
   2   0  -5 1336.77   52.26
   2   0  -5 1382.55   68.16
  -2   0   5 1453.83   96.13
  -2   0   5 1427.40   81.58
  -2   0   5 1500.63   82.44
  -2   0   5 1311.22   65.80
   2   0  -4  107.29    8.18
   2   0  -4  104.40   25.38
   2   0  -4   77.97    9.34
   2   0  -4  136.79   21.06
   2   0  -4   89.23   12.51
  -2   0   4   85.90   10.62
  -2   0   4  131.42   19.37
  -2   0   4   98.18   12.83
  -2   0   4  134.78   18.76
   2   0  -3  600.48   45.11
   2   0  -3  575.32   35.16
   2   0  -3  518.83   20.69
   2   0  -3  546.63   23.70
   2   0  -3  571.72   35.10
  -2   0   3  532.08   40.64
  -2   0   3  548.27   35.72
  -2   0   3  519.77   22.27
  -2   0   3  563.92   32.40
   2   0  -2 4816.19   98.85
   2   0  -2 4997.39  252.87
   2   0  -2 4511.03  189.11
   2   0  -2 4537.75  163.75
   2   0  -2 4592.48  254.14
  -2   0   2 4559.09  233.33
  -2   0   2 4560.73  163.68
  -2   0   2 4570.98  217.23
  -2   0   2 4607.92   96.46
  -2   0   2 4655.51  183.94
   2   0  -1 1677.96   67.30
   2   0  -1 1828.64  107.63
   2   0  -1 1724.73   46.52
   2   0  -1 1769.24   93.52
  -2   0   1 1619.45   97.77
  -2   0   1 1637.23   88.31
  -2   0   1 1667.54   43.71
  -2   0   1 1703.42   67.42
  -2   0   1 1590.06   65.21
   2   0   0 9832.21  501.46
   2   0   010175.10  455.65
   2   0   0 9639.70  331.13
   2   0   010255.60  494.90
  -2   0   0 9521.66  467.20
  -2   0   0 9823.92  498.27
  -2   0   0 9786.20  347.78
  -2   0   0 9583.45  324.08
  -2   0   0 9355.71  395.63
   2   0   1 2920.58  131.06
   2   0   1 2949.25  109.73
   2   0   1 2927.07  157.13
   2   0   1 2551.48   91.88
   2   0   1 2635.15  132.86
  -2   0  -1 2727.60  132.45
  -2   0  -1 2759.80  144.28
  -2   0  -1 2832.72   91.79
  -2   0  -1 2762.41  102.36
  -2   0  -1 2739.51  122.14
  -2   0  -1 2898.27  152.58
   2   0   2 6333.01  260.13
   2   0   2 6366.88  281.58
   2   0   2 6031.04  282.71
   2   0   2 6706.58  334.89
   2   0   2 5947.51  183.35
  -2   0  -2 6343.32  283.31
  -2   0  -2 6616.12  327.47
  -2   0  -2 6578.90  325.81
  -2   0  -2 6288.08  199.69
  -2   0  -2 6295.80  255.77
  -2   0  -2 6365.59  286.70
   2   0   3 1098.89   56.27
   2   0   3 1197.19   66.40
   2   0   3 1187.68   62.93
   2   0   3 1139.36   58.96
   2   0   3 1050.54   34.52
   2   0   3 1192.82   73.28
  -2   0  -3 1127.00   55.81
  -2   0  -3 1178.58   71.19
  -2   0  -3 1073.59   35.59
  -2   0  -3 1202.10   72.71
  -2   0  -3 1182.93   66.69
  -2   0  -3 1182.03   62.91
   2   0   4 2766.46  135.11
   2   0   4 3181.92  156.80
   2   0   4 2913.75  154.27
   2   0   4 2954.34  143.04
   2   0   4 2563.42   93.57
  -2   0  -4 2665.66  144.60
  -2   0  -4 2824.52  118.35
  -2   0  -4 2857.80   91.17
  -2   0  -4 2871.39  156.20
  -2   0  -4 2911.14  150.20
  -2   0  -4 2910.56  144.82
   2   0   5   -5.24   12.68
   2   0   5   37.50    8.18
   2   0   5   27.17    4.94
   2   0   5   48.61   12.32
  -2   0  -5   29.75   15.83
  -2   0  -5   31.13    7.36
  -2   0  -5   47.14   18.34
  -2   0  -5   46.05    5.38
  -2   0  -5   51.09   12.65
   2   0   653921.00 3823.59
   2   0   646671.70 2707.92
   2   0   651510.00 3669.66
   2   0   651403.00 3811.86
   2   0   651208.40 3054.43
   2   0   653027.00 3805.61
  -2   0  -652143.40 3814.54
  -2   0  -649897.90 2952.32
  -2   0  -651206.20 2730.80
  -2   0  -653352.90 3804.39
  -2   0  -656404.60 4111.95
  -2   0  -653554.60 3806.05
   2   0   7 3429.44  205.09
   2   0   7 2615.83  129.43
   2   0   7 3430.28  221.66
   2   0   7 3603.03  221.99
   2   0   7 3524.51  225.22
  -2   0  -7 3440.94  206.06
  -2   0  -7 2968.88  132.28
  -2   0  -7 3599.74  222.05
  -2   0  -7 3083.95  136.84
  -2   0  -7 3503.63  212.85
  -2   0  -7 3419.40  214.76
   2   0   8 1857.34  123.69
   2   0   8 1813.34  126.67
   2   0   8 1899.58  128.15
   2   0   8 1902.08  128.90
   2   0   8 1510.40   72.29
  -2   0  -8 1849.54  119.02
  -2   0  -8 1416.49   65.33
  -2   0  -8 1858.79  122.07
  -2   0  -8 1955.33  160.91
  -2   0  -8 1786.31   77.19
  -2   0  -8 1802.18  120.33
   2   0   9   94.98   17.10
   2   0   9   79.31   18.04
   2   0   9   85.40   19.05
   2   0   9   91.82   20.08
   2   0   9   54.06    7.56
  -2   0  -9   76.89   18.38
  -2   0  -9   68.75    8.53
  -2   0  -9   89.16   17.23
  -2   0  -9   99.29   17.61
  -2   0  -9   78.01   17.49
   2   0  10   52.01   17.77
   2   0  10   40.31   15.47
  -2   0 -10   45.66   22.98
   2   0  11   28.17   13.74
   2   0  11   15.34   14.61
  -2   0 -11   18.38   13.57
   2   0  12  337.20   49.22
   2   0  12  317.27   44.92
  -2   0 -12  309.58   46.16
   2   0  13  100.30   26.92
   2   0  13  118.42   34.37
  -2   0 -13   93.96   25.55
  -2   0 -13   69.92   24.27
   2   0  14   -3.08   10.48
   2   0  14   -1.26   10.12
  -2   0 -14    5.01   10.33
  -2   0 -14    3.64   16.34
   2   0  15  314.67   44.08
   2   0  15  321.70   48.87
  -2   0 -15  329.60   52.79
  -2   0 -15  268.03   64.19
   2   0  16  360.88   51.65
   2   0  16  382.06   65.72
  -2   0 -16  410.10   86.49
  -2   0 -16  392.93   50.35
   2   0  17   36.26   23.88
   2   0  17   50.42   15.10
  -2   0 -17   68.15   21.70
  -2   0 -17   34.48   23.43
   2   0  18   81.70   13.80
   2   0  18   52.28   17.29
  -2   0 -18   81.67   19.17
  -2   0 -18   68.39   16.84
   2   0  19    5.58    7.57
  -2   0 -19   10.51    9.33
  -2   0 -19   15.05    7.82
   2   1 -19    6.61    7.71
  -2  -1  19    0.87   20.31
   2   1 -18   19.76   16.09
   2   1 -18   14.47   22.97
  -2  -1  18    8.33   23.66
   2   1 -17   90.10   23.83
   2   1 -17  104.21   42.10
  -2  -1  17  113.52   43.93
   2   1 -16   77.52   23.51
   2   1 -16   76.89   38.72
  -2  -1  16   72.53   50.79
   2   1 -15 4643.82  418.83
   2   1 -15 4741.07  533.09
  -2  -1  15 4536.09  471.21
   2   1 -14 1234.24  186.93
   2   1 -14 1267.78  134.17
  -2  -1  14 1200.47  153.51
   2   1 -13 7210.76  652.68
   2   1 -13 7438.49  864.50
  -2  -1  13 7205.50  750.20
   2   1 -12 1112.18  108.55
   2   1 -12 1105.45  135.38
  -2  -1  12 1122.45  116.46
   2   1 -11  321.74   52.94
   2   1 -11  308.08   43.17
  -2  -1  11  331.59   44.13
   2   1 -10 3026.83  225.46
   2   1 -10 2994.13  247.33
  -2  -1  10 3081.06  223.38
   2   1  -9  330.28   44.34
   2   1  -9  317.75   38.82
  -2  -1   9  326.07   38.25
  -2  -1   9  302.05   37.48
   2   1  -848283.20 3947.25
   2   1  -848724.70 4003.34
  -2  -1   847966.50 3807.11
  -2  -1   847526.10 3937.17
   2   1  -7  754.08   55.00
   2   1  -7  774.08   75.01
   2   1  -7  612.96   26.93
   2   1  -7  541.13   23.38
   2   1  -7  585.81   25.96
  -2  -1   7  593.95   28.14
  -2  -1   7  712.89   54.80
   2   1  -6 3890.91  222.04
   2   1  -6 3991.74  257.09
   2   1  -6 3320.08  157.11
   2   1  -6 3340.36  109.55
  -2  -1   6 3801.17  219.11
  -2  -1   6 3354.11  146.93
   2   1  -5 2926.30  163.65
   2   1  -5 3001.64  186.21
   2   1  -5 2436.78   78.40
   2   1  -5 2771.22  120.71
   2   1  -5 2509.95   86.08
  -2  -1   5 2585.99  116.44
  -2  -1   5 2855.74  145.54
  -2  -1   5 2962.90  166.89
   2   1  -4 1221.74   32.28
   2   1  -4 1188.74   22.32
   2   1  -4 1382.55   82.23
   2   1  -4 1343.28   68.95
   2   1  -4 1257.96   37.35
   2   1  -4 1336.80   60.04
  -2  -1   4 1392.82   66.71
  -2  -1   4 1256.40   58.13
  -2  -1   4 1299.48   62.72
  -2  -1   4 1193.83   23.14
  -2  -1   4 1488.95   89.67
   2   1  -3  673.10   18.47
   2   1  -3  804.40   51.09
   2   1  -3  678.32   15.86
   2   1  -3  773.74   39.42
   2   1  -3  707.09   19.50
   2   1  -3  771.14   40.39
  -2  -1   3  797.16   38.03
  -2  -1   3  722.03   46.87
  -2  -1   3  723.18   39.51
  -2  -1   3  747.18   33.45
  -2  -1   3  671.33   17.93
  -2  -1   3  679.38   19.87
   2   1  -2   89.81   15.48
   2   1  -2   80.88    5.10
   2   1  -2   83.22   14.61
   2   1  -2  102.46    5.68
  -2  -1   2   88.77   13.25
  -2  -1   2   80.23    5.40
  -2  -1   2   94.91   15.14
  -2  -1   2   87.20    8.19
  -2  -1   2   80.68    4.08
   2   1  -1   -8.39   11.63
   2   1  -1   26.87    4.33
   2   1  -1   24.21    4.45
   2   1  -1   24.61    5.68
   2   1  -1   58.49    8.97
  -2  -1   1    6.42   10.93
  -2  -1   1   61.00    9.45
  -2  -1   1   21.71    4.89
  -2  -1   1    4.26    4.34
  -2  -1   1   13.42    4.87
   2   1   043114.20 2489.18
   2   1   047802.00 2058.90
   2   1   041770.80 2328.89
   2   1   043105.50 1864.26
  -2  -1   044774.20 2611.25
  -2  -1   044739.70 2512.16
  -2  -1   051408.80 2287.99
  -2  -1   043268.10 1935.81
  -2  -1   044084.30 1753.55
   2   1   1 1010.71   63.13
   2   1   1  948.50   44.03
   2   1   1 1017.16   80.21
   2   1   1  950.48   56.03
  -2  -1  -1  931.56   60.95
  -2  -1  -1  964.97   26.05
  -2  -1  -1  972.72   62.77
  -2  -1  -1  887.89   41.09
  -2  -1  -1  946.14   54.77
  -2  -1  -1  925.15   72.45
   2   1   2  737.15   38.52
   2   1   2  743.09   52.10
   2   1   2  693.48   38.21
   2   1   2  708.62   45.64
  -2  -1  -2  633.54   39.49
  -2  -1  -2  666.83   36.87
  -2  -1  -2  661.13   14.85
  -2  -1  -2  741.13   49.88
  -2  -1  -2  707.33   50.47
  -2  -1  -2  766.44   37.85
   2   1   3  805.74   57.44
   2   1   3  833.67   48.05
   2   1   3  864.35   47.94
   2   1   3  804.80   43.52
  -2  -1  -3  737.76   41.33
  -2  -1  -3  816.80   57.06
  -2  -1  -3  816.99   54.81
  -2  -1  -3  760.22   16.55
  -2  -1  -3  801.45   44.68
  -2  -1  -3  842.71   44.69
   2   1   4  180.88   18.44
   2   1   4  187.80   21.50
   2   1   4  162.15   19.17
   2   1   4  186.15    5.60
  -2  -1  -4  163.24   15.22
  -2  -1  -4  159.93   22.09
  -2  -1  -4  185.76   33.30
  -2  -1  -4  164.77   19.63
  -2  -1  -4  194.41   20.44
   2   1   5 7592.53  267.19
   2   1   5 9186.58  448.86
   2   1   510387.50  524.98
   2   1   5 9506.68  499.71
  -2  -1  -5 8406.61  405.73
  -2  -1  -5 8983.12  572.90
  -2  -1  -5 9490.02  506.74
  -2  -1  -5 9526.07  532.84
  -2  -1  -5 8609.50  264.95
  -2  -1  -5 9735.03  498.36
   2   1   686423.90 5739.77
   2   1   680383.00 4257.14
   2   1   689006.30 7033.55
   2   1   697018.60 7081.31
   2   1   691792.90 6862.73
  -2  -1  -681391.60 5488.53
  -2  -1  -690548.30 7117.59
  -2  -1  -695035.80 7497.07
  -2  -1  -693229.30 7053.99
   2   1   7 6579.93  398.79
   2   1   7 6534.97  427.70
   2   1   7 6269.48  358.85
   2   1   7 6963.64  420.89
  -2  -1  -7 5607.34  285.07
  -2  -1  -7 6919.85  430.23
  -2  -1  -7 6625.59  430.33
  -2  -1  -7 6769.74  420.69
  -2  -1  -7 6857.50  438.26
   2   1   830844.40 1816.46
   2   1   832961.50 2409.82
   2   1   832462.80 2278.37
   2   1   826808.90 1527.27
  -2  -1  -828564.30 1665.04
  -2  -1  -833272.60 2404.06
  -2  -1  -834915.70 2436.12
  -2  -1  -833487.40 2425.86
   2   1   9   21.65    9.14
   2   1   9    8.49    9.94
   2   1   9    2.18   10.23
   2   1   9    0.27    9.40
  -2  -1  -9    9.67    9.61
  -2  -1  -9   -1.35   10.16
  -2  -1  -9    7.39    3.59
  -2  -1  -9    1.75    4.44
  -2  -1  -9    1.17    9.96
  -2  -1  -9   12.19    9.09
   2   1  10 2658.85  204.79
   2   1  10 2951.93  209.31
   2   1  10 2753.13  203.19
  -2  -1 -10 2704.70  197.75
  -2  -1 -10 2809.38  203.01
  -2  -1 -10 2707.07  238.60
  -2  -1 -10 2695.70  188.15
   2   1  11    9.64   12.67
   2   1  11   19.51   13.27
  -2  -1 -11   20.49   12.98
   2   1  12  461.31   57.65
   2   1  12  449.87   79.26
  -2  -1 -12  516.23   60.45
   2   1  13  209.52   35.01
   2   1  13  214.31   39.61
  -2  -1 -13  241.03   40.80
  -2  -1 -13  222.38   38.43
   2   1  14   73.62   20.59
   2   1  14   59.04   22.85
  -2  -1 -14   74.77   24.31
  -2  -1 -14   53.89   22.44
   2   1  15   87.27   31.40
   2   1  15   93.94   26.26
  -2  -1 -15   95.65   29.33
  -2  -1 -15   89.27   25.75
   2   1  16  393.08   58.06
   2   1  16  406.12   51.13
  -2  -1 -16  396.88   56.22
  -2  -1 -16  438.76   65.31
   2   1  17  214.88   31.31
   2   1  17  231.99   53.10
  -2  -1 -17  296.37   47.26
  -2  -1 -17  226.36   51.63
   2   1  18    8.67    9.26
   2   1  18   -1.40    6.76
  -2  -1 -18    2.09    8.87
   2   1  19   11.01    6.32
  -2  -1 -19   23.20   11.47
  -2  -1 -19   15.67    9.65
  -2  -1 -20  201.63   25.66
   2   2 -18  174.92   51.03
   2   2 -18  165.09   22.00
  -2  -2  18  176.60   50.77
   2   2 -17   84.90   19.39
   2   2 -17   76.49   42.84
  -2  -2  17  107.67   41.91
   2   2 -16  544.59  107.21
   2   2 -16  543.05   61.52
  -2  -2  16  527.53   87.31
   2   2 -15  143.27   30.48
   2   2 -15  162.90   52.92
  -2  -2  15   86.93   40.66
   2   2 -14 7447.46  645.67
   2   2 -14 7340.56  913.95
  -2  -2  14 7386.51  803.25
   2   2 -13 3743.04  333.27
   2   2 -13 3806.26  389.80
  -2  -2  13 3869.23  353.15
   2   2 -12  566.89   65.88
   2   2 -12  590.29   89.35
  -2  -2  12  595.69   75.02
   2   2 -11  302.77   39.97
   2   2 -11  294.60   54.93
  -2  -2  11  321.63   44.44
   2   2 -10  581.03   58.58
   2   2 -10  618.32   95.45
   2   2  -9  379.93   42.50
   2   2  -9  422.72   47.50
  -2  -2   9  374.18   40.52
   2   2  -8  138.59   20.64
   2   2  -8   42.41   24.82
  -2  -2   8   74.49   19.94
   2   2  -7 2161.33  126.12
   2   2  -7 2235.84  131.47
   2   2  -7 1691.35   68.29
  -2  -2   7 1512.35   68.96
  -2  -2   7 1995.45  123.17
   2   2  -620028.20 1163.97
   2   2  -619972.50 1141.56
   2   2  -617826.60  815.99
  -2  -2   619541.20 1179.07
  -2  -2   613905.50  661.98
  -2  -2   614155.00  670.05
  -2  -2   616574.10  812.21
   2   2  -5 1870.89  104.53
   2   2  -5 1465.93   49.28
   2   2  -5 1908.42  101.63
   2   2  -5 1711.47   73.24
  -2  -2   5 1508.51   55.68
  -2  -2   5 1582.76   71.87
  -2  -2   5 1879.96  109.62
   2   2  -4 1209.59   73.34
   2   2  -4 1079.13   32.81
   2   2  -4 1291.62   63.84
   2   2  -4 1150.00   50.56
  -2  -2   4 1088.73   34.90
  -2  -2   4 1098.34   51.05
  -2  -2   4 1172.20   58.78
   2   2  -3  129.08   16.54
   2   2  -3   99.54    9.11
   2   2  -3  116.97   12.64
   2   2  -3  119.18   12.20
  -2  -2   3  139.39   17.91
  -2  -2   3  111.51   11.80
  -2  -2   3   96.12    8.60
  -2  -2   3  104.64   10.08
   2   2  -2   23.01    8.94
   2   2  -2   19.69    4.19
   2   2  -2   18.41    5.86
   2   2  -2   20.95    7.58
  -2  -2   2   16.73    8.11
  -2  -2   2   19.22    7.68
   2   2  -1 2889.84  146.89
   2   2  -1 2798.20  100.18
   2   2  -1 2606.36   89.23
   2   2  -1 2662.70  128.07
  -2  -2   1 2724.05   88.02
  -2  -2   1 2630.86  135.49
  -2  -2   1 2607.02  127.67
  -2  -2   1 2586.50   90.30
  -2  -2   1 2537.07   86.28
  -2  -2   1 2517.38   63.77
   2   2   042307.00 2335.80
   2   2   043185.10 2016.09
   2   2   040301.30 1478.78
   2   2   043466.50 2365.70
   2   2   041761.80 1508.23
  -2  -2   040991.50 2260.81
  -2  -2   042355.70 2373.87
  -2  -2   041497.30 1542.63
  -2  -2   041436.90 1959.29
  -2  -2   041311.90 1557.71
  -2  -2   041040.90 1482.34
   2   2   1  262.99   24.12
   2   2   1  242.22   18.44
   2   2   1  224.24   32.16
   2   2   1  226.17   12.21
  -2  -2  -1  214.49   22.93
  -2  -2  -1  206.79    5.77
  -2  -2  -1  248.84   23.40
  -2  -2  -1  220.11   12.22
  -2  -2  -1  238.08   17.39
  -2  -2  -1  224.48    5.86
   2   2   2  258.00   21.75
   2   2   2  263.23   25.67
   2   2   2  253.93   21.41
   2   2   2  301.51   26.75
  -2  -2  -2  272.94   25.43
  -2  -2  -2  264.24   24.96
  -2  -2  -2  239.06   16.10
  -2  -2  -2  242.68   22.43
   2   2   3  242.89   25.62
   2   2   3  261.27   23.05
   2   2   3  266.15   24.26
   2   2   3  242.29   19.07
  -2  -2  -3  246.38   26.17
  -2  -2  -3  297.90   25.60
  -2  -2  -3  256.49   19.55
  -2  -2  -3  236.20   21.45
   2   2   4  139.44   17.50
   2   2   4  147.39   17.74
   2   2   4  142.63   15.52
  -2  -2  -4  126.53   18.76
  -2  -2  -4  232.76   28.15
  -2  -2  -4  138.57   16.45
  -2  -2  -4  128.83   18.03
  -2  -2  -4  128.51   14.88
   2   2   5  118.76   21.75
   2   2   5  145.13   19.90
   2   2   5  131.67   17.71
  -2  -2  -5  106.93   19.57
  -2  -2  -5  136.96   20.59
  -2  -2  -5  130.85   18.73
  -2  -2  -5  152.19   20.21
  -2  -2  -5  119.08   14.70
   2   2   637423.00 2329.39
   2   2   637324.50 2169.87
   2   2   638028.50 2378.01
   2   2   630736.00  952.33
   2   2   637753.40 2489.47
  -2  -2  -640835.00 2706.97
  -2  -2  -639753.30 2488.80
  -2  -2  -638137.30 2539.01
  -2  -2  -636058.90 2116.09
   2   2   7  165.34   17.79
   2   2   7  161.09   24.65
   2   2   7  175.38   24.47
  -2  -2  -7  194.32   26.58
  -2  -2  -7  240.64   28.32
  -2  -2  -7  149.65   25.81
  -2  -2  -7  134.60   14.78
   2   2   8 3080.86  176.64
   2   2   8 3068.05  209.67
   2   2   8 3283.59  205.35
  -2  -2  -8 3223.42  212.85
  -2  -2  -8 3120.51  215.11
  -2  -2  -8 3309.63  217.08
  -2  -2  -8 2756.03  136.78
  -2  -2  -8 2964.63  148.66
   2   2   9  402.76   37.61
   2   2   9  340.27   38.20
   2   2   9  302.50   21.06
   2   2   9  335.73   38.72
  -2  -2  -9  328.53   39.86
  -2  -2  -9  321.82   38.46
  -2  -2  -9  443.65   39.66
  -2  -2  -9  407.82   41.93
  -2  -2  -9  280.78   22.86
  -2  -2  -9  285.70   20.04
   2   2  10   28.27   14.59
   2   2  10   34.60   14.29
  -2  -2 -10   37.23   15.18
  -2  -2 -10   35.18   14.34
  -2  -2 -10   33.50   14.86
   2   2  11  103.67   23.67
  -2  -2 -11  107.41   24.42
   2   2  12 1297.87  111.56
   2   2  12 1226.00  120.01
  -2  -2 -12 1191.04  115.84
  -2  -2 -12 1247.70  114.57
   2   2  13  177.20   29.59
   2   2  13  159.24   33.63
  -2  -2 -13  159.18   35.21
  -2  -2 -13  143.45   33.11
   2   2  14   95.34   25.42
  -2  -2 -14   82.33   27.73
  -2  -2 -14   73.22   36.22
   2   2  15   50.25   24.54
   2   2  15  101.94   23.44
  -2  -2 -15   78.25   26.55
  -2  -2 -15   49.82   23.96
   2   2  16   96.39   30.20
   2   2  16  120.22   24.86
  -2  -2 -16  120.38   33.33
  -2  -2 -16  111.00   28.44
   2   2  17  336.65   41.54
   2   2  17  355.11   52.49
  -2  -2 -17  401.41   63.50
  -2  -2 -17  365.99   50.98
   2   2  18   16.86    9.14
   2   2  18   20.94   13.55
  -2  -2 -18   27.06   17.15
  -2  -2 -18   15.75   12.95
   2   2  19   -1.06    5.16
  -2  -2 -19   -3.21    8.96
  -2  -2 -19  -10.64    9.93
  -2  -2 -20   13.04   11.77
   2   3 -18   26.27   22.99
  -2  -3  18   18.51   23.45
   2   3 -17   89.66   16.24
   2   3 -17  109.23   59.08
  -2  -3  17  167.38   42.61
   2   3 -16  782.41   68.29
   2   3 -16  788.16  135.95
  -2  -3  16  775.07  106.43
   2   3 -15    2.93    9.56
   2   3 -15    7.18   20.39
  -2  -3  15    2.97   15.45
   2   3 -14 9709.26  845.09
   2   3 -14 9808.67  952.67
  -2  -3  14 9681.15  887.75
   2   3 -13    8.36   15.68
   2   3 -13   -1.05   17.83
  -2  -3  13   14.14   14.63
   2   3 -12  285.58   38.03
   2   3 -12  306.05   60.38
  -2  -3  12  285.40   49.01
   2   3 -11  155.12   21.92
   2   3 -11  165.20   28.67
  -2  -3  11   -0.91   25.75
   2   3 -10 1284.66  103.52
   2   3 -10 1376.49  121.77
   2   3  -9    8.20   10.60
   2   3  -9    0.90    8.22
   2   3  -8 4120.03  266.67
   2   3  -8 4157.23  290.48
  -2  -3   8 3807.50  258.38
   2   3  -710307.30  680.05
   2   3  -710716.30  768.24
  -2  -3   7 9415.27  658.64
   2   3  -6 6519.45  298.57
   2   3  -6 7978.80  432.57
   2   3  -6 6602.06  298.13
   2   3  -6 7829.17  432.30
  -2  -3   6 5787.76  282.50
  -2  -3   6 7547.50  433.49
  -2  -3   6 6833.84  288.44
   2   3  -5 3381.33  145.65
   2   3  -5 4395.39  231.31
   2   3  -5 4238.12  217.65
   2   3  -5 3890.89  163.95
  -2  -3   5 3980.59  220.32
  -2  -3   5 3628.31  154.52
  -2  -3   5 3397.92  152.71
   2   3  -4   38.79    4.60
   2   3  -4   34.78    8.24
   2   3  -4   18.06    5.87
  -2  -3   4   15.77    4.85
  -2  -3   4   18.13    4.46
  -2  -3   4   13.38    8.83
   2   3  -3   23.80    8.05
   2   3  -3   17.02    4.63
   2   3  -3   14.36    6.60
   2   3  -3   15.38    6.34
  -2  -3   3   11.96    6.04
  -2  -3   3   20.80    8.51
  -2  -3   3   19.80    4.32
  -2  -3   3   13.07    5.42
   2   3  -2  611.06   29.99
   2   3  -2  644.66   41.61
   2   3  -2  601.94   32.29
   2   3  -2  649.06   39.15
  -2  -3   2  583.87   38.02
  -2  -3   2  621.26   37.26
  -2  -3   2  609.71   28.78
  -2  -3   2  616.58   31.47
   2   3  -1 3372.82  162.10
   2   3  -1 2997.37  123.18
   2   3  -1 2917.30  110.91
   2   3  -1 3193.09  152.93
  -2  -3   1 2769.91  138.60
  -2  -3   1 3006.20  146.17
  -2  -3   1 2851.64  114.41
  -2  -3   1 2995.26  104.91
   2   3   0 9269.20  222.84
   2   3   0 9723.24  457.30
   2   3   010409.70  454.30
   2   3   0 9349.47  301.42
   2   3   010176.50  492.54
  -2  -3   0 9597.59  461.45
  -2  -3   0 9473.38  289.17
  -2  -3   0 9233.25  436.08
  -2  -3   010399.30  237.97
  -2  -3   0 9374.64  471.21
   2   3   1  105.99   13.41
   2   3   1   79.84   11.91
   2   3   1   84.89   20.96
   2   3   1   65.16    7.34
  -2  -3  -1   95.62    4.04
  -2  -3  -1   81.86   12.86
  -2  -3  -1  107.58   13.40
  -2  -3  -1   77.15   12.03
  -2  -3  -1   94.08    7.85
  -2  -3  -1   71.39   14.65
  -2  -3  -1   70.87    3.34
   2   3   2   24.70    5.01
   2   3   2    2.53    9.87
  -2  -3  -2   49.17    8.79
  -2  -3  -2   16.01    7.64
  -2  -3  -2    5.42    9.06
   2   3   3   90.74   13.77
   2   3   3   74.60   14.99
   2   3   3   96.82   19.51
   2   3   3   81.67    8.95
  -2  -3  -3   21.19   15.04
  -2  -3  -3   84.96   12.63
  -2  -3  -3   68.71   12.17
  -2  -3  -3   95.35    9.57
   2   3   4 1618.59   89.77
   2   3   4 1733.27   96.06
   2   3   4 1575.08   73.69
  -2  -3  -4 1905.71  107.53
  -2  -3  -4 1684.87   95.27
  -2  -3  -4 1443.06   78.07
  -2  -3  -4 1528.39   70.96
   2   3   5 3714.74  205.10
   2   3   5 4176.46  223.78
   2   3   5 3772.87  187.65
  -2  -3  -5 3867.62  215.85
  -2  -3  -5 4448.00  254.39
  -2  -3  -5 3302.05  177.88
  -2  -3  -5 3625.24  182.80
   2   3   6  167.78   21.66
   2   3   6  192.01   30.68
   2   3   6  172.22   23.37
   2   3   6  371.86   40.56
  -2  -3  -6  219.00   28.89
  -2  -3  -6  235.96   29.84
  -2  -3  -6  153.01   18.03
   2   3   7   63.32   13.32
   2   3   7   57.52   15.43
   2   3   7   76.55   15.52
  -2  -3  -7   98.19   18.91
  -2  -3  -7   70.78   17.30
  -2  -3  -7   68.41   10.70
   2   3   818943.40 1173.67
   2   3   818660.50 1313.15
   2   3   819567.10 1311.59
  -2  -3  -819371.50 1336.60
  -2  -3  -816340.00 1037.60
  -2  -3  -818316.50 1131.30
   2   3   9 1967.62  130.81
   2   3   9 2129.40  144.81
   2   3   9 2243.38  149.78
  -2  -3  -9 2150.66  152.07
  -2  -3  -9 1851.96  126.06
  -2  -3  -9 2242.59  167.53
  -2  -3  -9 1861.34  103.12
   2   3  10  106.22   19.98
   2   3  10   94.06   11.52
  -2  -3 -10  104.33   21.33
  -2  -3 -10  109.39   21.65
  -2  -3 -10   88.32   10.71
  -2  -3 -10  105.89   21.80
  -2  -3 -10   59.29   20.32
  -2  -3 -10   99.09    9.16
   2   3  11   66.00   18.60
  -2  -3 -11   63.07   19.09
  -2  -3 -11   51.83   18.71
   2   3  12  574.82   66.87
  -2  -3 -12  593.59   65.37
  -2  -3 -12  614.00   64.38
   2   3  13 1341.95  133.24
  -2  -3 -13 1343.59  140.21
  -2  -3 -13 1408.30  130.27
   2   3  14  515.69   71.59
  -2  -3 -14  513.57   73.75
  -2  -3 -14  493.54   72.16
   2   3  15 1080.40  127.47
   2   3  15 1150.49  106.39
  -2  -3 -15 1124.15  138.17
  -2  -3 -15 1110.98  122.22
   2   3  16   21.81   22.65
   2   3  16   13.14   12.14
  -2  -3 -16   29.02   18.06
  -2  -3 -16   23.98   22.39
   2   3  17  175.38   28.99
   2   3  17  218.22   39.18
  -2  -3 -17  240.43   46.70
  -2  -3 -17  202.65   37.72
   2   3  18  317.33   45.37
   2   3  18  275.23   33.46
  -2  -3 -18  379.13   54.95
  -2  -3 -18  307.42   43.36
   2   3  19   47.69    9.11
  -2  -3 -19   58.73   18.38
  -2  -3 -19   60.99   16.69
  -2  -3 -20   74.90   22.92
   2   4 -17  316.00  100.62
  -2  -4  17  321.37   89.00
   2   4 -16   26.32    9.46
   2   4 -16   39.57   27.29
  -2  -4  16   31.58   21.68
   2   4 -15  408.05   87.74
  -2  -4  15  368.62   64.73
   2   4 -14 1246.77  102.63
   2   4 -14 1343.50  168.38
  -2  -4  14 1319.13  137.41
   2   4 -13   32.09   12.80
   2   4 -13   37.41   25.12
  -2  -4  13   41.51   19.33
   2   4 -12  208.94   61.04
   2   4 -12  191.74   26.92
  -2  -4  12  186.00   37.92
   2   4 -11   47.18   13.25
   2   4 -11   28.96   19.90
   2   4 -10 3700.77  311.04
   2   4 -10 3805.76  311.33
   2   4  -9  360.29   47.62
   2   4  -9  405.15   49.42
   2   4  -8 4861.65  348.07
   2   4  -8 4867.11  332.63
  -2  -4   8 4407.06  296.18
   2   4  -7   26.79    9.53
   2   4  -7   17.64   11.79
  -2  -4   7   18.11   12.93
   2   4  -6   28.63    6.05
   2   4  -6   32.26    9.37
   2   4  -6   23.03   11.09
  -2  -4   6   44.67    8.92
  -2  -4   6   23.73    4.98
   2   4  -5  279.05   21.83
   2   4  -5  220.03   12.51
   2   4  -5  283.54   23.44
   2   4  -5  228.22   14.60
  -2  -4   5  231.63   13.59
  -2  -4   5  188.74   10.95
  -2  -4   5  244.46   20.73
   2   4  -4  456.47   40.02
   2   4  -4  406.81   22.09
   2   4  -4  428.43   22.66
   2   4  -4  442.01   30.58
  -2  -4   4  381.96   18.58
  -2  -4   4  455.80   38.68
   2   4  -3 2791.72  127.57
   2   4  -3 2918.43  135.07
   2   4  -3 3022.55  148.47
   2   4  -3 2901.19  137.65
  -2  -4   3 2657.48  124.30
  -2  -4   3 2876.13  146.73
   2   4  -2 6325.54  303.12
   2   4  -2 5901.11  285.47
   2   4  -2 5508.04  249.89
   2   4  -2 5480.96  261.84
  -2  -4   2 5069.66  257.00
  -2  -4   2 5462.07  244.06
  -2  -4   2 6396.77  316.80
  -2  -4   2 5549.53  264.57
   2   4  -1 2033.13  120.04
   2   4  -1 1899.63   90.40
   2   4  -1 1985.34  100.20
   2   4  -1 1743.97   70.28
  -2  -4   1 1674.58   81.54
  -2  -4   1 1830.18   86.78
  -2  -4   1 1771.65   67.96
  -2  -4   1 1755.56  114.19
   2   4   0 4529.07  207.15
   2   4   0 4525.04  211.06
   2   4   0 4692.27  237.75
   2   4   0 4451.14  146.48
  -2  -4   0 5418.33  236.03
  -2  -4   0 4298.49  153.85
  -2  -4   0 4286.10  203.84
  -2  -4   0 4379.05  229.79
   2   4   1 5148.29  150.31
   2   4   1 6381.81  292.18
   2   4   1 6034.76  299.39
   2   4   1 4934.38  128.56
   2   4   1 6069.48  268.29
  -2  -4  -1 5681.30  285.95
  -2  -4  -1 5867.58  265.40
  -2  -4  -1 5437.83  254.54
  -2  -4  -1 5214.69  137.05
  -2  -4  -1 4965.62  299.94
  -2  -4  -1 5110.42  146.65
  -2  -4  -1 5481.01  150.10
   2   4   2   85.36   17.21
   2   4   2   76.68   15.89
   2   4   2   96.81   14.57
  -2  -4  -2   98.87   13.50
  -2  -4  -2   91.67   15.61
  -2  -4  -2   76.14   15.66
  -2  -4  -2  116.95    7.93
   2   4   3  797.03   52.92
   2   4   3  794.63   67.41
   2   4   3  711.72   32.39
   2   4   3  771.74   46.29
  -2  -4  -3  688.84   30.07
  -2  -4  -3  769.68   46.07
  -2  -4  -3  717.60   63.08
  -2  -4  -3  691.04   47.53
  -2  -4  -3  749.47   32.36
   2   4   4 2901.15  157.97
   2   4   4 3001.18  159.49
   2   4   4 2935.32  142.77
  -2  -4  -4 2792.03  150.67
  -2  -4  -4 2574.73  138.02
  -2  -4  -4 2731.13  115.24
  -2  -4  -4 2985.27  153.18
   2   4   5  699.04   43.23
   2   4   5  740.80   56.30
   2   4   5  785.82   56.54
  -2  -4  -5  829.27   69.32
  -2  -4  -5  625.42   45.35
  -2  -4  -5  802.88   55.08
   2   4   6 8699.81  513.08
   2   4   6 8394.28  511.58
   2   4   6 9004.56  532.90
  -2  -4  -6 9305.19  551.32
  -2  -4  -6 9849.96  601.18
  -2  -4  -6 7359.58  431.04
   2   4   7 2291.24  136.96
   2   4   7 2194.37  132.17
   2   4   7 2502.57  153.88
   2   4   7 2319.29  164.91
  -2  -4  -7 1654.74  123.16
  -2  -4  -7 2393.32  146.46
  -2  -4  -7 2225.77  150.37
  -2  -4  -7 1953.30  110.83
  -2  -4  -7 2189.41  129.67
   2   4   8 7752.72  475.05
   2   4   8 7569.90  495.10
   2   4   8 8314.94  580.87
   2   4   8 8051.90  507.13
  -2  -4  -8 7510.74  539.77
  -2  -4  -8 7727.27  562.49
  -2  -4  -8 6729.47  402.63
  -2  -4  -8 7704.59  458.74
  -2  -4  -8 8249.01  495.20
   2   4   9   54.50   10.58
   2   4   9   38.30   15.78
   2   4   9   48.22   14.06
   2   4   9   33.77   13.06
  -2  -4  -9   48.27   13.88
  -2  -4  -9   30.28    8.27
  -2  -4  -9   42.41   10.06
  -2  -4  -9   29.10   19.16
  -2  -4  -9   32.91   14.40
   2   4  10   86.15   13.43
   2   4  10  105.03   18.58
   2   4  10  106.49   20.45
   2   4  10  119.13   20.39
  -2  -4 -10   97.50   28.64
  -2  -4 -10   83.24    9.95
  -2  -4 -10   82.31   12.64
  -2  -4 -10   85.82   26.21
  -2  -4 -10   85.69   19.88
   2   4  11   16.63    6.52
   2   4  11   13.68   12.15
  -2  -4 -11   33.41   12.48
  -2  -4 -11   10.35    6.56
  -2  -4 -11   19.51   12.43
  -2  -4 -11    9.61    5.43
   2   4  12  400.13   77.97
  -2  -4 -12  493.72   55.31
  -2  -4 -12  410.41   76.06
   2   4  13 1273.41  128.89
  -2  -4 -13 1262.90  126.33
  -2  -4 -13 1207.43  126.14
   2   4  14   19.06   24.53
   2   4  14  148.31   21.98
  -2  -4 -14   30.53   24.26
  -2  -4 -14   24.80   23.88
   2   4  15 4899.27  467.93
   2   4  15 4912.63  440.69
  -2  -4 -15 5028.31  486.63
  -2  -4 -15 4933.25  451.46
   2   4  16    4.31    9.69
   2   4  16    3.85   13.33
  -2  -4 -16   12.19   14.24
  -2  -4 -16    0.74   12.82
   2   4  17    6.97   14.53
   2   4  17   10.20   14.63
  -2  -4 -17   12.65   17.13
  -2  -4 -17   17.89   14.30
   2   4  18   60.53   13.18
  -2  -4 -18   13.00   21.78
  -2  -4 -18   16.40   18.61
   2   4  19  149.50   17.60
  -2  -4 -19  214.20   31.66
  -2  -4 -19  226.17   30.86
  -2  -4 -20   54.02   16.04
   2   5 -17   62.54   37.16
  -2  -5  17  118.04   34.57
   2   5 -16 1937.42  226.58
  -2  -5  16 1826.30  185.94
   2   5 -15  764.58  124.54
  -2  -5  15  712.15   95.55
   2   5 -14  150.64   45.92
  -2  -5  14  171.62   36.81
   2   5 -13  715.91  110.68
  -2  -5  13  749.94   87.76
   2   5 -12  231.25   36.61
  -2  -5  12   -4.80   21.22
   2   5 -11 1211.60   99.39
   2   5 -11 1493.48  139.99
   2   5 -10  394.58   35.41
   2   5 -10  417.82   54.80
   2   5  -9  144.11   18.81
   2   5  -9  176.67   39.30
   2   5  -8 4476.94  281.98
   2   5  -8 4583.92  322.25
  -2  -5   8 3934.13  270.04
   2   5  -7   76.99   12.00
   2   5  -7   79.24   16.67
  -2  -5   7   60.26   10.97
   2   5  -6 1670.75   97.07
   2   5  -6 2011.81  108.77
   2   5  -6 1990.49  124.62
  -2  -5   6 1809.02  119.65
  -2  -5   6 1927.09  123.90
  -2  -5   6 1715.61   92.10
   2   5  -5   29.16    6.82
   2   5  -5   17.12    6.29
   2   5  -5   15.45   12.61
  -2  -5   5   20.54    5.63
  -2  -5   5   18.01    6.18
  -2  -5   5   16.53    8.50
   2   5  -4 1256.17   60.66
   2   5  -4 1135.93   58.06
   2   5  -4 1128.52   49.95
   2   5  -4 1211.13   68.35
  -2  -5   4 1194.48   64.76
  -2  -5   4 1115.98   57.07
  -2  -5   4  939.70   49.72
   2   5  -3  305.83   21.79
   2   5  -3  292.68   22.38
   2   5  -3  257.88   19.41
   2   5  -3  298.15   22.78
  -2  -5   3  288.97   22.20
  -2  -5   3  282.75   19.38
  -2  -5   3  290.05   19.88
   2   5  -245392.60 2780.08
   2   5  -241303.70 2780.84
   2   5  -240977.70 2587.92
   2   5  -241459.60 2630.91
  -2  -5   242556.90 2829.78
  -2  -5   241885.20 2587.40
   2   5  -1   73.33    9.18
   2   5  -1  107.85   13.05
   2   5  -1   71.79   12.07
   2   5  -1   65.44    8.17
  -2  -5   1   80.36   12.61
  -2  -5   1   72.27    7.68
   2   5   014118.90  787.08
   2   5   014055.10  780.57
   2   5   013288.50  568.46
   2   5   014526.90  716.50
  -2  -5   013946.90  696.02
  -2  -5   015329.70  743.84
  -2  -5   013674.40  585.22
  -2  -5   014009.70  787.10
   2   5   1   51.20    9.30
   2   5   1   54.97   12.12
   2   5   1   42.65   12.56
   2   5   1   44.69    4.86
  -2  -5  -1   47.78   11.74
  -2  -5  -1   73.15    8.80
  -2  -5  -1   49.55    3.76
  -2  -5  -1   56.79    7.60
  -2  -5  -1   67.27   11.50
  -2  -5  -1   45.58    3.53
  -2  -5  -1   61.21    2.86
   2   5   2 1124.50   60.49
   2   5   2 1246.49   83.51
   2   5   2 1091.25   72.68
   2   5   2 1080.68   37.06
  -2  -5  -2  944.26   69.46
  -2  -5  -2 1095.21   35.31
  -2  -5  -2 1153.31   59.89
  -2  -5  -2 1074.03   91.77
  -2  -5  -2  985.66   33.23
   2   5   3 4566.61  183.86
   2   5   3 5090.93  283.42
   2   5   3 4999.63  264.10
  -2  -5  -3 4689.26  180.52
  -2  -5  -3 4231.96  245.26
  -2  -5  -3 4781.63  269.20
  -2  -5  -3 4192.68  167.14
  -2  -5  -3 4738.15  262.46
   2   5   4    2.17    5.00
   2   5   4    5.91    9.40
   2   5   4    7.01    9.02
  -2  -5  -4    3.26   11.88
  -2  -5  -4   10.67   11.75
  -2  -5  -4   25.96    6.37
  -2  -5  -4    6.23    5.11
   2   5   5 2426.09  142.13
   2   5   5 2477.59  159.66
   2   5   5 2604.19  193.28
  -2  -5  -5 2678.41  148.01
  -2  -5  -5 2357.67  149.40
  -2  -5  -5 2294.98  140.03
  -2  -5  -5 2489.40  141.78
   2   5   614547.10  942.95
   2   5   614587.40  947.59
   2   5   614009.40  824.95
  -2  -5  -614355.10  917.44
  -2  -5  -614252.00  875.61
  -2  -5  -613159.20  847.11
  -2  -5  -615936.60 1071.05
  -2  -5  -614372.20  819.60
   2   5   7  845.85   67.42
   2   5   7  875.05   72.42
   2   5   7  807.29   57.89
  -2  -5  -7  826.04   61.10
  -2  -5  -7  765.68   56.72
  -2  -5  -7  968.74   85.01
  -2  -5  -7  868.88   65.27
  -2  -5  -7  842.12   57.19
   2   5   831615.40 2332.66
   2   5   831958.50 2396.42
   2   5   830520.00 2334.48
   2   5   833246.10 2546.65
  -2  -5  -827668.00 2138.15
  -2  -5  -830519.10 2430.55
  -2  -5  -831515.60 2353.56
  -2  -5  -831666.90 2413.08
  -2  -5  -832808.00 2330.59
   2   5   9  126.15   19.32
   2   5   9  108.83   18.67
   2   5   9  160.18   23.48
   2   5   9  114.49   29.28
  -2  -5  -9   96.73   14.75
  -2  -5  -9  121.94   20.88
  -2  -5  -9  121.68   27.99
  -2  -5  -9  116.43   18.40
  -2  -5  -9  149.28   29.23
   2   5  10  885.62   73.14
   2   5  10  775.91   64.38
   2   5  10  866.56   77.66
   2   5  10  878.51   75.61
  -2  -5 -10  876.83   70.92
  -2  -5 -10  906.25   73.08
  -2  -5 -10  821.53   73.26
  -2  -5 -10  690.50   47.56
   2   5  11   62.83   12.77
   2   5  11   75.10   19.06
   2   5  11   68.62   19.63
  -2  -5 -11   63.61   12.46
  -2  -5 -11   66.98   18.43
  -2  -5 -11   87.23   19.37
   2   5  12 6718.26  527.22
   2   5  12 6881.20  521.57
  -2  -5 -12 6720.78  524.14
  -2  -5 -12 5710.98  422.97
  -2  -5 -12 6661.23  587.73
   2   5  13   13.86   16.71
   2   5  13   72.24   16.13
  -2  -5 -13    4.35   16.15
  -2  -5 -13   11.31   16.80
   2   5  14  137.45   53.78
   2   5  14  247.43   37.12
  -2  -5 -14  173.14   37.45
  -2  -5 -14  170.81   54.75
   2   5  15  437.33   75.01
   2   5  15  794.83   77.68
  -2  -5 -15  469.11   75.12
  -2  -5 -15  484.94   73.42
   2   5  16   42.80   14.34
   2   5  16   27.89   19.76
  -2  -5 -16   31.55   19.54
  -2  -5 -16   35.45   19.20
   2   5  17  105.22   19.97
  -2  -5 -17  118.69   41.47
  -2  -5 -17  131.82   32.58
   2   5  18  186.46   32.28
  -2  -5 -18  195.82   38.07
  -2  -5 -18  251.90   42.21
   2   5  19   55.76   10.42
  -2  -5 -19   78.28   19.07
  -2  -5 -19   89.69   20.15
  -2  -5 -20  145.55   26.51
   2   6 -16 3110.48  288.23
  -2  -6  16 2928.52  256.82
   2   6 -15   25.27   25.42
  -2  -6  15   28.46   19.29
   2   6 -14 4165.54  384.34
  -2  -6  14 3856.81  333.88
   2   6 -13   27.84   22.59
  -2  -6  13   27.68   16.07
   2   6 -12  955.52  107.63
   2   6 -11   95.16   27.89
   2   6 -10  306.00   46.86
   2   6  -9  134.41   27.03
   2   6  -8  970.68   87.77
   2   6  -7  204.46   31.98
   2   6  -7  315.66   33.75
   2   6  -6  224.25   23.20
   2   6  -6  290.28   39.38
  -2  -6   6  266.91   29.36
  -2  -6   6  215.69   19.76
   2   6  -5 1563.42   94.52
   2   6  -5 1533.71   85.20
   2   6  -5 1710.22  109.40
  -2  -6   5 1695.83  110.00
  -2  -6   5 1636.52   96.34
   2   6  -4 2246.53  105.34
   2   6  -4 2155.12  117.12
   2   6  -4 2310.01  130.66
  -2  -6   4 1721.32   94.02
  -2  -6   4 2207.98  124.72
   2   6  -3 1239.41   59.79
   2   6  -3 1333.85   72.96
   2   6  -3 1198.91   68.73
   2   6  -3 1232.68   69.46
  -2  -6   3  972.15   54.20
  -2  -6   3 1243.06   66.20
   2   6  -214368.90  739.25
   2   6  -215814.40  986.08
   2   6  -215664.10  867.80
   2   6  -215081.70  849.23
  -2  -6   212691.60  806.19
  -2  -6   214940.30  840.45
   2   6  -1  204.09   21.24
   2   6  -1  209.69   19.61
   2   6  -1  175.01   17.90
   2   6  -1  171.02   13.31
  -2  -6   1  171.06   12.80
  -2  -6   1  163.36   12.87
  -2  -6   1  180.82   22.77
   2   6   0124722.010268.60
   2   6   0128164.010103.60
   2   6   0108924.0 7420.85
   2   6   0101489.0 7009.36
   2   6   0116790.0 8120.71
  -2  -6   0121319.0 8295.64
  -2  -6   0124677.010242.90
  -2  -6   0115772.0 7859.49
   2   6   1   75.60   13.77
   2   6   1   79.21   13.72
   2   6   1   38.27    6.10
  -2  -6  -1   59.66   12.85
  -2  -6  -1   51.72    4.48
   2   6   221251.20 1303.32
   2   6   220580.00 1259.00
   2   6   222994.60 1067.92
  -2  -6  -224242.40 1106.98
  -2  -6  -217812.50  704.52
  -2  -6  -219490.40 1235.34
  -2  -6  -220377.90  796.13
  -2  -6  -216160.10  588.54
   2   6   3  201.01   25.00
   2   6   3  223.30   26.35
  -2  -6  -3  174.54   14.12
  -2  -6  -3  184.09   23.28
  -2  -6  -3  166.72   10.28
   2   6   4 3490.90  252.71
   2   6   4 3784.71  218.26
   2   6   4 3217.68  140.07
  -2  -6  -4 2511.88  189.12
  -2  -6  -4 3676.78  174.26
  -2  -6  -4 3330.06  202.62
  -2  -6  -4 3141.36  192.76
  -2  -6  -4 3198.92  132.81
   2   6   5 1307.83   94.44
   2   6   5 1301.28   91.87
   2   6   5 1182.37   62.65
  -2  -6  -5 1298.16   92.25
  -2  -6  -5 1309.59   89.89
  -2  -6  -5 1200.27   88.48
  -2  -6  -5 1182.03   84.11
  -2  -6  -5 1246.60   61.76
   2   6   621429.90 1344.44
   2   6   622308.70 1590.10
   2   6   622518.30 1574.50
  -2  -6  -622480.60 1556.17
  -2  -6  -622110.60 1341.72
  -2  -6  -621382.20 1380.43
  -2  -6  -620278.50 1472.46
  -2  -6  -620149.70 1442.32
   2   6   712266.40  875.19
   2   6   711829.90  781.20
   2   6   712941.80  887.67
  -2  -6  -712022.90  841.58
  -2  -6  -711011.20  796.98
  -2  -6  -711032.60  787.34
  -2  -6  -714022.90 1019.66
  -2  -6  -712285.90  773.85
   2   6   8 8205.52  580.56
   2   6   8 7850.77  520.33
   2   6   8 8134.94  562.23
  -2  -6  -8 7546.04  504.41
  -2  -6  -8 8125.70  512.32
  -2  -6  -8 7102.41  497.61
  -2  -6  -8 7931.57  548.28
  -2  -6  -8 8826.01  664.26
   2   6   9   58.99   14.36
   2   6   9    5.31   11.13
   2   6   9   53.87   23.51
   2   6   9   65.46   15.12
  -2  -6  -9   42.03   20.22
  -2  -6  -9   57.93   11.84
  -2  -6  -9   48.80   14.34
  -2  -6  -9   69.68   13.95
  -2  -6  -9   56.54   17.81
   2   6  10 1193.52   91.72
   2   6  10 1326.18  100.84
   2   6  10 1291.62  106.76
  -2  -6 -10 1163.16   89.73
  -2  -6 -10 1258.75   95.82
  -2  -6 -10 1405.70  101.54
   2   6  11   32.92   12.82
   2   6  11   67.84   16.83
   2   6  11   59.07   16.81
  -2  -6 -11   40.60   12.61
  -2  -6 -11   42.91   14.60
  -2  -6 -11   58.35   16.47
   2   6  12 1446.32  164.56
   2   6  12 1435.65  165.80
  -2  -6 -12 1280.61  107.39
  -2  -6 -12 1371.90  122.76
  -2  -6 -12 1489.66  162.76
   2   6  13 1235.41  140.09
   2   6  13 1214.35  115.82
  -2  -6 -13 1141.68  110.12
  -2  -6 -13 1188.87  113.97
  -2  -6 -13  869.42   85.59
   2   6  14 1028.37   99.65
   2   6  14  982.93  112.75
  -2  -6 -14 1039.35  109.53
  -2  -6 -14 1019.42  108.77
   2   6  15  157.26   28.93
   2   6  15  160.04   35.05
  -2  -6 -15  184.34   33.75
  -2  -6 -15  119.98   35.25
   2   6  16  199.68   30.09
  -2  -6 -16  261.03   54.56
  -2  -6 -16  203.40   55.80
   2   6  17   32.18   17.78
  -2  -6 -17   28.70   18.82
  -2  -6 -17   35.34   18.67
   2   6  18    4.06    7.57
  -2  -6 -18   18.14   12.77
  -2  -6 -18    3.74   12.81
  -2  -6 -19    6.56   10.86
  -2  -6 -19   18.75   12.52
  -2  -6 -20  127.53   24.47
   2   7 -15  156.96   44.03
   2   7 -14 2446.60  165.71
  -2  -7  14  994.81  111.37
   2   7 -13    7.65   16.29
   2   7 -12  358.52   41.09
  -2  -7  12   -2.65   22.24
   2   7 -11   -0.36   10.45
   2   7 -10   16.49   14.85
   2   7  -9   45.08   17.21
   2   7  -8  404.42   48.29
   2   7  -7  292.01   45.36
   2   7  -7  437.62   40.72
  -2  -7   7  310.37   28.56
   2   7  -6 2478.12  178.92
   2   7  -6 2749.35  223.38
  -2  -7   6 2444.05  162.00
   2   7  -5  667.59   52.16
   2   7  -5  734.57   56.69
  -2  -7   5  676.73   53.62
   2   7  -4   36.70   10.90
   2   7  -4   57.17   10.83
  -2  -7   4   31.93   14.99
   2   7  -3 1438.38   88.48
   2   7  -3 1659.90   98.84
   2   7  -3 1517.96   95.30
  -2  -7   3 1568.50   96.71
   2   7  -2    7.89    8.86
   2   7  -2   15.81    6.08
  -2  -7   2   18.90    5.88
  -2  -7   2   14.95    5.70
   2   7  -1 1666.11   93.74
   2   7  -1 1764.79  105.73
   2   7  -1 1316.23   72.12
  -2  -7   1 1780.09   92.55
  -2  -7   1 1359.02   75.10
  -2  -7   1 1669.03  107.61
   2   7   0 4213.58  227.24
   2   7   0 3990.66  229.47
   2   7   0 2937.64  153.52
  -2  -7   0 4272.70  226.22
  -2  -7   0 3556.68  174.67
  -2  -7   0 4004.26  245.57
   2   7   1 7613.48  479.68
   2   7   1 7788.05  496.79
  -2  -7  -1 7824.22  472.38
  -2  -7  -1 7362.20  551.72
   2   7   2 4142.31  257.54
   2   7   2 4076.46  251.31
  -2  -7  -2 4542.37  259.24
  -2  -7  -2 3914.40  252.67
   2   7   3  372.59   33.93
   2   7   3  372.60   34.56
  -2  -7  -3  371.08   33.72
  -2  -7  -3  252.61   16.85
  -2  -7  -3  318.62   33.03
   2   7   4 3661.19  221.03
   2   7   4 3901.33  278.86
  -2  -7  -4 3708.93  216.62
  -2  -7  -4 3047.06  141.45
  -2  -7  -4 3450.97  219.75
  -2  -7  -4 3214.80  201.23
  -2  -7  -4 2997.33  131.43
   2   7   5  671.44   58.69
   2   7   5  727.31   59.39
  -2  -7  -5  656.62   55.98
  -2  -7  -5  554.33   33.76
  -2  -7  -5  636.19   52.99
  -2  -7  -5  599.86   52.07
  -2  -7  -5  541.82   31.73
   2   7   6 5976.22  466.11
   2   7   6 5477.04  296.14
   2   7   6 6491.50  413.03
  -2  -7  -6 5092.82  283.60
  -2  -7  -6 5333.11  364.12
  -2  -7  -6 5301.37  350.90
  -2  -7  -6 5686.40  377.91
  -2  -7  -6 5758.83  297.83
   2   7   7   46.40   18.12
   2   7   7   30.63   24.38
   2   7   7   58.43   11.30
  -2  -7  -7   43.16    9.57
  -2  -7  -7   63.18   15.78
  -2  -7  -7   49.37   15.23
  -2  -7  -7   42.07   17.00
  -2  -7  -7   43.42   11.56
   2   7   8  804.00   75.80
   2   7   8  813.80   74.85
   2   7   8  789.99   57.06
  -2  -7  -8  720.27   65.04
  -2  -7  -8  712.59   62.56
  -2  -7  -8  799.57   73.16
  -2  -7  -8  821.48   57.20
   2   7   9  105.87   22.94
   2   7   9   30.93   16.89
   2   7   9   43.99   13.18
  -2  -7  -9   79.25   21.32
  -2  -7  -9   28.06   10.98
  -2  -7  -9   38.16   13.33
   2   7  10 1450.10  115.44
   2   7  10 1494.06  112.60
   2   7  10 1548.25  127.26
  -2  -7 -10 1440.81  112.75
  -2  -7 -10 1343.12  100.61
  -2  -7 -10 1534.91  112.15
   2   7  11   25.33   11.43
   2   7  11   22.09   13.70
   2   7  11   13.21   12.81
  -2  -7 -11   21.18   11.28
  -2  -7 -11   18.30   10.70
  -2  -7 -11   27.68   12.85
   2   7  12   69.68   22.37
   2   7  12   83.40   20.67
  -2  -7 -12   56.60   17.21
  -2  -7 -12   63.12   19.00
  -2  -7 -12   59.97   21.00
   2   7  1311861.00  993.18
   2   7  1311597.90 1021.44
  -2  -7 -13 9738.80  927.02
  -2  -7 -1310855.40 1027.45
  -2  -7 -1311928.70 1007.55
   2   7  14 1694.79  146.55
  -2  -7 -14 1673.90  158.69
  -2  -7 -14 1766.05  210.76
   2   7  15 2948.59  305.56
  -2  -7 -15 2795.81  258.86
  -2  -7 -15 2939.92  277.14
   2   7  16    5.71   11.62
  -2  -7 -16   24.97   13.99
  -2  -7 -16   13.72   14.87
   2   7  17    9.93   10.30
  -2  -7 -17   17.07   15.51
  -2  -7 -17   30.31   14.21
   2   7  18    7.04   10.76
  -2  -7 -18   17.30   11.00
  -2  -7 -18   27.86   20.21
  -2  -7 -19    9.36    9.91
  -2  -7 -19   25.95   12.98
  -2  -7 -20  305.44   30.88
  -2  -7 -20  376.80   52.96
   2   8 -15  333.91   53.80
   2   8 -14   27.44   27.75
   2   8 -13   13.95   15.90
   2   8 -12   17.60   22.71
   2   8 -11    3.66   11.73
   2   8 -10  407.46   56.20
   2   8  -9  188.96   32.45
   2   8  -8  723.97   73.29
   2   8  -7  196.04   31.64
   2   8  -7  284.62   32.03
  -2  -8   7  204.55   23.45
   2   8  -6  439.61   44.78
   2   8  -6  489.56   61.14
  -2  -8   6  418.50   39.19
   2   8  -5   10.24    7.36
   2   8  -5    4.92    7.42
  -2  -8   5   -2.49    6.92
   2   8  -4   19.57    8.30
   2   8  -4    9.83    9.64
  -2  -8   4   18.59    9.22
   2   8  -3  228.57   24.66
   2   8  -3  181.25   20.09
  -2  -8   3  182.17   27.36
   2   8  -2 2662.57  150.42
   2   8  -2 3081.71  196.25
   2   8  -2 2433.86  166.73
  -2  -8   2 2609.25  162.07
  -2  -8   2 2886.52  194.65
  -2  -8   2 3026.31  156.72
   2   8  -1 1634.65  106.80
   2   8  -1 1469.76   90.84
   2   8  -1 1092.63   69.53
  -2  -8   1 1189.63   86.05
  -2  -8   1 1538.57  109.84
  -2  -8   1 1555.87   88.30
   2   8   0   37.19   13.89
   2   8   0   55.47   17.18
  -2  -8   0   56.74   16.83
  -2  -8   0   55.19   13.26
   2   8   1 5503.32  423.98
   2   8   1 5409.27  358.08
  -2  -8  -1 5496.12  345.35
  -2  -8  -1 5374.95  434.67
   2   8   2 1169.68   88.63
   2   8   2 1541.98  100.62
  -2  -8  -2 1074.96   91.15
  -2  -8  -2 1149.75   85.99
   2   8   3   62.50   17.68
   2   8   3   83.57   25.61
  -2  -8  -3   55.59   16.74
  -2  -8  -3   88.53   17.08
   2   8   4 2528.67  177.91
   2   8   4 2434.98  170.22
  -2  -8  -4 2297.61  173.27
  -2  -8  -4 2546.36  170.64
   2   8   5 1161.47   96.19
   2   8   5 1152.54   90.28
  -2  -8  -5 1053.44   90.78
  -2  -8  -5 1030.15   87.28
  -2  -8  -5 1192.06   94.91
   2   8   6 1396.68  114.10
   2   8   6 1419.42  148.54
  -2  -8  -6 1326.88  103.53
  -2  -8  -6 1168.35   98.46
  -2  -8  -6 1413.80  110.87
  -2  -8  -6 1094.30   76.79
   2   8   7  329.45   44.79
   2   8   7  350.40   45.49
  -2  -8  -7  298.53   41.30
  -2  -8  -7  292.14   26.39
   2   8   8 4044.01  377.32
   2   8   8 4581.36  338.98
  -2  -8  -8 4142.26  370.51
  -2  -8  -8 4218.19  264.46
   2   8   9   58.63   18.31
   2   8   9   70.07   20.00
  -2  -8  -9   45.01   17.79
  -2  -8  -9   51.52   13.62
  -2  -8  -9   47.82   13.72
   2   8  10 2788.84  215.19
   2   8  10 2948.74  236.74
  -2  -8 -10 2918.82  212.92
  -2  -8 -10 2241.67  165.33
  -2  -8 -10 2789.50  193.46
   2   8  11   74.48   22.64
  -2  -8 -11   63.75   13.98
  -2  -8 -11   71.70   22.65
  -2  -8 -11   91.43   18.74
   2   8  12 4055.68  324.36
  -2  -8 -12 3305.10  289.56
  -2  -8 -12 3662.50  314.79
  -2  -8 -12 3875.14  303.52
   2   8  13 1714.42  158.56
  -2  -8 -13 1295.57  165.29
  -2  -8 -13 1405.15  129.04
  -2  -8 -13 1695.61  147.70
   2   8  14 1163.60  119.71
  -2  -8 -14  888.34   95.24
  -2  -8 -14 1206.76  122.56
  -2  -8 -14 1076.30  100.31
   2   8  15 1031.69  103.76
  -2  -8 -15  976.56  100.74
  -2  -8 -15 1056.55  114.44
   2   8  16  118.60   22.25
  -2  -8 -16  111.94   23.58
  -2  -8 -16  104.44   28.73
   2   8  17  244.63   29.04
  -2  -8 -17  283.16   51.11
  -2  -8 -17  348.57   44.92
   2   8  18  162.94   18.26
  -2  -8 -18  180.09   22.70
  -2  -8 -18  250.85   33.52
  -2  -8 -19   16.50   12.50
  -2  -8 -19   16.24   12.08
   2   9 -14  784.61   86.15
   2   9 -13   76.33   22.94
   2   9 -12   12.09   14.77
   2   9 -11  191.99   33.04
   2   9 -10   82.40   22.65
   2   9  -9   62.09   27.50
   2   9  -8 1401.16  124.89
   2   9  -7  139.80   26.94
   2   9  -7  156.25   24.58
  -2  -9   7  125.94   19.40
   2   9  -6  645.82   67.18
   2   9  -6  682.48   62.65
  -2  -9   6  689.18   58.99
   2   9  -5  108.27   30.20
   2   9  -5  103.29   19.07
  -2  -9   5  132.43   26.19
   2   9  -4   86.39   17.85
   2   9  -4   80.38   14.35
  -2  -9   4   72.93   17.22
   2   9  -3   21.05   11.18
   2   9  -3    7.79    7.17
   2   9  -239163.70 3238.40
   2   9  -231619.90 2635.92
  -2  -9   231190.60 2687.31
   2   9  -1  632.92   50.80
   2   9  -1  819.45   75.12
  -2  -9   1  709.35   48.35
   2   9   056511.70 5180.61
   2   9   061263.40 5716.06
  -2  -9   063158.50 5416.55
   2   9   1    4.48    8.07
   2   9   1    2.54   10.40
  -2  -9  -1    0.57    7.90
   2   9   2 1944.69  140.57
   2   9   2 1893.84  151.62
  -2  -9  -2 2016.29  135.10
   2   9   3   83.02   20.57
   2   9   3  102.31   22.33
  -2  -9  -3  115.21   19.55
   2   9   4 2401.62  183.47
   2   9   4 2362.77  177.23
  -2  -9  -4 2405.14  170.98
   2   9   5  470.00   55.04
   2   9   5  467.92   53.04
  -2  -9  -5  485.48   51.26
   2   9   6  225.55   52.35
   2   9   6  242.87   38.75
  -2  -9  -6  266.10   51.10
   2   9   7 2115.90  174.01
   2   9   7 2222.05  171.70
  -2  -9  -7 2200.76  167.17
  -2  -9  -7 1646.62  113.66
   2   9   8 7122.10  562.58
   2   9   8 7052.36  542.85
  -2  -9  -8 7253.05  544.85
  -2  -9  -8 6373.42  442.37
   2   9   9  278.80   43.23
   2   9   9  278.63   57.03
  -2  -9  -9  286.94   41.68
  -2  -9  -9  269.30   40.05
   2   9  10 1512.45  178.33
  -2  -9 -10 1517.51  182.93
  -2  -9 -10 1377.22  106.75
   2   9  11  326.74   48.40
  -2  -9 -11  344.46   52.64
  -2  -9 -11  303.88   39.23
   2   9  12 3911.22  333.02
  -2  -9 -12 3761.59  334.23
  -2  -9 -12 3731.68  299.53
   2   9  13  143.01   41.76
  -2  -9 -13  120.85   30.19
  -2  -9 -13  134.76   39.45
   2   9  1418188.40 1712.82
  -2  -9 -1415535.60 1462.57
  -2  -9 -1420185.80 1856.31
   2   9  15    0.10    8.82
  -2  -9 -15    1.80   11.52
  -2  -9 -15   -3.92    8.33
   2   9  16   -0.48    8.15
  -2  -9 -16    6.53    9.29
  -2  -9 -16    8.39   11.81
   2   9  17    0.41    6.39
  -2  -9 -17    5.78    5.98
  -2  -9 -17   -3.08   10.95
   2   9  18    2.84    4.68
  -2  -9 -18   -1.43    7.64
  -2  -9 -19  179.00   27.94
   2  10 -13   20.18   14.18
   2  10 -12  418.19   50.65
   2  10 -11   17.17   14.56
   2  10 -10  150.06   26.94
   2  10  -9   16.22   11.92
   2  10  -8 1064.28   97.22
   2  10  -7   92.41   24.39
   2  10  -7   94.30   19.27
   2  10  -6  101.14   34.01
   2  10  -6   95.78   17.77
  -2 -10   6   75.23   24.09
   2  10  -5  477.51   59.14
   2  10  -5  447.97   57.74
  -2 -10   5  492.01   49.89
   2  10  -4  219.79   29.94
   2  10  -4  165.51   23.18
  -2 -10   4  211.26   30.56
   2  10  -3  191.44   27.91
   2  10  -3  126.38   18.27
  -2 -10   3  192.17   27.57
   2  10  -2 1484.89  127.65
   2  10  -1  215.36   34.07
   2  10   035564.90 3128.53
   2  10   042118.60 3863.95
  -2 -10   040586.90 3366.13
   2  10   1  290.95   35.87
   2  10   1  386.01   50.44
  -2 -10  -1  354.28   33.95
   2  10   2 4186.00  317.80
   2  10   2 4485.98  340.57
  -2 -10  -2 4682.64  313.51
   2  10   3   35.25   15.90
   2  10   3   31.11   14.22
  -2 -10  -3   26.14   12.86
   2  10   4  117.35   24.48
   2  10   4   99.07   25.56
  -2 -10  -4  106.52   22.13
   2  10   5   93.26   24.64
   2  10   5   89.15   24.68
  -2 -10  -5   96.13   22.54
   2  10   6 7096.70  561.42
   2  10   6 7005.02  569.68
  -2 -10  -6 7275.40  545.83
   2  10   7  325.62   51.22
   2  10   7  352.21   65.05
  -2 -10  -7  360.65   47.46
   2  10   8 2593.37  233.36
   2  10   8 2652.51  214.56
  -2 -10  -8 2647.09  220.74
   2  10   9  173.60   31.79
  -2 -10  -9  163.52   20.78
  -2 -10  -9  169.50   38.62
   2  10  10  371.50   50.74
  -2 -10 -10  408.51   62.48
  -2 -10 -10  380.34   37.84
   2  10  11 1237.81  119.53
  -2 -10 -11 1299.25  136.14
  -2 -10 -11 1171.78  101.27
   2  10  12  249.99   40.00
  -2 -10 -12  229.95   63.94
  -2 -10 -12  274.71   36.32
   2  10  13  130.49   27.60
  -2 -10 -13   71.15   32.84
  -2 -10 -13  176.07   27.25
   2  10  14 4743.79  386.27
  -2 -10 -14 4443.80  397.89
  -2 -10 -14 5310.87  413.10
   2  10  15    1.17    8.84
  -2 -10 -15    2.13   10.71
  -2 -10 -15    5.53    9.59
   2  10  16  411.23   40.03
  -2 -10 -16  331.68   49.57
  -2 -10 -16  502.37   71.26
   2  10  17   49.82   11.26
  -2 -10 -17   83.92   18.71
  -2 -10 -18  146.56   25.27
  -2 -10 -19   26.16   11.33
   2  11 -11  108.88   20.96
   2  11 -10   24.91   17.46
   2  11  -9    1.78    7.94
   2  11  -8  627.13   62.24
   2  11  -7  165.92   24.18
   2  11  -6 1314.35  140.64
   2  11  -6 1259.40  103.72
   2  11  -5   -1.79   11.30
  -2 -11   5    6.79    8.72
   2  11  -4   55.23   25.58
  -2 -11   4  100.76   19.82
   2  11  -3    9.10   11.72
  -2 -11   3    9.55   11.17
   2  11  -2 1097.46  121.37
  -2 -11   2  802.30   87.68
   2  11  -1   11.76   12.56
   2  11   0 2080.77  230.49
   2  11   1  306.03   42.96
  -2 -11  -1  259.05   30.90
   2  11   2 1121.03  109.15
  -2 -11  -2 1136.26   92.17
   2  11   3  261.87   43.62
  -2 -11  -3  317.87   51.41
   2  11   4   72.42   25.80
  -2 -11  -4  131.99   29.99
   2  11   5   23.45   15.81
  -2 -11  -5   18.47   21.30
   2  11   6 5556.62  463.47
  -2 -11  -6 5713.69  470.25
   2  11   7   28.80   17.11
  -2 -11  -7   30.31   18.92
   2  11   8    4.21   13.94
  -2 -11  -8   21.32   15.76
   2  11   9    5.80   12.06
  -2 -11  -9    4.75   14.37
   2  11  10   12.04   17.87
  -2 -11 -10   34.78   21.98
  -2 -11 -10   48.49   11.01
   2  11  11   76.03   21.87
  -2 -11 -11   63.15   14.71
  -2 -11 -11   57.42   36.97
   2  11  12  135.40   29.22
  -2 -11 -12  136.52   35.73
  -2 -11 -12  143.84   22.86
   2  11  13  756.70   78.21
  -2 -11 -13  771.92   96.51
  -2 -11 -13  759.72   69.52
   2  11  14  305.20   40.32
  -2 -11 -14  288.48   48.56
  -2 -11 -14  328.76   39.04
   2  11  15  848.67   78.06
  -2 -11 -15  997.51   83.01
  -2 -11 -15  789.47   86.25
   2  11  16  269.55   28.78
  -2 -11 -16  259.96   30.01
  -2 -11 -16  353.37   37.14
   2  11  17  201.92   19.34
  -2 -11 -17  162.25   23.53
  -2 -11 -17  351.74   30.39
  -2 -11 -18   74.05   15.52
   2  12 -10  141.50   18.40
   2  12  -9   64.88   15.42
   2  12  -8  127.78   19.67
   2  12  -7    9.24    7.88
   2  12  -6   18.40   15.67
   2  12  -5   18.08   22.10
   2  12  -4 2698.97  250.63
  -2 -12   4 2679.51  232.12
   2  12  -3  305.34   65.84
  -2 -12   3  272.43   56.95
   2  12  -2 2510.46  226.32
  -2 -12   2 2531.64  227.19
   2  12  -1   24.80   18.42
  -2 -12   1    3.89   13.45
   2  12   0 1305.11  127.06
   2  12   1  226.97   39.26
   2  12   2  158.83   35.35
  -2 -12  -2  172.50   24.72
   2  12   3  120.94   28.18
  -2 -12  -3  106.85   22.70
   2  12   4 1155.01  158.11
  -2 -12  -4 1216.53  111.79
   2  12   5  508.45   68.31
  -2 -12  -5  557.44   65.70
   2  12   6 3457.43  308.79
  -2 -12  -6 3791.70  326.45
   2  12   7   95.93   28.30
  -2 -12  -7  112.93   29.92
   2  12   8   48.82   19.69
  -2 -12  -8   40.37   22.70
   2  12   9   21.87   22.33
  -2 -12  -9   23.78   28.21
   2  12  10  276.87   41.98
  -2 -12 -10  238.93   49.99
   2  12  11    1.70   12.19
  -2 -12 -11   14.11   15.41
   2  12  12 3782.75  306.40
  -2 -12 -12 3901.99  356.42
  -2 -12 -12 3486.54  253.06
   2  12  13   89.88   21.75
  -2 -12 -13   75.44   22.87
  -2 -12 -13  128.81   42.30
   2  12  14 3866.08  329.88
  -2 -12 -14 3650.72  259.69
  -2 -12 -14 3629.12  312.51
   2  12  15   86.50   17.34
  -2 -12 -15  104.27   18.13
  -2 -12 -15   90.20   23.96
   2  12  16  775.89   59.71
  -2 -12 -16  888.95   68.82
  -2 -12 -16 1041.49   70.62
  -2 -12 -17    0.75    6.28
   2  13  -7  440.02   33.44
   2  13  -5  152.14   35.01
   2  13  -4    5.64   19.79
   2  13  -3   10.80   15.48
  -2 -13   3   11.09   11.62
   2  13  -2 4880.16  519.17
  -2 -13   2 4923.73  481.13
   2  13  -1   35.55   18.47
  -2 -13   1   38.03   18.25
   2  13   0 6050.20  597.51
  -2 -13   0 6040.76  512.28
   2  13   1  196.64   36.91
   2  13   2 4808.12  423.64
   2  13   3   22.43   23.67
  -2 -13  -3   18.94   10.56
   2  13   4  792.16   94.44
  -2 -13  -4  796.87   72.12
   2  13   5  106.51   27.47
  -2 -13  -5   75.23   22.39
   2  13   6   22.35   18.54
  -2 -13  -6   27.56   16.08
   2  13   7  317.71   51.00
  -2 -13  -7  353.96   51.54
   2  13   8  206.45   36.70
  -2 -13  -8  177.63   39.06
   2  13   9   23.97   13.88
  -2 -13  -9   -1.25   16.03
   2  13  10  136.49   29.99
  -2 -13 -10  155.75   37.86
   2  13  11    5.51   11.42
  -2 -13 -11    7.59   15.17
   2  13  12 1336.67  119.92
  -2 -13 -12 1398.45  149.35
   2  13  13   83.40   19.61
  -2 -13 -13   81.13   28.71
   2  13  14 3984.34  288.48
  -2 -13 -14 3921.52  274.70
  -2 -13 -14 4357.67  339.18
   2  13  15  111.93   23.60
  -2 -13 -15  141.77   24.45
  -2 -13 -15  117.64   22.20
  -2 -13 -16 1737.25  115.30
  -2 -13 -16 1829.15  101.95
   2  14  -4   -2.07   12.49
   2  14  -3   39.85   30.10
   2  14  -2  251.42   44.85
  -2 -14   2  222.45   34.51
   2  14  -1   28.32   24.96
  -2 -14   1   23.93   21.37
   2  14   0  410.24   57.20
  -2 -14   0  400.56   55.87
   2  14   1  409.31   56.99
  -2 -14  -1  389.25   56.63
   2  14   2 2074.95  190.75
   2  14   3    0.99   10.91
  -2 -14  -3   -0.31    5.98
   2  14   4   12.80   14.73
   2  14   5   29.19   26.14
  -2 -14  -5   29.64   13.45
   2  14   6 5704.52  509.80
  -2 -14  -6 5687.08  456.97
   2  14   7    0.28   10.98
  -2 -14  -7    0.17   10.13
   2  14   8 2947.31  260.99
  -2 -14  -8 2999.37  258.11
   2  14   9   -3.40   11.66
  -2 -14  -9   -6.38   18.91
   2  14  10  129.29   26.82
  -2 -14 -10  118.72   32.55
   2  14  11  243.14   36.34
  -2 -14 -11  291.71   48.45
   2  14  12  498.71   52.68
  -2 -14 -12  547.57   73.13
   2  14  13  380.63   41.48
  -2 -14 -13  445.67   60.22
   2  14  14   40.37   11.37
  -2 -14 -14   34.50   16.92
  -2 -14 -15 1157.43   93.65
   2  15  -3   -0.34   11.20
   2  15  -2   11.84   21.05
   2  15  -1   37.15   19.27
   2  15   0  488.94   67.44
  -2 -15   0  449.97   55.10
   2  15   1   32.57   16.55
  -2 -15  -1   24.33   16.03
   2  15   2  195.45   37.06
  -2 -15  -2  188.50   34.51
   2  15   3  105.26   27.13
  -2 -15  -3   90.55   25.53
   2  15   4  210.88   34.10
  -2 -15  -4  160.00   20.13
   2  15   5    6.90   12.64
  -2 -15  -5    8.85    8.52
   2  15   6   10.49   12.18
  -2 -15  -6    3.72    9.51
   2  15   7   62.99   21.84
  -2 -15  -7   78.58   19.58
   2  15   8   43.49   24.23
  -2 -15  -8   40.22   17.59
   2  15   9    0.55   13.33
  -2 -15  -9    0.58   10.68
   2  15  10  192.05   31.97
  -2 -15 -10  229.63   38.84
   2  15  11   12.76   10.41
  -2 -15 -11    6.43   14.13
   2  15  12  963.44   99.26
  -2 -15 -12 1144.27  136.63
   2  15  13   16.51    8.49
  -2 -15 -13   22.42   13.42
  -2 -15 -14  462.87   47.73
   2  16  -2    9.61   12.39
   2  16  -1   18.66   16.24
   2  16   0  211.24   36.46
   2  16   1   -3.64   12.00
   2  16   2   34.09   18.66
  -2 -16  -2   24.94   14.40
   2  16   3   38.70   16.92
  -2 -16  -3   32.94   15.95
   2  16   4    2.28   10.91
  -2 -16  -4    4.60   10.54
   2  16   5  189.95   30.23
  -2 -16  -5  122.90   17.13
  -2 -16  -5  192.33   29.68
   2  16   6 2076.73  208.06
  -2 -16  -6 1862.16  129.32
  -2 -16  -6 2047.06  171.32
   2  16   7  329.65   43.12
  -2 -16  -7  317.59   35.17
   2  16   8  690.04   67.46
  -2 -16  -8  687.35   61.81
   2  16   9  247.63   34.17
  -2 -16  -9  284.55   35.52
   2  16  10  587.64   55.39
  -2 -16 -10  711.50   62.65
   2  16  11    3.52    6.85
  -2 -16 -11   -0.82    9.10
   2  16  12  698.76   50.16
  -2 -16 -12 1028.81   70.97
   2  17   2  640.36   67.21
  -2 -17  -2  669.70   58.77
   2  17   3   12.30   10.00
  -2 -17  -3   -5.38    8.39
   2  17   4  118.64   25.24
  -2 -17  -4  104.54   22.14
   2  17   5    8.62   16.17
  -2 -17  -5   13.22   14.67
   2  17   6 1968.09  147.72
  -2 -17  -6 1955.64  149.14
   2  17   7  342.22   39.56
  -2 -17  -7  328.29   37.16
   2  17   8    5.50    7.77
  -2 -17  -8   -0.19    7.53
   3 -15  -9  553.75   51.14
   3 -15  -9  584.34   43.65
  -3  15   9  447.18   56.86
   3 -15  -8  164.11   24.84
   3 -15  -8  170.63   20.34
  -3  15   8  129.58   31.65
   3 -15  -7 1003.64   83.95
   3 -15  -7  994.38   62.88
  -3  15   7  926.94   82.73
   3 -15  -6    0.86   13.38
   3 -15  -6   11.99    6.98
  -3  15   6   18.03   10.67
   3 -15  -5  527.92   47.02
   3 -15  -5  534.30   33.38
  -3  15   5  613.76   58.02
   3 -15  -4   85.09   16.61
  -3  15   4  112.37   21.52
   3 -15  -3    3.72   11.13
  -3  15   3   13.99   14.54
   3 -15  -2  165.13   21.24
  -3  15   2  248.03   30.13
   3 -15  -1   53.92   13.58
  -3  15   1   55.66   16.39
  -3  15   0   69.56   24.09
  -3  15  -1  175.89   25.42
   3 -14 -12    8.80   10.11
   3 -14 -12   13.18    9.33
   3 -14 -11  510.98   53.92
   3 -14 -11  555.71   48.81
  -3  14  11  436.36   59.27
   3 -14 -10  353.97   45.99
   3 -14 -10  390.19   41.78
  -3  14  10  337.17   52.36
   3 -14  -9  521.10   59.38
   3 -14  -9  558.15   53.42
  -3  14   9  440.69   70.61
   3 -14  -8  385.81   49.70
   3 -14  -8  412.50   43.12
  -3  14   8  356.34   46.65
   3 -14  -7  192.13   32.85
   3 -14  -7  184.34   25.92
  -3  14   7  165.31   30.92
   3 -14  -6   36.93   17.28
   3 -14  -6   44.12   12.36
  -3  14   6   35.23   16.62
   3 -14  -5  118.00   25.03
   3 -14  -5  104.35   16.51
  -3  14   5  116.63   25.06
   3 -14  -4    5.78   11.06
   3 -14  -4    5.35    9.07
  -3  14   4   14.99   16.92
   3 -14  -3  926.17   83.77
  -3  14   3 1034.31  103.51
   3 -14  -2    3.87    8.48
  -3  14   2    2.84   11.46
   3 -14  -1  187.36   25.93
  -3  14   1  207.13   47.88
   3 -14   0   -2.62    7.13
  -3  14   0   10.10   10.15
   3 -14   1    3.74    6.41
   3 -14   1    2.08   10.43
  -3  14  -1    6.40   10.66
   3 -14   2    7.19   10.57
   3 -14   2   -4.32    4.75
  -3  14  -2    4.80    9.19
   3 -14   3   60.18   16.67
  -3  14  -3   93.50   18.50
  -3  14  -4   98.65   18.80
   3 -13 -14  359.49   29.12
   3 -13 -14  315.62   34.70
  -3  13  14  259.26   25.60
   3 -13 -13  322.12   52.43
   3 -13 -13  349.15   34.78
  -3  13  13  284.64   31.80
   3 -13 -12   22.60   19.65
   3 -13 -12   28.88   12.87
  -3  13  12   17.77   11.55
   3 -13 -11  532.24   84.92
   3 -13 -11  557.71   57.14
  -3  13  11  521.09   55.46
   3 -13 -10   10.52   17.16
   3 -13 -10   17.53   13.08
  -3  13  10    2.87   11.40
   3 -13  -9    6.07   12.69
   3 -13  -9    2.39   13.17
  -3  13   9   19.51   12.00
   3 -13  -8   39.56   17.09
   3 -13  -8   36.24   18.17
  -3  13   8   37.71   17.20
   3 -13  -7    2.95   10.37
   3 -13  -7    2.94   11.83
  -3  13   7    4.45   11.23
   3 -13  -6    3.74   14.59
   3 -13  -6    5.89   12.08
  -3  13   6    5.86   11.94
   3 -13  -5   84.02   37.04
   3 -13  -5   90.42   18.84
  -3  13   5   99.65   26.41
   3 -13  -4  599.74   73.21
   3 -13  -4  530.20   49.81
  -3  13   4  594.22   74.48
   3 -13  -3  420.28   55.22
   3 -13  -3  356.86   33.69
  -3  13   3  415.01   57.51
   3 -13  -2 1126.88  135.69
  -3  13   2 1219.17  162.31
   3 -13  -1    3.92   10.35
  -3  13   1   10.10   13.34
   3 -13   0  807.36   84.05
  -3  13   0 1132.48  111.02
   3 -13   1 2180.54  269.40
   3 -13   1 2807.15  223.04
  -3  13  -1 3533.86  267.78
   3 -13   2   11.41   26.49
   3 -13   2   45.68   13.14
  -3  13  -2   60.93   19.16
   3 -13   3  121.28   39.19
   3 -13   3  102.93   16.10
  -3  13  -3  136.50   35.54
   3 -13   4   23.53   21.70
   3 -13   4    9.25    7.22
  -3  13  -4   31.91   12.31
   3 -13   5  486.94  105.01
  -3  13  -5  579.33   74.94
   3 -13   6    6.38   13.79
  -3  13  -6   11.75    9.53
   3 -12 -15    6.08    8.52
   3 -12 -15    8.73    7.06
   3 -12 -14    6.83   14.52
   3 -12 -14   12.29   12.53
  -3  12  14  111.66   14.70
   3 -12 -13    8.09   10.60
   3 -12 -13    5.10    9.50
  -3  12  13    2.57    9.38
   3 -12 -12  194.22   35.91
   3 -12 -12  214.08   46.36
  -3  12  12  228.14   33.78
   3 -12 -11  609.04   69.41
   3 -12 -11  564.48   70.48
  -3  12  11  565.55   66.10
   3 -12 -10  464.85   60.39
   3 -12 -10  445.79   62.75
  -3  12  10  433.00   61.35
   3 -12  -9  367.20   53.22
   3 -12  -9  386.47   55.45
  -3  12   9  337.96   53.64
   3 -12  -8   55.34   22.39
   3 -12  -8   55.44   23.47
  -3  12   8   79.42   23.76
   3 -12  -7 2507.24  225.48
   3 -12  -7 2614.00  253.09
  -3  12   7 2560.43  301.84
   3 -12  -6  685.93   77.18
   3 -12  -6  693.75   92.13
  -3  12   6  617.93   85.77
   3 -12  -5 2825.78  236.48
   3 -12  -5 2773.96  276.66
  -3  12   5 2668.44  272.02
   3 -12  -4 1411.23  153.27
   3 -12  -4 1453.30  162.22
  -3  12   4 1435.10  164.31
   3 -12  -3  441.13   63.65
   3 -12  -3  406.19   41.03
  -3  12   3  473.97   64.19
   3 -12  -2   29.66   17.21
   3 -12  -2   20.20    9.52
  -3  12   2   38.79   17.57
   3 -12  -1  889.13  126.56
  -3  12   1  863.19  103.53
   3 -12   0  267.29   41.28
  -3  12   0  318.24   47.61
   3 -12   1  355.69   64.43
   3 -12   1  437.58   51.64
  -3  12  -1  505.14   63.93
   3 -12   2  504.93   59.82
   3 -12   2  440.73   80.23
  -3  12  -2  649.76   94.49
   3 -12   3  397.44  113.67
   3 -12   3  308.64   41.77
  -3  12  -3  417.33   54.61
   3 -12   4 1066.09  157.07
   3 -12   4  719.08   74.00
  -3  12  -4 1133.23  127.10
   3 -12   5  300.61   83.02
  -3  12  -5  295.91   42.07
   3 -12   6  132.35   48.45
   3 -12   6   87.74   14.15
  -3  12  -6  149.62   30.75
   3 -12   7  139.46   40.89
  -3  12  -7  151.60   24.38
   3 -12   8  262.82   48.76
  -3  12  -8  248.78   29.44
   3 -11 -16  140.42   19.18
   3 -11 -15  674.59   60.97
   3 -11 -15  682.06   48.42
   3 -11 -14   69.45   18.45
   3 -11 -14   66.98   16.15
   3 -11 -13   77.79   21.32
   3 -11 -13   69.60   18.76
   3 -11 -12    9.54   12.26
   3 -11 -12    8.49   12.57
  -3  11  12    4.39   14.35
   3 -11 -11   -0.02   12.72
   3 -11 -11    2.72   12.58
  -3  11  11   10.81   13.94
   3 -11 -10 2840.35  262.45
   3 -11 -10 2796.21  274.38
  -3  11  10 2826.40  281.21
   3 -11  -9  124.52   30.93
   3 -11  -9  112.88   31.02
  -3  11   9  110.97   44.67
   3 -11  -8 1377.10  139.84
   3 -11  -8 1357.08  155.53
  -3  11   8 1312.90  148.74
   3 -11  -7 3018.49  269.88
   3 -11  -7 2958.97  289.71
  -3  11   7 2904.96  288.36
   3 -11  -6  133.95   31.26
   3 -11  -6  128.16   34.13
  -3  11   6  117.71   35.20
   3 -11  -5 9258.08  805.29
   3 -11  -5 9242.15  876.91
  -3  11   5 9081.81  867.70
   3 -11  -4   11.04   11.33
   3 -11  -4   -8.60   14.87
  -3  11   4   14.90   13.90
   3 -11  -3  454.37   47.56
   3 -11  -3  437.72   67.13
  -3  11   3  419.12   66.52
   3 -11  -2  323.40   50.86
   3 -11  -2  272.56   32.26
  -3  11   2  332.31   52.36
   3 -11  -1  627.13   76.01
   3 -11  -1  512.81   44.34
  -3  11   1  625.34   75.38
   3 -11   0   25.61   23.50
  -3  11   0   26.55   17.30
   3 -11   1  185.85   33.16
   3 -11   1  156.93   42.31
  -3  11  -1  220.45   37.77
   3 -11   2   14.65   14.72
   3 -11   2    0.14    9.84
  -3  11  -2   -1.33   11.95
   3 -11   3   24.59   15.37
   3 -11   3   44.23   25.27
  -3  11  -3   36.28   24.97
   3 -11   4  604.55  171.01
   3 -11   4  463.99   81.73
  -3  11  -4  646.09   73.92
   3 -11   5  113.41   22.16
   3 -11   5  157.34   59.19
  -3  11  -5  161.02   39.53
   3 -11   6    0.62   26.40
   3 -11   6    4.24    8.56
  -3  11  -6   13.67   11.43
   3 -11   7   50.75   40.47
   3 -11   7   51.09   11.85
  -3  11  -7   35.85   15.84
   3 -11   8   12.15    6.62
   3 -11   8   15.67   21.47
  -3  11  -8   30.25   10.96
   3 -11   9  156.21   40.95
  -3  11  -9  126.72   20.83
   3 -11  10  116.62   25.84
  -3  11 -10   92.66   19.26
  -3  10  17  714.67   52.00
   3 -10 -16   40.31   11.33
   3 -10 -16   34.29    7.47
   3 -10 -15   -2.95   11.26
   3 -10 -15    3.15    6.32
   3 -10 -14   13.24   11.11
   3 -10 -14    7.85    9.38
   3 -10 -13 1590.30  147.61
   3 -10 -13 1464.04  157.61
  -3  10  13 1710.14  160.14
   3 -10 -12  331.32   48.67
   3 -10 -12  314.85   48.19
  -3  10  12  379.42   58.37
   3 -10 -11  266.07   43.58
   3 -10 -11  248.28   43.79
  -3  10  11  283.02   50.07
   3 -10 -10   64.27   25.27
   3 -10 -10   85.10   24.80
  -3  10  10   81.71   29.09
   3 -10  -9 2776.77  261.17
   3 -10  -9 2776.41  325.53
  -3  10   9 2900.16  281.15
   3 -10  -8  283.90   45.81
   3 -10  -8  232.33   46.69
  -3  10   8  234.97   52.14
   3 -10  -7 1943.37  185.54
   3 -10  -7 1811.36  196.85
  -3  10   7 1947.84  206.86
   3 -10  -6  676.15   90.03
   3 -10  -6  718.02   84.17
  -3  10   6  658.46  129.32
   3 -10  -5  608.34   71.04
   3 -10  -5  597.24   79.96
  -3  10   5  607.48   82.20
   3 -10  -4  437.25   53.43
   3 -10  -4  420.06   62.65
  -3  10   4  420.92   64.43
   3 -10  -3  253.86   34.71
   3 -10  -3  244.36   44.85
  -3  10   3  270.41   62.14
   3 -10  -2  148.06   24.62
   3 -10  -2  168.23   35.60
  -3  10   2  189.28   36.32
   3 -10  -1 1724.75  169.42
   3 -10  -1 1480.87  113.87
  -3  10   1 1690.55  163.91
   3 -10   0  101.48   28.56
  -3  10   0  101.15   28.64
   3 -10   1  503.77   81.50
   3 -10   1  637.29   96.63
  -3  10  -1  675.50   79.55
   3 -10   2   -9.12   15.20
   3 -10   2    2.96   10.98
  -3  10  -2   14.23   12.26
   3 -10   3  213.15   57.45
   3 -10   3  287.13   59.58
  -3  10  -3  245.92   42.83
   3 -10   4   12.37   13.29
   3 -10   4   38.03   21.76
  -3  10  -4    2.12   14.84
   3 -10   5 3458.73  578.65
   3 -10   5 2623.19  281.79
  -3  10  -5 3187.15  284.50
   3 -10   6  231.98   80.76
   3 -10   6  158.67   30.39
  -3  10  -6  223.06   34.31
   3 -10   7  196.38   30.62
   3 -10   7  265.57   84.73
  -3  10  -7  259.51   36.36
   3 -10   8   21.08   10.38
   3 -10   8   30.67   46.93
  -3  10  -8   26.72   12.87
   3 -10   9  286.44   63.90
   3 -10   9  208.06   22.76
  -3  10  -9  259.79   30.97
   3 -10  10    0.91    4.09
   3 -10  10   -0.77   16.35
  -3  10 -10   -6.87    7.06
   3 -10  11   77.85   22.59
  -3  10 -11   55.25   10.87
   3  -9 -17   72.15   11.38
  -3   9  17  111.85   18.19
   3  -9 -16    6.82   10.97
   3  -9 -16    7.65    5.13
  -3   9  16   14.85   14.88
   3  -9 -15  163.91   27.46
   3  -9 -15  185.57   20.57
  -3   9  15  257.87   46.60
   3  -9 -14  114.65   23.42
   3  -9 -14  109.24   19.41
  -3   9  14  140.04   40.01
   3  -9 -13  857.56   87.99
   3  -9 -13  759.57   96.76
  -3   9  13  892.54  131.20
   3  -9 -12  473.38   55.99
   3  -9 -12  456.20   59.99
   3  -9 -11 1041.08  110.64
   3  -9 -11 1038.20  104.84
   3  -9 -10   10.27   13.78
   3  -9 -10   13.28   13.81
   3  -9  -9  399.04   60.10
   3  -9  -9  388.06   58.25
  -3   9   9  430.08   83.31
   3  -9  -8   94.11   26.86
   3  -9  -8   83.14   25.89
  -3   9   8   78.46   50.30
   3  -9  -7 6392.54  553.17
   3  -9  -7 6371.67  667.95
  -3   9   7 6502.60  618.63
   3  -9  -6 2125.71  198.18
   3  -9  -6 2114.39  210.90
  -3   9   6 2163.64  224.36
   3  -9  -5 1404.94  133.79
   3  -9  -5 1342.66  146.57
  -3   9   5 1401.78  153.33
   3  -9  -4 1075.13   99.65
   3  -9  -4 1050.53  119.75
  -3   9   4 1046.11  114.10
   3  -9  -3  229.97   31.85
   3  -9  -3  198.28   38.28
  -3   9   3  193.87   39.07
   3  -9  -2  566.07   55.05
   3  -9  -2  532.40   71.26
  -3   9   2  609.53   71.63
   3  -9  -1  135.29   31.19
   3  -9  -1  139.99   28.37
  -3   9   1  143.13   31.51
   3  -9   0  666.95   80.01
   3  -9   0  401.09   80.00
   3  -9   0  547.92   46.40
  -3   9   0  667.87   72.23
   3  -9   1 4091.51  361.23
   3  -9   1 3120.34  317.43
  -3   9  -1 4016.12  343.56
   3  -9   2  459.00   57.94
   3  -9   2  351.62   69.50
  -3   9  -2  477.57   60.52
   3  -9   3  126.77   41.63
   3  -9   3  145.09   29.74
  -3   9  -3  156.44   31.37
   3  -9   4  206.31   38.02
   3  -9   4  158.35   54.72
  -3   9  -4  203.76   36.84
   3  -9   5 1951.96  370.10
   3  -9   5 2032.09  201.87
  -3   9  -5 2164.78  203.96
   3  -9   6  961.15  206.28
   3  -9   6  889.93  103.32
  -3   9  -6  961.41  104.18
   3  -9   7 4336.04  433.10
   3  -9   7 6271.63  794.46
  -3   9  -7 5175.27  441.54
   3  -9   8   -2.91    8.31
   3  -9   8   -1.35   24.67
  -3   9  -8    4.48   12.17
   3  -9   9    2.66   26.34
   3  -9   9    3.39   10.98
  -3   9  -9   47.69   11.79
   3  -9  10    6.75   18.94
   3  -9  10    0.72    6.44
  -3   9 -10    3.21    7.80
   3  -9  11  657.63  114.49
   3  -9  11  400.48   33.24
  -3   9 -11  500.39   53.20
   3  -9  12   19.98   15.78
  -3   9 -12   13.18    6.15
  -3   8  18  166.37   36.76
   3  -8 -17   68.14   10.98
   3  -8 -17   47.20    9.36
  -3   8  17  110.62   23.51
   3  -8 -16   71.98   13.63
   3  -8 -16   72.44   13.59
  -3   8  16   94.87   29.64
   3  -8 -15   -0.02    7.41
   3  -8 -15    8.13    8.09
   3  -8 -15    7.82    8.81
  -3   8  15   -5.02   16.80
   3  -8 -14  226.69   28.48
   3  -8 -14  231.99   32.28
   3  -8 -14  247.35   26.86
  -3   8  14  302.79   99.98
   3  -8 -13   14.51   10.24
   3  -8 -13   21.90   13.11
   3  -8 -13   29.52   11.45
   3  -8 -12  507.39   57.53
   3  -8 -12  485.18   59.49
   3  -8 -11  108.92   25.54
   3  -8 -11  107.16   25.23
   3  -8 -10  968.51  102.93
   3  -8 -10  978.39  104.26
  -3   8  10 1083.54  148.01
   3  -8  -9 2906.40  261.48
   3  -8  -9 2823.97  268.59
  -3   8   9 3094.72  337.52
   3  -8  -8 5033.08  449.69
   3  -8  -8 5029.61  470.51
  -3   8   8 5451.80  537.52
   3  -8  -710116.80  876.90
   3  -8  -710238.30  911.93
  -3   8   710632.50 1021.13
   3  -8  -6   81.91   25.70
   3  -8  -6   72.54   25.52
  -3   8   6  120.02   36.11
   3  -8  -5 2640.85  225.32
   3  -8  -5 2598.88  236.97
  -3   8   5 2757.42  247.37
   3  -8  -4 1531.74  137.54
   3  -8  -4 1540.03  153.24
  -3   8   4 1590.29  156.32
   3  -8  -3  591.77   61.06
   3  -8  -3  619.17   75.26
  -3   8   3  608.13   99.32
   3  -8  -2 1089.23   90.54
   3  -8  -2 1062.65  112.83
  -3   8   2 1126.12  108.88
   3  -8  -1 1408.89  106.91
   3  -8  -1 1418.05  137.38
  -3   8   1 1435.64  136.19
   3  -8   0  543.09   85.60
[truncated: 232,626 more chars]
