# Supplementary material for: Crystal structure of a four-layered [3.3](3,5)pyridino­phane
Source: Acta Crystallogr Sect E Struct Rep Online. 2014 Oct 31;70(Pt 11):447–50. doi: 10.1107/S1600536814023691 (PMC4257295; doi:10.1107/S1600536814023691)
Supplement: Supplementary file 2 [file e-70-00447-Isup2.hkl]

#
# h,k,l, Fc-squared, Fo-squared, sigma(Fo-squared), status flag
#
data_I
_shelx_title ' '
_shelx_refln_list_code          4
_shelx_F_calc_maximum      176.19
_exptl_crystal_F_000       600.00
_reflns_d_resolution_high  0.8301

loop_
 _space_group_symop_operation_xyz
 'x, y, z'
 '-x, -y, -z'

_cell_length_a     6.1377
_cell_length_b    14.6434
_cell_length_c    17.5187
_cell_angle_alpha  75.619
_cell_angle_beta   88.369
_cell_angle_gamma  86.755

_shelx_F_squared_multiplier     1.000

loop_
 _refln_index_h
 _refln_index_k
 _refln_index_l
 _refln_F_squared_calc
 _refln_F_squared_meas
 _refln_F_squared_sigma
 _refln_observed_status
   1   0   0          5.77          6.58         0.19 o
   2   0   0        592.32        568.29         7.89 o
   3   0   0         93.70         91.32         1.76 o
   4   0   0         31.62         43.56         3.32 o
   5   0   0          1.14          1.29         0.73 o
   6   0   0          5.96         20.59         3.08 o
   7   0   0          0.16          0.23         0.52 o
  -7   1   0          0.20          0.10         0.53 o
  -6   1   0         74.30         75.33         5.32 o
  -5   1   0          3.30          1.76         0.61 o
  -4   1   0         60.14         97.45         3.23 o
  -3   1   0          6.14          4.51         0.35 o
  -2   1   0      15213.62      15579.48       319.42 o
  -1   1   0         62.28         52.87         0.63 o
   0   1   0        233.43        234.72         1.30 o
   1   1   0         28.12         22.56         0.26 o
   2   1   0       2576.79       2624.33        43.93 o
   3   1   0         31.62         26.38         0.77 o
   4   1   0         87.46        102.04         4.21 o
   5   1   0          0.14         -0.28         0.76 o
   6   1   0          0.04          0.46         0.76 o
   7   1   0          4.87          5.04         1.91 o
  -7   2   0          4.18          1.52         0.76 o
  -6   2   0         93.06        103.23         9.04 o
  -5   2   0          0.37          1.66         0.42 o
  -4   2   0          3.11          3.00         0.71 o
  -3   2   0         49.26         53.43         1.75 o
  -2   2   0          5.89          7.36         0.34 o
  -1   2   0        234.09        191.77         2.22 o
   0   2   0       1277.17       1264.63        11.94 o
   1   2   0          4.50          5.47         0.13 o
   2   2   0       2431.42       2427.22        31.53 o
   3   2   0         35.10         32.28         0.85 o
   4   2   0        118.80        158.25         7.12 o
   5   2   0          0.37         -0.48         0.84 o
   6   2   0         45.86         51.71         4.12 o
   7   2   0          3.74         -0.09         0.84 o
  -7   3   0          1.53          0.74         0.57 o
  -6   3   0          0.43          3.63         1.04 o
  -5   3   0          0.40          0.26         0.30 o
  -4   3   0         11.32         10.64         2.18 o
  -3   3   0         60.33         50.53         1.30 o
  -2   3   0        385.76        419.14         6.21 o
  -1   3   0         17.27         13.83         0.30 o
   0   3   0         54.18         56.92         1.57 o
   1   3   0          0.78          4.94         0.12 o
   2   3   0        474.37        566.32         7.42 o
   3   3   0         28.64         28.90         3.68 o
   4   3   0          2.89          7.19         0.83 o
   5   3   0          0.25          0.28         0.44 o
   6   3   0        139.25        156.63         9.75 o
   7   3   0          1.19          0.34         0.62 o
  -7   4   0          2.15          1.69         0.88 o
  -6   4   0          0.28          0.48         0.61 o
  -5   4   0          2.40          2.36         0.55 o
  -4   4   0         27.28         51.92         5.01 o
  -3   4   0        179.54        161.49         3.85 o
  -2   4   0        775.96        875.36        13.31 o
  -1   4   0         24.95         28.05         0.45 o
   0   4   0      31043.83      27078.06       733.44 o
   1   4   0          2.09          2.68         0.22 o
   2   4   0        255.06        264.60         4.89 o
   3   4   0          9.57          8.60         0.51 o
   4   4   0        275.21        345.62        16.08 o
   5   4   0          0.04          0.26         0.42 o
   6   4   0         25.46         21.41         2.08 o
   7   4   0          0.31          0.05         0.52 o
  -6   5   0         19.05         12.40         1.19 o
  -5   5   0          1.74          0.97         0.61 o
  -4   5   0         39.08         36.96         1.54 o
  -3   5   0          0.02          1.68         0.23 o
  -2   5   0       1357.57       1804.57        33.50 o
  -1   5   0          1.34          1.86         0.10 o
   0   5   0       8836.50       9763.86       250.76 o
   1   5   0         61.92         59.41         0.70 o
   2   5   0        662.96        820.19        14.28 o
   3   5   0         77.08         74.92         2.27 o
   4   5   0        281.51        288.62        13.44 o
   5   5   0          1.95          2.16         0.59 o
   6   5   0          0.07          0.58         0.54 o
   7   5   0          1.99          0.98         0.62 o
  -6   6   0         74.13         73.88         9.66 o
  -5   6   0         23.51         20.90         2.64 o
  -4   6   0          0.04          1.83         0.52 o
  -3   6   0          0.10          0.21         0.12 o
  -2   6   0        134.17        110.66         2.25 o
  -1   6   0         60.48         53.66         1.15 o
   0   6   0       1204.39       1517.68        32.10 o
   1   6   0         42.86         39.90         0.93 o
   2   6   0       6282.69       6780.94       173.48 o
   3   6   0          0.27          0.83         0.20 o
   4   6   0        233.81        262.50        11.64 o
   5   6   0          6.16          6.30         0.92 o
   6   6   0          7.39          5.44         1.40 o
   7   6   0          1.57          0.31         0.44 o
  -6   7   0          2.09          4.97         0.72 o
  -5   7   0         22.24         15.12         1.90 o
  -4   7   0          2.34          2.72         0.57 o
  -3   7   0          5.73          5.23         0.41 o
  -2   7   0          8.54          5.11         0.35 o
  -1   7   0         43.59         44.71         1.08 o
   0   7   0          0.03          0.62         0.19 o
   1   7   0          0.40          0.08         0.09 o
   2   7   0        195.53        218.12        10.93 o
   3   7   0          1.63          2.08         0.50 o
   4   7   0         16.17         18.18         2.20 o
   5   7   0          0.00          0.41         0.67 o
   6   7   0         81.49         82.39         7.43 o
  -6   8   0          2.34          2.65         0.45 o
  -5   8   0          1.42          3.09         0.51 o
  -4   8   0          4.18          6.07         0.86 o
  -3   8   0         41.57         43.79         3.95 o
  -2   8   0        591.87        713.26        17.76 o
  -1   8   0          3.75          4.13         0.30 o
   0   8   0       1797.11       2128.97        56.65 o
   1   8   0        101.66         98.58         2.68 o
   2   8   0          0.29          3.00         0.44 o
   3   8   0          6.65          8.09         0.71 o
   4   8   0        187.45        212.81        13.84 o
   5   8   0         18.85         17.35         1.64 o
   6   8   0         17.36         19.41         2.17 o
  -6   9   0          3.38          4.03         0.87 o
  -5   9   0          5.28          3.49         0.49 o
  -4   9   0         56.07         54.51         3.01 o
  -3   9   0         42.62         33.95         3.25 o
  -2   9   0        108.83        136.86         4.46 o
  -1   9   0         44.71         46.26         1.52 o
   0   9   0       2894.82       3142.24        95.91 o
   1   9   0          4.33          3.27         0.49 o
   2   9   0       3028.83       3519.48       182.80 o
   3   9   0         37.69         31.25         1.86 o
   4   9   0          0.50          0.49         0.29 o
   5   9   0          0.00          0.25         0.74 o
   6   9   0         11.28         15.01         1.63 o
  -5  10   0          0.93          0.40         0.39 o
  -4  10   0          3.10          0.56         0.53 o
  -3  10   0          7.39          5.91         1.18 o
  -2  10   0        130.59        138.39         4.92 o
  -1  10   0         42.17         41.86         1.66 o
   0  10   0       3081.07       3643.29       192.62 o
   1  10   0         18.03         15.02         1.31 o
   2  10   0       2112.03       2288.01       115.05 o
   3  10   0          0.43          0.13         0.35 o
   4  10   0          0.35          0.45         0.32 o
   5  10   0          7.52          5.73         1.06 o
  -5  11   0          0.41          0.22         0.33 o
  -4  11   0          0.40          0.54         0.52 o
  -3  11   0          1.34          1.53         0.81 o
  -2  11   0         51.02         45.92         2.42 o
  -1  11   0         16.60         20.94         1.35 o
   0  11   0        478.01        540.37        25.85 o
   1  11   0         20.82         21.52         4.68 o
   2  11   0        116.26        121.45        13.45 o
   3  11   0         22.87         23.74         3.75 o
   4  11   0          0.00          0.25         0.31 o
   5  11   0          0.09          0.17         0.36 o
  -4  12   0          1.34          0.10         0.42 o
  -3  12   0         13.32         17.01         1.82 o
  -2  12   0          7.73         10.61         0.93 o
  -1  12   0         32.08         26.57         1.99 o
   0  12   0        179.48        202.57        10.27 o
   1  12   0         12.06          7.85         2.87 o
   2  12   0         82.08         76.18         7.42 o
   3  12   0          0.23          0.18         0.56 o
   4  12   0         31.78         19.02         2.56 o
  -4  13   0         21.81         16.22         1.49 o
  -3  13   0         60.37         55.58         9.49 o
  -2  13   0          6.73          6.31         1.04 o
  -1  13   0          5.08          5.27         1.04 o
   0  13   0        247.41        258.33        14.57 o
   1  13   0          1.49          1.68         0.76 o
   2  13   0        329.12        352.83        22.70 o
   3  13   0          1.47          0.76         0.50 o
   4  13   0         44.63         24.95         2.26 o
  -3  14   0          0.62          0.15         0.37 o
  -2  14   0         58.48         58.70         9.34 o
  -1  14   0         15.68         13.98         1.44 o
   0  14   0        476.69        522.18        43.79 o
   1  14   0          2.20          2.41         0.83 o
   2  14   0         22.66         23.66         2.33 o
   3  14   0         11.96          8.21         1.63 o
   4  14   0         35.24         21.89         1.99 o
  -3  15   0          5.12          4.06         1.41 o
  -2  15   0         10.65         13.50         2.25 o
  -1  15   0         10.82         10.42         1.14 o
   0  15   0         18.13         19.32         3.44 o
   1  15   0         12.67         10.79         1.60 o
   2  15   0         25.72         27.22         2.49 o
   3  15   0          8.50          6.11         1.38 o
  -2  16   0         28.46         27.68         2.57 o
  -1  16   0          0.83         -0.24         0.38 o
   0  16   0         30.50         40.34         3.76 o
   1  16   0          0.69          0.58         0.85 o
   2  16   0          6.73         12.33         2.13 o
   0  17   0         11.70         10.93         2.39 o
   1  17   0          6.08          6.27         1.12 o
  -2 -16   1          0.01          1.09         0.95 o
  -1 -16   1          0.32          1.37         0.73 o
   0 -16   1          0.14          0.32         0.60 o
   1 -16   1          0.38          0.73         0.43 o
  -3 -15   1         18.95         14.17         1.90 o
  -2 -15   1          2.38          2.17         1.12 o
  -1 -15   1         49.35         61.60         4.79 o
   0 -15   1         11.24         10.38         1.38 o
   1 -15   1        134.22        144.94         9.56 o
   2 -15   1          0.60          0.11         0.47 o
   3 -15   1         10.06         10.27         1.48 o
  -3 -14   1        577.00        575.02        48.71 o
  -2 -14   1          2.14          1.51         0.95 o
  -1 -14   1        103.91        126.76         8.96 o
   0 -14   1         39.30         35.45         3.94 o
   1 -14   1         16.99         16.41         1.62 o
   2 -14   1         15.25         18.18         2.53 o
   3 -14   1          0.27          0.23         0.28 o
  -4 -13   1          0.30          0.29         0.39 o
  -3 -13   1        323.86        314.65        25.52 o
  -2 -13   1          2.90          2.15         0.76 o
  -1 -13   1         54.81         53.21         9.74 o
   0 -13   1         16.91         16.91         1.76 o
   1 -13   1         17.87         21.22         1.92 o
   2 -13   1          0.04          0.48         0.47 o
   3 -13   1        174.60        171.15        20.34 o
   4 -13   1          2.10          1.60         0.50 o
  -4 -12   1          0.04         -0.22         0.36 o
  -3 -12   1         37.33         29.48         4.87 o
  -2 -12   1          1.61          0.74         0.63 o
  -1 -12   1          0.51          0.21         0.32 o
   0 -12   1          0.18          0.39         0.43 o
   1 -12   1        218.43        212.10        11.01 o
   2 -12   1          2.29          2.69         0.58 o
   3 -12   1         27.19         25.75         2.11 o
   4 -12   1          0.02          0.34         0.44 o
  -3 -11   1        174.96        162.48        13.51 o
  -2 -11   1          0.57          0.69         0.73 o
  -1 -11   1        151.02        185.29        20.07 o
   0 -11   1         15.66         14.50         1.33 o
   1 -11   1        454.18        492.68        23.25 o
   2 -11   1          5.41          5.14         0.77 o
   3 -11   1         11.81         11.25         1.25 o
   4 -11   1          2.55          2.24         0.71 o
   5 -11   1          0.19          0.05         0.28 o
  -5 -10   1        127.37         90.56         7.23 o
  -3 -10   1       1262.37       1359.89       129.30 o
  -2 -10   1         15.74         12.57         1.99 o
  -1 -10   1         34.72         26.50         3.27 o
   0 -10   1        133.10        135.20         6.92 o
   1 -10   1        507.25        562.63        22.97 o
   2 -10   1         30.15         28.05         1.67 o
   3 -10   1         36.21         35.79         2.86 o
   4 -10   1          0.42          1.60         0.66 o
   5 -10   1          9.35          5.95         0.99 o
  -6  -9   1          6.49          4.67         1.02 o
  -5  -9   1         36.29         33.36         3.09 o
  -4  -9   1          2.29          0.67         0.52 o
  -3  -9   1          0.24          2.39         0.43 o
  -2  -9   1         49.56         41.17         2.62 o
  -1  -9   1         33.50         38.00         2.47 o
   0  -9   1        187.99        169.12         6.58 o
   1  -9   1       1073.13       1291.34        46.95 o
   2  -9   1          0.00          0.40         0.30 o
   3  -9   1        197.24        219.04        16.98 o
   4  -9   1         13.82         14.17         1.66 o
   5  -9   1         16.45          9.91         1.75 o
   6  -9   1          1.24          0.32         0.47 o
  -6  -8   1          6.21          7.23         1.53 o
  -5  -8   1         21.30         19.13         1.58 o
  -4  -8   1          0.29          0.12         0.33 o
  -3  -8   1        424.76        412.27        16.93 o
  -2  -8   1         93.74         81.24         4.93 o
  -1  -8   1       5522.35       6270.00       273.38 o
   0  -8   1          5.61          5.92         0.38 o
   1  -8   1          2.47          3.83         0.76 o
   2  -8   1          9.63          9.21         0.44 o
   3  -8   1        163.45        188.01        10.92 o
   4  -8   1         18.79         16.99         1.23 o
   5  -8   1          5.16          2.41         0.42 o
   6  -8   1          0.24          0.34         0.50 o
  -6  -7   1          7.06          5.01         1.07 o
  -5  -7   1         30.28         23.29         3.54 o
  -4  -7   1         47.75         50.01         4.65 o
  -3  -7   1         85.80         90.92         3.54 o
  -2  -7   1         93.62         91.24         4.69 o
  -1  -7   1        455.09        430.92        10.32 o
   0  -7   1          0.82          1.59         0.17 o
   1  -7   1        306.02        326.48         6.27 o
   2  -7   1          0.61          1.42         0.36 o
   3  -7   1          0.05          0.30         0.29 o
   4  -7   1         39.87         35.05         2.46 o
   5  -7   1         15.97         12.36         1.36 o
   6  -7   1          3.51          4.27         0.70 o
  -6  -6   1          0.01         -0.25         0.59 o
  -5  -6   1        175.98        162.26         8.52 o
  -4  -6   1        125.86        117.52         5.46 o
  -3  -6   1        248.99        265.09         7.19 o
  -2  -6   1         10.09         10.39         0.35 o
  -1  -6   1        676.53        683.93        13.61 o
   0  -6   1         33.52         32.46         0.85 o
   1  -6   1       2425.40       2626.09        59.22 o
   2  -6   1         40.50         26.45         0.72 o
   3  -6   1          0.43          0.64         0.20 o
   4  -6   1          7.95          6.89         0.81 o
   5  -6   1         41.76         47.91         3.70 o
   6  -6   1         11.97         10.18         1.03 o
  -7  -5   1          1.57          3.32         0.82 o
  -6  -5   1          1.28          1.40         0.68 o
  -5  -5   1          0.20          0.62         0.43 o
  -4  -5   1         15.35         12.15         1.40 o
  -3  -5   1         96.22         84.12         2.17 o
  -2  -5   1          7.55          4.47         0.26 o
  -1  -5   1       3755.41       4031.29        63.23 o
   0  -5   1        387.31        362.26         6.24 o
   1  -5   1         72.21         74.21         1.30 o
   2  -5   1        158.58        164.74         2.78 o
   3  -5   1        209.78        232.65         4.41 o
   4  -5   1         21.83         21.46         1.14 o
   5  -5   1         23.03         12.00         1.50 o
   6  -5   1         19.65         15.14         2.06 o
  -7  -4   1          0.77          0.31         0.57 o
  -6  -4   1         16.13         13.64         1.51 o
  -5  -4   1          7.37          4.90         0.83 o
  -4  -4   1          0.53          0.75         0.39 o
  -3  -4   1        149.20        165.89         4.30 o
  -2  -4   1        138.50        106.02         2.21 o
  -1  -4   1      23666.64      24351.24       588.40 o
   0  -4   1        141.79        118.34         1.34 o
   1  -4   1         24.89         45.99         0.74 o
   2  -4   1          4.72          8.43         0.33 o
   3  -4   1        978.64       1276.85        26.72 o
   4  -4   1         39.05         42.52         1.81 o
   5  -4   1          1.93          0.44         0.44 o
   6  -4   1         17.90         12.78         1.25 o
   7  -4   1          2.16          1.96         0.55 o
  -7  -3   1          3.82          1.86         0.84 o
  -6  -3   1         63.77         73.58         5.43 o
  -5  -3   1          2.76          2.94         0.71 o
  -4  -3   1          3.19          3.28         0.60 o
  -3  -3   1       2121.59       2396.40        57.01 o
  -2  -3   1        210.03        174.64         2.87 o
  -1  -3   1          3.45          1.84         0.16 o
   0  -3   1          0.56          2.92         0.13 o
   1  -3   1        518.32        607.18         7.26 o
   2  -3   1        814.80        822.97        13.23 o
   3  -3   1         43.20         28.86         0.75 o
   4  -3   1         72.81         75.34         2.96 o
   5  -3   1          0.04          0.35         0.31 o
   6  -3   1          9.67         11.71         1.68 o
   7  -3   1          0.15          0.74         0.53 o
  -7  -2   1         19.10         18.01         2.38 o
  -6  -2   1         24.54         33.32         3.10 o
  -5  -2   1         31.19         35.76         2.75 o
  -4  -2   1          2.16         11.98         1.55 o
  -3  -2   1        370.72        363.90        11.94 o
  -2  -2   1        163.03        153.38         1.78 o
  -1  -2   1       4853.38       5002.64        76.93 o
   0  -2   1          4.11          3.37         0.09 o
   1  -2   1      10603.22      10113.77       164.26 o
   2  -2   1        306.59        320.66         4.38 o
   3  -2   1        211.60        269.66         4.90 o
   4  -2   1          2.70          1.08         0.29 o
   5  -2   1          0.43          0.79         0.35 o
   6  -2   1          0.00          0.01         0.54 o
   7  -2   1          6.52          3.77         0.79 o
  -7  -1   1          1.63         -0.18         0.89 o
  -6  -1   1          9.61         19.32         4.66 o
  -5  -1   1          3.91          2.91         0.96 o
  -4  -1   1         25.00         30.02         3.20 o
  -3  -1   1         40.64         32.96         1.51 o
  -2  -1   1          0.00          1.55         0.32 o
  -1  -1   1      15434.46      13598.89       225.65 o
   0  -1   1         29.01         19.33         0.24 o
   1  -1   1       2384.51       2338.04        26.50 o
   2  -1   1         78.59         88.32         1.41 o
   3  -1   1        145.17        118.83         2.12 o
   4  -1   1         68.97         58.74         2.06 o
   5  -1   1         31.24         17.12         1.53 o
   6  -1   1         10.35          5.99         1.73 o
   7  -1   1         13.49         14.21         1.75 o
  -7   0   1          0.16         -0.02         0.80 o
  -6   0   1         35.79         41.23         3.98 o
  -5   0   1          4.91          3.44         0.77 o
  -4   0   1         12.47         13.64         2.81 o
  -3   0   1       1042.58       1154.37        19.11 o
  -2   0   1        112.26         98.41         1.28 o
  -1   0   1      12309.23      11010.44       156.33 o
   1   0   1         68.33         92.56         2.08 o
   2   0   1        170.94        162.31         2.08 o
   3   0   1       3189.09       3784.93        77.19 o
   4   0   1         84.68         81.28         4.36 o
   5   0   1          5.31          3.75         0.97 o
   6   0   1          1.07          7.90         1.81 o
   7   0   1          0.24         -0.17         0.47 o
  -7   1   1          1.77          0.02         0.54 o
  -6   1   1         20.24         24.76         3.09 o
  -5   1   1         10.62         10.23         1.21 o
  -4   1   1          4.65          7.59         1.24 o
  -3   1   1       1182.43       1442.63        27.08 o
  -2   1   1        657.69        588.63         7.03 o
  -1   1   1       6048.52       5689.40        66.77 o
   0   1   1          0.41          1.89         0.04 o
   1   1   1      25170.92      18467.37       317.88 o
   2   1   1         77.14         55.58         0.88 o
   3   1   1          2.96         11.21         1.31 o
   4   1   1          1.22          0.17         0.17 o
   5   1   1          0.03         -0.27         0.84 o
   6   1   1          0.43          0.50         0.90 o
   7   1   1          1.14          0.98         0.62 o
  -7   2   1         21.56         19.19         2.12 o
  -6   2   1         77.60         88.42         6.11 o
  -5   2   1          5.99          4.06         0.79 o
  -4   2   1         49.48         41.21         1.70 o
  -3   2   1        820.16        930.95        16.50 o
  -2   2   1        616.24        625.22        10.02 o
  -1   2   1       2077.61       2058.32        25.55 o
   0   2   1          0.63         11.86         0.16 o
   1   2   1       3598.43       3657.70        37.77 o
   2   2   1         15.03         12.90         0.28 o
   3   2   1        202.41        239.27         5.18 o
   4   2   1         12.39         16.01         3.12 o
   5   2   1          0.12          0.50         0.69 o
   6   2   1          1.31         17.56         5.51 o
   7   2   1          8.21         11.83         3.09 o
  -7   3   1          0.48          0.52         0.47 o
  -6   3   1          6.17          6.44         1.05 o
  -5   3   1          9.12          6.81         0.84 o
  -4   3   1         59.83         65.11         2.41 o
  -3   3   1        158.58        114.15         2.78 o
  -2   3   1        649.56        662.50        10.72 o
  -1   3   1       1183.13       1211.94        18.05 o
   0   3   1         12.18          8.43         0.15 o
   1   3   1       4369.30       4518.56        59.11 o
   2   3   1          2.55          4.88         0.21 o
   3   3   1        176.14        218.80         7.89 o
   4   3   1         21.98         32.60         4.48 o
   5   3   1         49.52         54.46         3.86 o
   6   3   1          2.01         20.90        15.03 o
   7   3   1          1.90          1.81         0.93 o
  -7   4   1          0.07          0.18         0.33 o
  -6   4   1         17.09         16.79         2.62 o
  -5   4   1          0.84          2.98         0.49 o
  -4   4   1        180.57        230.09         8.18 o
  -3   4   1        433.74        486.70         9.71 o
  -2   4   1        525.00        580.68         9.63 o
  -1   4   1        772.37        864.70        12.58 o
   0   4   1        172.90        166.70         2.41 o
   1   4   1      10276.64      10702.26       186.77 o
   2   4   1        405.63        312.39         7.15 o
   3   4   1       1331.34       1568.90        48.39 o
   4   4   1         11.80         11.97         1.13 o
   5   4   1          4.30          4.16         0.94 o
   6   4   1         19.78         26.24         2.80 o
   7   4   1          1.45          0.26         0.59 o
  -6   5   1          0.12          1.99         1.08 o
  -5   5   1         17.41         12.18         0.93 o
  -4   5   1         17.13         20.81         1.04 o
  -3   5   1         89.29         99.90         2.85 o
  -2   5   1         14.70         15.36         0.50 o
  -1   5   1        746.18        836.30        11.76 o
   0   5   1         21.37         18.87         0.58 o
   1   5   1      12363.09      13063.35       260.81 o
   2   5   1          1.70          3.18         0.15 o
   3   5   1        206.32        210.47         6.41 o
   4   5   1          3.01          2.81         0.36 o
   5   5   1          8.29          8.18         1.04 o
   6   5   1          6.78          7.61         1.26 o
   7   5   1          0.11          0.24         0.55 o
  -6   6   1         95.22         72.89        16.86 o
  -5   6   1         18.13         14.49         1.30 o
  -4   6   1          0.10          0.10         0.20 o
  -3   6   1        646.89        706.97        31.96 o
  -2   6   1         98.87        108.05         2.16 o
  -1   6   1       2403.41       2680.62        63.28 o
   0   6   1         80.82         63.65         1.37 o
   1   6   1        257.79        261.05         3.50 o
   2   6   1          9.13          3.14         0.41 o
   3   6   1        195.05        216.46         5.98 o
   4   6   1        127.07        113.97         4.39 o
   5   6   1         20.38         19.28         1.69 o
   6   6   1         18.74         17.64         2.82 o
   7   6   1          7.96         11.98         1.53 o
  -6   7   1          9.73         11.59         1.13 o
  -5   7   1          0.03          0.59         0.37 o
  -4   7   1         19.32         18.52         1.63 o
  -3   7   1        125.07        135.57         6.17 o
  -2   7   1        161.32        119.73         2.61 o
  -1   7   1        339.59        356.63         7.31 o
   0   7   1          0.05          0.44         0.16 o
   1   7   1         73.82         75.62         2.69 o
   2   7   1        417.44        447.60        14.52 o
   3   7   1          2.48          4.01         0.39 o
   4   7   1        223.95        189.17        16.58 o
   5   7   1         80.45         74.04        12.11 o
   6   7   1          2.64          3.93         0.83 o
  -6   8   1          2.21          3.45         0.55 o
  -5   8   1          4.29          2.10         0.46 o
  -4   8   1        136.11        128.00         6.98 o
  -3   8   1         82.19         82.82         4.19 o
  -2   8   1         55.77         52.84         1.31 o
  -1   8   1        316.65        328.62         7.48 o
   0   8   1         88.46         83.25         1.97 o
   1   8   1       2758.38       2838.97        85.80 o
   2   8   1        291.57        318.07        11.22 o
   3   8   1          2.89          4.12         0.61 o
   4   8   1         11.93          9.82         0.94 o
   5   8   1          2.32          2.17         0.68 o
   6   8   1          0.00          0.12         0.53 o
  -6   9   1         52.85         44.55         3.55 o
  -5   9   1         20.87         15.10         1.31 o
  -4   9   1          9.76          8.69         0.98 o
  -3   9   1          6.40          8.15         1.02 o
  -2   9   1         59.65         55.35         2.35 o
  -1   9   1         21.75         20.61         0.73 o
   0   9   1          3.48          5.73         0.54 o
   1   9   1        372.56        384.10        25.81 o
   2   9   1          0.34          0.15         0.29 o
   3   9   1        145.28        151.27         7.34 o
   4   9   1         25.47         25.41         1.59 o
   5   9   1         18.47         16.36         1.57 o
   6   9   1          1.54          0.40         0.55 o
  -5  10   1          1.16          1.92         0.53 o
  -4  10   1         15.45         12.62         1.12 o
  -3  10   1         86.25         93.29         4.78 o
  -2  10   1          7.81         10.24         0.67 o
  -1  10   1        645.53        767.86        27.23 o
   0  10   1        249.21        203.77        16.68 o
   1  10   1          8.67         11.96         1.96 o
   2  10   1         17.13         19.87         1.50 o
   3  10   1        541.99        598.84        29.04 o
   4  10   1          3.14          3.21         0.52 o
   5  10   1         34.35         37.10         3.62 o
   6  10   1          5.41          4.76         0.83 o
  -5  11   1          7.47          4.77         0.74 o
  -4  11   1          1.65          1.65         0.69 o
  -3  11   1         29.46         32.95         2.41 o
  -2  11   1         67.52         54.74         2.36 o
  -1  11   1          0.19          0.26         0.22 o
   0  11   1         13.61          9.79         0.81 o
   1  11   1         51.61         63.69         5.64 o
   2  11   1         24.42         16.16         1.46 o
   3  11   1        126.43        134.19        14.28 o
   4  11   1         18.73         12.55         1.37 o
   5  11   1         24.49         20.46         2.13 o
  -5  12   1          0.67          0.24         0.34 o
  -4  12   1         25.99         22.90         2.13 o
  -3  12   1         52.23         51.00         4.68 o
  -2  12   1         17.16         16.24         1.17 o
  -1  12   1        116.79        105.54         4.92 o
   0  12   1        103.04        104.73         6.71 o
   1  12   1        232.43        259.02        22.19 o
   2  12   1         13.45         13.25         2.29 o
   3  12   1        106.55        105.84         9.17 o
   4  12   1          2.65          2.14         0.70 o
  -4  13   1          3.14          3.82         0.76 o
  -3  13   1          0.08          0.39         0.48 o
  -2  13   1          6.95          7.55         0.97 o
  -1  13   1          4.56          5.95         0.84 o
   0  13   1         31.37         25.57         2.23 o
   1  13   1         75.87         60.37        31.67 o
   2  13   1         10.28         11.48         2.15 o
   3  13   1          2.07          2.19         0.93 o
   4  13   1          3.66          3.20         0.80 o
  -4  14   1         12.00          9.59         1.10 o
  -3  14   1         10.86         11.22         1.33 o
  -2  14   1         21.91         14.47         2.48 o
  -1  14   1         95.11        104.42         5.79 o
   0  14   1         79.79         65.48         8.20 o
   1  14   1         17.71         20.62         2.23 o
   2  14   1         23.61         23.32         2.34 o
   3  14   1        532.44        558.58        47.55 o
   4  14   1          2.33          2.10         0.58 o
  -3  15   1          2.21          3.19         0.61 o
  -2  15   1         11.38          7.90         1.31 o
  -1  15   1         35.41         38.98         2.51 o
   0  15   1          0.95          0.24         0.31 o
   1  15   1        141.53        167.09        11.73 o
   2  15   1          1.47          1.66         0.67 o
   3  15   1         31.55         22.46         2.63 o
  -2  16   1          0.22          1.29         0.62 o
  -1  16   1          4.63          2.11         0.59 o
   0  16   1          0.30          0.06         0.23 o
   1  16   1          0.01         -0.34         0.52 o
   2  16   1          0.16         -0.21         0.70 o
   3  16   1          4.32          4.03         0.98 o
   0  17   1         10.73          7.24         2.61 o
   1  17   1         16.53         17.32         1.95 o
  -2 -16   2          0.79          0.56         0.72 o
  -1 -16   2          0.00          0.22         0.50 o
   0 -16   2         62.12         42.12        17.00 o
   1 -16   2          1.73          2.68         0.63 o
  -3 -15   2          5.48          4.51         1.05 o
  -2 -15   2          0.02          0.69         1.23 o
  -1 -15   2          1.72          2.93         0.99 o
   0 -15   2        109.15        108.90        12.97 o
   1 -15   2         20.27         19.64         2.07 o
   2 -15   2          3.41          7.72         1.17 o
  -3 -14   2          2.89          3.62         1.08 o
  -2 -14   2         11.66         13.66         1.60 o
  -1 -14   2          1.61          2.25         0.84 o
   0 -14   2        257.52        255.40        15.66 o
   1 -14   2          1.40          0.23         0.53 o
   2 -14   2          2.75          1.90         1.02 o
   3 -14   2          0.00          0.04         0.23 o
  -3 -13   2         12.46         11.85         1.98 o
  -2 -13   2        266.49        286.22        20.60 o
  -1 -13   2         60.41         59.80        10.76 o
   0 -13   2         55.62         57.34         3.70 o
   1 -13   2          0.17          0.24         0.46 o
   2 -13   2         25.14         29.14         3.01 o
   3 -13   2          1.95          2.52         0.72 o
   4 -13   2          0.01          0.27         0.32 o
  -3 -12   2          0.87          1.12         0.68 o
  -2 -12   2        141.46        147.15         9.36 o
  -1 -12   2         24.74         22.37         2.76 o
   0 -12   2        113.02        121.88         6.67 o
   1 -12   2          1.12          0.78         0.53 o
   2 -12   2         89.21         93.59         8.97 o
   3 -12   2         36.24         30.74         3.18 o
   4 -12   2         25.05         22.17         2.07 o
  -3 -11   2          0.38          0.40         0.38 o
  -2 -11   2         60.02         54.01         8.61 o
  -1 -11   2          0.01          0.16         0.33 o
   0 -11   2        484.14        537.10        28.68 o
   1 -11   2         97.22         89.12         5.14 o
   2 -11   2          0.42          0.94         0.69 o
   3 -11   2          0.19          0.21         0.39 o
   4 -11   2          1.46          2.51         0.85 o
   5 -11   2          0.40          1.04         0.33 o
  -3 -10   2          1.30          0.43         0.55 o
  -2 -10   2         70.14         86.67         7.45 o
  -1 -10   2          0.03          0.03         0.31 o
   0 -10   2       1413.36       1672.83        87.08 o
   1 -10   2         48.73         55.80         3.18 o
   2 -10   2          2.44          4.39         0.65 o
   3 -10   2          0.03          0.20         0.42 o
   4 -10   2          0.04         -0.11         0.44 o
   5 -10   2          1.42          1.08         0.40 o
  -3  -9   2        119.36         90.47         7.07 o
  -2  -9   2       1998.36       1967.49       138.42 o
  -1  -9   2         19.15         12.48         0.89 o
   0  -9   2          7.90         11.13         1.05 o
   1  -9   2          3.93          2.70         0.37 o
   2  -9   2         38.32         44.14         2.27 o
   3  -9   2         24.39         25.86         2.09 o
   4  -9   2          1.38          0.77         0.60 o
   5  -9   2          0.01          0.03         0.32 o
  -6  -8   2          5.91          3.91         0.70 o
  -5  -8   2         42.64         37.37         3.31 o
  -4  -8   2         31.04         30.02         1.88 o
  -3  -8   2         94.73         88.93         3.56 o
  -2  -8   2        146.22        162.42         5.61 o
  -1  -8   2         57.31         50.51         1.79 o
   0  -8   2        365.50        413.64        18.65 o
   1  -8   2        113.40        102.28         2.86 o
   2  -8   2        366.43        448.57        17.11 o
   3  -8   2         84.05         76.16         4.74 o
   4  -8   2         22.01         19.36         1.92 o
   5  -8   2          8.62          5.67         2.03 o
   6  -8   2         39.01         46.30         4.06 o
  -6  -7   2          1.83          1.50         0.61 o
  -5  -7   2         52.56         45.84         4.10 o
  -4  -7   2        124.93        135.81        10.08 o
  -3  -7   2          0.38          0.16         0.16 o
  -2  -7   2          0.35          0.88         0.19 o
  -1  -7   2          1.08          0.45         0.14 o
   0  -7   2       1537.28       1580.44        37.38 o
   1  -7   2          5.85         10.17         0.43 o
   2  -7   2          3.61          6.20         0.34 o
   3  -7   2         59.82         54.97         3.13 o
   4  -7   2          6.57          6.69         0.70 o
   5  -7   2          9.37          7.91         1.39 o
   6  -7   2          0.83          0.56         0.31 o
  -6  -6   2          7.51          6.41         1.21 o
  -5  -6   2         10.77          7.25         0.99 o
  -4  -6   2          3.88          3.58         0.59 o
  -3  -6   2          9.25          8.62         0.40 o
  -2  -6   2        842.42        859.57        21.70 o
  -1  -6   2        125.21        148.42         4.71 o
   0  -6   2       3043.45       3396.53        82.38 o
   1  -6   2        635.21        606.87        11.91 o
   2  -6   2          9.93          4.84         0.28 o
   3  -6   2         10.40         13.58         0.63 o
   4  -6   2          0.15          0.41         0.29 o
   5  -6   2        163.16        151.37        11.53 o
   6  -6   2          9.03          5.63         0.77 o
  -7  -5   2          2.96          5.33         0.85 o
  -6  -5   2         45.03         47.61         3.70 o
  -5  -5   2         18.75         19.05         1.53 o
  -4  -5   2         45.35         46.57         2.52 o
  -3  -5   2        374.29        308.32         9.01 o
  -2  -5   2       2185.84       2466.47        64.19 o
  -1  -5   2        155.85        149.27         3.29 o
   0  -5   2       2278.31       2422.76        29.62 o
   1  -5   2         70.80         60.61         1.45 o
   2  -5   2          6.10          5.35         0.39 o
   3  -5   2        449.61        449.13        10.99 o
   4  -5   2          9.08          6.56         0.62 o
   5  -5   2         60.10         56.21         3.61 o
   6  -5   2         27.96         21.39         2.32 o
  -7  -4   2          1.49          3.13         0.86 o
  -6  -4   2         33.84         32.53         2.50 o
  -5  -4   2         44.27         37.40         2.66 o
  -4  -4   2         95.78        119.66         5.46 o
  -3  -4   2        280.08        218.32         7.73 o
  -2  -4   2        347.09        331.34         8.01 o
  -1  -4   2        190.22        157.20         2.43 o
   0  -4   2        898.28        983.68        12.80 o
   1  -4   2        892.27        851.30        12.09 o
   2  -4   2       1835.59       2106.28        41.50 o
   3  -4   2          5.96          3.73         0.46 o
   4  -4   2          4.40          5.20         0.45 o
   5  -4   2          2.82          3.81         0.67 o
   6  -4   2         26.36         21.95         1.91 o
  -7  -3   2         14.42         18.52         2.25 o
  -6  -3   2          2.17          2.18         0.74 o
  -5  -3   2          5.26          5.57         1.07 o
  -4  -3   2         30.40         46.36         3.42 o
  -3  -3   2         18.14         14.05         0.59 o
  -2  -3   2         52.52         35.93         0.70 o
  -1  -3   2         89.75         79.67         1.12 o
   0  -3   2      19618.04      17956.52       341.47 o
   1  -3   2         31.38         34.14         0.53 o
   2  -3   2          9.22          6.48         0.43 o
   3  -3   2         48.80         42.31         0.92 o
   4  -3   2          3.37         10.01         0.79 o
   5  -3   2          5.97          5.68         0.79 o
   6  -3   2          2.15          2.47         0.58 o
   7  -3   2          1.27          1.02         0.38 o
  -7  -2   2         20.49         22.71         2.83 o
  -6  -2   2          3.57         13.22         4.83 o
  -5  -2   2         36.12         43.35         3.12 o
  -4  -2   2        132.23        156.39         9.00 o
  -3  -2   2        146.10        134.69         6.34 o
  -2  -2   2          4.48          1.14         0.15 o
  -1  -2   2          8.22         13.69         0.37 o
   0  -2   2       2032.64       2076.15        22.63 o
   1  -2   2        190.76        154.89         1.81 o
   2  -2   2         93.83         73.56         1.17 o
   3  -2   2          0.52          0.70         0.14 o
   4  -2   2          0.01          0.35         0.16 o
   5  -2   2          3.61          3.94         0.65 o
   6  -2   2         41.03         45.55         4.31 o
   7  -2   2          3.08          1.07         0.58 o
  -7  -1   2          1.47          3.12         0.89 o
  -6  -1   2         26.35         30.85         5.59 o
  -5  -1   2         16.85         20.73         3.39 o
  -4  -1   2         41.51         41.90         2.84 o
  -3  -1   2         41.94         29.91         1.04 o
  -2  -1   2          3.50          5.03         0.13 o
  -1  -1   2         69.10         53.89         0.51 o
   0  -1   2       3012.87       2993.06        33.76 o
   1  -1   2        141.90        112.01         1.13 o
   2  -1   2         81.13         91.71         2.06 o
   3  -1   2        317.55        308.13         6.12 o
   4  -1   2         41.91         57.38         1.98 o
   5  -1   2          5.30          6.17         0.87 o
   6  -1   2          5.31          6.14         1.45 o
   7  -1   2          0.00          0.35         0.45 o
  -7   0   2          3.77          3.95         0.94 o
  -6   0   2         14.18         13.09         1.95 o
  -5   0   2          3.68          0.94         0.54 o
  -4   0   2         24.73         25.47         1.95 o
  -3   0   2        263.60        203.11         6.72 o
  -2   0   2        255.92        271.96         2.87 o
  -1   0   2         16.74         17.78         0.32 o
   0   0   2       5086.81       4676.48        49.44 o
   1   0   2         70.72         63.84         0.91 o
   2   0   2        389.12        367.33         4.58 o
   3   0   2        258.59        262.68         7.00 o
   4   0   2         15.22         18.48         1.27 o
   5   0   2         10.57          9.12         1.17 o
   6   0   2         31.36         35.22         3.73 o
   7   0   2         22.33         18.50         1.98 o
  -7   1   2          5.94          5.17         1.30 o
  -6   1   2         33.66         29.70         2.70 o
  -5   1   2          1.67          1.19         0.67 o
  -4   1   2         26.69         25.78         1.45 o
  -3   1   2         29.63         29.40         0.89 o
  -2   1   2        388.23        378.25         4.24 o
  -1   1   2         28.16         26.99         0.51 o
   0   1   2       3129.39       3033.05        24.45 o
   1   1   2         69.45         60.35         1.07 o
   2   1   2         29.52         40.15         0.75 o
   3   1   2        507.91        449.31         9.87 o
   4   1   2         25.79         34.64         1.88 o
   5   1   2          1.27          2.72         0.73 o
   6   1   2         18.39         21.30         2.68 o
   7   1   2          2.14          2.21         0.78 o
  -7   2   2          6.72          3.21         1.40 o
  -6   2   2          1.86         -0.45         0.75 o
  -5   2   2          2.78          3.84         0.78 o
  -4   2   2         67.79         82.59         3.03 o
  -3   2   2        458.44        485.60        12.21 o
  -2   2   2        217.65        196.23         3.26 o
  -1   2   2          0.38          0.53         0.07 o
   0   2   2       1941.84       1933.46        16.46 o
   1   2   2        186.45        155.47         2.04 o
   2   2   2         10.35         15.09         0.46 o
   3   2   2         13.97          9.26         0.64 o
   4   2   2         66.13         63.98         3.00 o
   5   2   2          0.44          0.73         0.53 o
   6   2   2         20.26         18.71         3.01 o
   7   2   2         12.14         18.26         2.18 o
  -7   3   2          0.51          0.11         0.44 o
  -6   3   2         19.85         15.27         2.44 o
  -5   3   2         15.19          8.30         0.85 o
  -4   3   2          0.12          0.27         0.22 o
  -3   3   2          1.20          2.25         0.24 o
  -2   3   2        149.41        145.16         2.59 o
  -1   3   2        118.57        109.78         1.61 o
   0   3   2       1017.40       1095.52        10.59 o
   1   3   2         15.98         18.12         0.28 o
   2   3   2          0.02          1.42         0.43 o
   3   3   2        101.52        104.12         4.85 o
   4   3   2         93.77        112.64         5.35 o
   5   3   2         22.47         29.81         4.29 o
   6   3   2          1.34          1.98         0.89 o
   7   3   2         14.38         15.93         2.34 o
  -7   4   2          1.37          2.29         1.21 o
  -6   4   2          0.12          0.24         0.43 o
  -5   4   2          3.64          3.47         0.51 o
  -4   4   2         12.71         12.40         0.83 o
  -3   4   2         37.17         43.73         1.21 o
  -2   4   2         26.47         17.20         0.67 o
  -1   4   2        152.37        142.01         2.25 o
   0   4   2      16986.71      16132.71       270.37 o
   1   4   2        139.13        118.62         1.90 o
   2   4   2          9.50          5.94         0.34 o
   3   4   2         28.16         29.97         1.46 o
   4   4   2         66.31         89.46         3.13 o
   5   4   2         18.85         15.45         1.59 o
   6   4   2          0.65          2.83         2.37 o
   7   4   2         23.04         28.41         3.23 o
  -6   5   2         56.61         51.53         8.09 o
  -5   5   2         18.13         13.06         0.87 o
  -4   5   2          0.01          0.12         0.23 o
  -3   5   2         16.64         21.82         0.72 o
  -2   5   2       1445.93       1466.38        28.46 o
  -1   5   2        539.94        462.33         7.38 o
   0   5   2        310.15        335.51         6.58 o
   1   5   2          0.14          2.60         0.29 o
   2   5   2         69.13         62.61         1.31 o
   3   5   2        482.47        420.52        12.46 o
   4   5   2         34.61         40.81         1.63 o
   5   5   2          2.64          2.82         0.68 o
   6   5   2          7.88          7.07         1.26 o
   7   5   2         12.58         18.74         1.68 o
  -6   6   2          0.34          0.52         0.40 o
  -5   6   2         76.17         64.97         4.61 o
  -4   6   2          4.53         11.71         1.21 o
  -3   6   2         64.59         51.36         1.89 o
  -2   6   2          4.78          6.14         0.26 o
  -1   6   2        147.60        136.03         2.80 o
   0   6   2       1482.39       1654.94        35.13 o
   1   6   2        151.89        145.41         3.67 o
   2   6   2       1120.68       1141.80        46.49 o
   3   6   2         58.17         50.17         1.71 o
   4   6   2          3.87          8.94         2.24 o
   5   6   2         11.67         12.07         2.10 o
   6   6   2         24.03         33.36         4.35 o
   7   6   2          0.00          0.48         0.57 o
  -6   7   2         25.80         19.52         4.00 o
  -5   7   2        162.48        139.29         7.21 o
  -4   7   2          3.81          4.72         0.82 o
  -3   7   2         35.91         40.31         2.60 o
  -2   7   2          1.33          2.73         0.23 o
  -1   7   2        259.62        254.28         5.57 o
   0   7   2       1981.06       2363.85        58.29 o
   1   7   2         14.52         22.47         1.24 o
   2   7   2        218.93        243.79         7.45 o
   3   7   2          3.65          6.37         0.65 o
   4   7   2          0.03          1.26         0.80 o
   5   7   2         31.00         24.57         2.14 o
   6   7   2          1.59          4.79         0.94 o
  -6   8   2          0.63          0.81         0.38 o
  -5   8   2          0.56          0.72         0.39 o
  -4   8   2         13.70         15.34         1.63 o
  -3   8   2         58.70         63.82         3.46 o
  -2   8   2          1.21          2.96         0.23 o
  -1   8   2         65.86         72.09         1.76 o
   0   8   2        393.62        381.58         8.81 o
   1   8   2         21.33         16.88         0.84 o
   2   8   2         56.82         72.39         5.29 o
   3   8   2         13.55         15.66         1.15 o
   4   8   2         56.93         67.84         3.45 o
   5   8   2         34.15         39.99         3.26 o
   6   8   2          0.00         -0.43         0.65 o
  -6   9   2          0.46          0.15         0.26 o
  -5   9   2          2.93          4.84         0.65 o
  -4   9   2         14.89         18.83         1.61 o
  -3   9   2         37.07         33.27         2.17 o
  -2   9   2         87.06         84.17         3.91 o
  -1   9   2         13.15         12.94         0.58 o
   0   9   2         37.48         42.81         1.16 o
   1   9   2          1.44          1.47         0.42 o
   2   9   2         93.54        114.25         4.78 o
   3   9   2         52.99         59.90         3.94 o
   4   9   2          8.03          9.53         0.92 o
   5   9   2         32.33         31.08         2.62 o
   6   9   2          1.92          3.93         1.07 o
  -5  10   2          4.04          2.59         0.57 o
  -4  10   2         12.47         17.61         1.50 o
  -3  10   2         11.13          9.61         1.03 o
  -2  10   2         10.08          9.23         0.67 o
  -1  10   2          7.62          6.82         0.54 o
   0  10   2         25.72         24.74         1.07 o
   1  10   2         12.78          9.21         1.08 o
   2  10   2        265.89        260.44        10.90 o
   3  10   2         88.96         80.53         4.13 o
   4  10   2         11.90         12.51         1.21 o
   5  10   2          0.13          0.25         0.63 o
   6  10   2          5.21          5.94         1.11 o
  -5  11   2          3.43          2.00         0.37 o
  -4  11   2          0.11          0.17         0.32 o
  -3  11   2         18.32         17.47         1.41 o
  -2  11   2          0.40          0.39         0.24 o
  -1  11   2         14.76         18.20         0.94 o
   0  11   2          8.07          7.22         0.71 o
   1  11   2          2.59          1.52         0.51 o
   2  11   2         64.19         65.95         4.11 o
   3  11   2          2.20          2.36         0.53 o
   4  11   2          4.92          5.34         0.68 o
   5  11   2         39.55         35.70         3.55 o
  -5  12   2          0.27          0.05         0.36 o
  -4  12   2          1.22          0.84         0.32 o
  -3  12   2          3.69          1.61         0.44 o
  -2  12   2         93.29         83.95         3.84 o
  -1  12   2          8.63          6.44         0.58 o
   0  12   2         81.03         98.64         5.17 o
   1  12   2         32.28         35.20         2.41 o
   2  12   2         10.16          9.82         1.18 o
   3  12   2         15.25         16.19         1.57 o
   4  12   2         28.52         29.17         3.87 o
  -4  13   2          0.00          0.17         0.49 o
  -3  13   2         71.06         68.09         6.08 o
  -2  13   2         12.18          7.56         0.70 o
  -1  13   2         27.65         23.54         1.35 o
   0  13   2        150.37        179.00        12.58 o
   1  13   2         12.72         15.33         2.63 o
   2  13   2        266.84        280.64        24.73 o
   3  13   2          9.49          9.05         1.79 o
   4  13   2          1.90          4.42         0.95 o
  -4  14   2         26.27         33.06         2.13 o
  -3  14   2          0.65          0.20         0.40 o
  -2  14   2          1.05          1.46         0.44 o
  -1  14   2         29.02         22.38         1.65 o
   0  14   2        272.57        281.02        24.12 o
   1  14   2          3.09          3.19         0.94 o
   2  14   2        125.08        121.11        11.13 o
   3  14   2          0.22         -0.10         0.57 o
   4  14   2          0.59          0.57         0.50 o
  -3  15   2         18.47         11.71         2.42 o
  -2  15   2         96.21        103.96        23.65 o
  -1  15   2          8.46          7.44         0.89 o
   0  15   2        229.51        217.13        35.38 o
   1  15   2         14.97         12.57         1.63 o
   2  15   2         13.86         11.19         1.47 o
   3  15   2          7.80          6.38         1.36 o
   4  15   2         17.57         11.84         1.28 o
  -2  16   2          7.69          8.07         1.72 o
  -1  16   2         17.34         10.32         1.53 o
   0  16   2         15.84         12.02         2.26 o
   1  16   2          3.98          4.97         1.04 o
   2  16   2          1.11          1.69         0.67 o
   3  16   2          1.80          1.18         0.74 o
   0  17   2          3.35          5.17         1.02 o
   1  17   2          0.08          0.24         0.52 o
   2  17   2         33.03         38.37         2.58 o
   0 -16   3          1.11          0.92         1.03 o
   1 -16   3          0.23          0.85         0.43 o
  -2 -15   3          0.08         -0.02         0.65 o
  -1 -15   3          3.37          3.22         1.60 o
   0 -15   3          7.58          4.49         0.81 o
   1 -15   3         11.94         19.27         1.90 o
   2 -15   3          0.51          0.02         0.47 o
  -3 -14   3         10.74          4.10         1.08 o
  -2 -14   3          3.46          2.33         1.76 o
  -1 -14   3         79.45         62.60        11.44 o
   0 -14   3         15.19         18.51         2.36 o
   1 -14   3         15.50         14.79         2.72 o
   2 -14   3          7.10          9.18         1.51 o
   3 -14   3          9.09          4.60         0.97 o
  -3 -13   3        258.47        187.86        15.22 o
  -2 -13   3          0.86          0.64         0.54 o
  -1 -13   3          1.84          2.81         0.61 o
   0 -13   3          2.62          3.32         0.81 o
   1 -13   3        160.32        165.39         9.55 o
   2 -13   3          2.30          2.44         1.06 o
   3 -13   3          5.73          6.52         0.80 o
   4 -13   3         20.04         18.89         1.24 o
  -3 -12   3          5.35          4.59         1.17 o
  -2 -12   3         14.70         16.78         2.51 o
  -1 -12   3          0.22          1.37         0.49 o
   0 -12   3         11.11         11.37         1.30 o
   1 -12   3        170.49        209.70        11.84 o
   2 -12   3          0.03          0.24         0.35 o
   3 -12   3         20.07         21.03         2.01 o
   4 -12   3          1.04          1.05         0.53 o
  -3 -11   3         49.40         41.10         6.87 o
  -2 -11   3          0.31          0.54         0.47 o
  -1 -11   3        554.94        598.75        36.39 o
   0 -11   3         10.14         10.46         1.21 o
   1 -11   3         12.11          9.58         1.25 o
   2 -11   3          3.48          3.30         0.73 o
   3 -11   3          1.50          1.94         0.68 o
   4 -11   3         34.17         32.68         2.90 o
   5 -11   3         11.36         16.45         1.96 o
  -3 -10   3          3.46          3.20         0.59 o
  -2 -10   3         14.47          9.55         1.29 o
  -1 -10   3         15.21         10.86         1.03 o
   0 -10   3         37.80         34.35         2.32 o
   1 -10   3          1.88          2.21         0.47 o
   2 -10   3          9.45          4.89         0.79 o
   3 -10   3         13.72         14.61         1.74 o
   4 -10   3          7.25          7.12         1.09 o
   5 -10   3          2.97          3.40         1.28 o
  -3  -9   3        133.61        107.67         8.07 o
  -2  -9   3          1.20          0.76         0.39 o
  -1  -9   3         30.47         26.78         1.66 o
   0  -9   3         93.93         93.44         4.63 o
   1  -9   3         12.25         10.96         0.79 o
   2  -9   3          1.09          0.20         0.37 o
   3  -9   3         15.32          8.54         1.12 o
   4  -9   3         26.02         30.27         2.67 o
   5  -9   3          1.84          0.21         0.34 o
  -3  -8   3         22.01         28.45         2.29 o
  -2  -8   3         13.06         11.56         0.87 o
  -1  -8   3          2.12          4.12         0.60 o
   0  -8   3         30.91         23.65         1.30 o
   1  -8   3         35.78         43.37         1.54 o
   2  -8   3          0.27          0.15         0.27 o
   3  -8   3          2.02          2.14         0.62 o
   4  -8   3         34.60         33.34         3.56 o
   6  -8   3          6.54          9.34         1.49 o
  -6  -7   3          0.68         -0.05         0.32 o
  -5  -7   3          1.91          3.21         1.04 o
  -4  -7   3          1.92          1.02         0.51 o
  -3  -7   3          9.73          8.83         0.53 o
  -2  -7   3        110.23         90.13         2.76 o
  -1  -7   3        580.89        633.93        23.47 o
   0  -7   3          1.00          0.74         0.15 o
   1  -7   3        184.65        198.17         5.11 o
   2  -7   3          0.34          0.45         0.21 o
   3  -7   3         23.80         23.04         1.74 o
   4  -7   3         95.21         66.83         7.51 o
   6  -7   3          0.98          1.09         0.68 o
  -6  -6   3          0.95          0.61         0.71 o
  -5  -6   3          0.79          0.97         0.37 o
  -4  -6   3         94.44         80.57         3.59 o
  -3  -6   3         75.50         75.06         2.26 o
  -2  -6   3         81.79         69.77         2.15 o
  -1  -6   3         11.71          9.97         0.26 o
   0  -6   3         33.75         26.98         1.03 o
   1  -6   3        156.05        167.40         3.31 o
   2  -6   3          0.88          0.03         0.13 o
   3  -6   3         25.66         22.47         0.89 o
   4  -6   3          3.09          1.75         0.42 o
   5  -6   3          0.72          0.74         0.92 o
   6  -6   3          5.13          4.47         1.14 o
  -6  -5   3         19.84         22.20         1.99 o
  -5  -5   3          1.75          0.19         0.34 o
  -4  -5   3         29.12         24.88         1.44 o
  -3  -5   3         85.12         75.00         1.71 o
  -2  -5   3         18.57         16.78         0.46 o
  -1  -5   3         85.48        109.73         3.36 o
   0  -5   3          3.41          2.40         0.08 o
   1  -5   3        440.80        486.62         7.11 o
   2  -5   3         27.28         29.52         0.87 o
   3  -5   3         54.21         47.99         1.31 o
   4  -5   3          6.85          6.09         0.60 o
   5  -5   3         11.14          9.27         0.96 o
   6  -5   3          6.23          2.95         0.81 o
  -7  -4   3          4.77          5.17         1.24 o
  -6  -4   3          0.00          2.65         1.86 o
  -5  -4   3          5.97         10.22         3.81 o
  -4  -4   3          1.89          2.35         0.56 o
  -3  -4   3        221.24        239.20         9.63 o
  -2  -4   3        199.21        166.53         3.23 o
  -1  -4   3        464.37        504.59         7.46 o
   0  -4   3        173.24        144.72         2.01 o
   1  -4   3         35.62         39.72         1.14 o
   2  -4   3          7.23         10.22         0.67 o
   3  -4   3         39.83         44.88         1.15 o
   4  -4   3         35.24         26.21         1.37 o
   5  -4   3          3.05          3.84         0.78 o
   6  -4   3         18.35         11.82         1.02 o
  -7  -3   3          2.56          4.55         0.98 o
  -6  -3   3          8.36          7.71         1.30 o
  -5  -3   3         20.35         21.74         1.88 o
  -4  -3   3         32.17         38.56         2.52 o
  -3  -3   3         52.27         55.97         1.88 o
  -2  -3   3          1.65          1.00         0.12 o
  -1  -3   3       1485.84       1619.05        17.95 o
   0  -3   3         12.69          9.14         0.26 o
   1  -3   3        315.90        333.19         4.21 o
   2  -3   3        101.16        116.60         1.99 o
   3  -3   3         93.94         98.59         1.87 o
   4  -3   3          3.82          4.57         0.39 o
   5  -3   3          1.20          2.76         0.62 o
   6  -3   3          3.69          3.59         0.60 o
   7  -3   3          0.51          0.40         0.46 o
  -7  -2   3          3.06          2.96         1.25 o
  -6  -2   3         13.01         15.62         1.71 o
  -5  -2   3          2.08          7.03         2.57 o
  -4  -2   3         52.86         70.58         4.70 o
  -3  -2   3        175.37        188.91         4.59 o
  -2  -2   3          9.60          6.41         0.26 o
  -1  -2   3       1400.41       1495.28        15.91 o
   0  -2   3         40.46         27.16         0.52 o
   1  -2   3       1002.22       1010.08        11.63 o
   2  -2   3        238.32        228.62         3.23 o
   3  -2   3        114.38        136.16         2.29 o
   4  -2   3          6.60          5.38         0.38 o
   5  -2   3          2.98          9.45         3.65 o
   6  -2   3          2.77          1.41         0.46 o
   7  -2   3          7.44          6.92         0.81 o
  -7  -1   3         42.89         46.65         3.58 o
  -6  -1   3         73.60         83.14         5.82 o
  -5  -1   3         26.78         28.57         2.45 o
  -4  -1   3          0.82         12.15         7.37 o
  -3  -1   3        284.11        273.76         6.42 o
  -2  -1   3         65.13         40.91         0.79 o
  -1  -1   3       2065.72       1970.48        22.65 o
   0  -1   3         11.46          8.25         0.22 o
   1  -1   3       6406.91       6420.24        94.52 o
   2  -1   3         27.75         29.34         0.54 o
   3  -1   3          5.26          8.57         0.45 o
   4  -1   3         10.47         10.78         0.44 o
   5  -1   3         91.31         78.83         6.88 o
   6  -1   3         61.98         61.91         5.38 o
   7  -1   3         13.75         14.32         1.38 o
  -7   0   3          4.07          4.94         0.99 o
  -6   0   3          0.49         -0.15         0.46 o
  -5   0   3         11.19         10.45         1.30 o
  -4   0   3          1.97          0.92         0.28 o
  -3   0   3        157.48        159.11         6.05 o
  -2   0   3         35.27         31.75         0.57 o
  -1   0   3       3513.87       3563.79        38.20 o
   0   0   3          7.84          5.44         0.14 o
   1   0   3        838.08        864.43        13.00 o
   2   0   3         79.55         65.70         0.91 o
   3   0   3        427.01        398.17         9.29 o
   4   0   3         54.84         51.74         1.71 o
   5   0   3          0.02          0.97         1.12 o
   6   0   3         10.32         10.31         1.76 o
   7   0   3          2.52          4.00         1.19 o
  -7   1   3          9.57         10.30         1.40 o
  -6   1   3          6.37          7.55         1.22 o
  -5   1   3          1.41          2.42         0.72 o
  -4   1   3          7.75          8.35         0.72 o
  -3   1   3         95.92         90.38         2.54 o
  -2   1   3         36.13         33.63         0.77 o
  -1   1   3       3540.08       3573.12        53.58 o
   0   1   3          3.83          3.12         0.12 o
   1   1   3         20.68         26.54         1.56 o
   2   1   3         44.74         46.01         0.70 o
   3   1   3        152.40        169.96         3.36 o
   4   1   3          4.39          2.33         0.24 o
   5   1   3          0.00          0.30         0.45 o
   6   1   3          4.96          3.45         1.33 o
   7   1   3          1.44          1.60         0.69 o
  -7   2   3          2.66          2.42         0.75 o
  -6   2   3         55.17         65.12         5.42 o
  -5   2   3         48.22         46.56         3.61 o
  -4   2   3         17.14         19.73         1.60 o
  -3   2   3        187.70        197.93         4.69 o
  -2   2   3         49.11         40.98         1.01 o
  -1   2   3       3302.85       3339.39        42.65 o
   0   2   3         57.47         49.85         0.55 o
   1   2   3       9204.56       8803.58       172.83 o
   2   2   3         18.67         14.93         0.47 o
   3   2   3         74.24         68.36         1.56 o
   4   2   3          1.25          0.42         0.14 o
   5   2   3          0.64          0.91         0.56 o
   6   2   3         22.63         24.61         2.81 o
   7   2   3         30.61         38.14         3.38 o
  -7   3   3         28.93         31.33         3.81 o
  -6   3   3         57.99         51.29         3.99 o
  -5   3   3          2.61          3.98         1.00 o
  -4   3   3         12.49         12.13         0.78 o
  -3   3   3        325.68        309.97         7.13 o
  -2   3   3          3.91          5.87         0.40 o
  -1   3   3       3351.24       3471.76        53.86 o
   0   3   3          5.14          2.70         0.12 o
   1   3   3        728.77        763.54         9.04 o
   2   3   3          7.80          4.82         0.34 o
   3   3   3         20.39         18.81         0.54 o
   4   3   3         12.21         19.59         0.94 o
   5   3   3         69.61         66.67         4.90 o
   6   3   3         20.62         22.93         2.69 o
   7   3   3          4.91          7.11         1.58 o
  -7   4   3          2.52          2.48         0.72 o
  -6   4   3          4.84          4.21         0.79 o
  -5   4   3         15.84          8.94         0.68 o
  -4   4   3         29.22         25.89         1.26 o
  -3   4   3          6.12          8.87         0.51 o
  -2   4   3         25.33         20.11         0.77 o
  -1   4   3         37.52         39.61         0.74 o
   0   4   3        112.34        100.98         1.36 o
   1   4   3         55.14         64.51         1.31 o
   2   4   3         64.10         42.85         0.81 o
   3   4   3        247.30        243.08         7.98 o
   4   4   3        154.17        169.93         5.82 o
   5   4   3         36.21         39.75         3.99 o
   6   4   3          3.17          3.52         1.18 o
   7   4   3          5.66          6.91         2.05 o
  -6   5   3          8.70         10.95         2.10 o
  -5   5   3          0.73          0.31         0.28 o
  -4   5   3        105.90        108.93         4.19 o
  -3   5   3        120.63        116.47         2.93 o
  -2   5   3        120.85        102.91         3.42 o
  -1   5   3        264.39        270.98         3.68 o
   0   5   3        102.93         90.97         1.53 o
   1   5   3        273.04        236.30         4.96 o
   2   5   3        294.93        268.69         5.80 o
   3   5   3        226.93        260.26         7.03 o
   4   5   3          5.35          3.94         0.53 o
   5   5   3          5.79          5.50         1.11 o
   6   5   3          4.80          4.55         1.50 o
   7   5   3         16.81         19.72         2.23 o
  -6   6   3          3.55          1.04         0.40 o
  -5   6   3          0.02         -0.16         0.23 o
  -4   6   3          1.80          1.30         0.32 o
  -3   6   3          9.62         13.25         0.57 o
  -2   6   3         20.78         17.39         0.73 o
  -1   6   3         47.79         36.39         0.71 o
   0   6   3        144.65        138.02         3.37 o
   1   6   3         93.78         92.30         2.67 o
   2   6   3         10.54         10.44         0.51 o
   3   6   3         26.67         20.66         1.11 o
   4   6   3         10.34          8.54         0.82 o
   5   6   3          9.60         13.45         1.72 o
   6   6   3         25.09         30.33         4.06 o
   7   6   3          0.48          0.17         0.26 o
  -6   7   3          0.03          0.02         0.35 o
  -5   7   3         12.81         14.15         1.42 o
  -4   7   3         42.67         47.20         3.22 o
  -3   7   3          5.10          4.51         0.73 o
  -2   7   3         29.56         33.59         1.51 o
  -1   7   3        210.15        200.00         4.17 o
   0   7   3         20.69         17.73         0.61 o
   1   7   3        296.60        288.50         8.83 o
   2   7   3         24.19         18.40         1.38 o
   3   7   3          6.68          6.40         0.68 o
   4   7   3          0.45          0.24         0.28 o
   5   7   3         32.74         28.39         2.83 o
   6   7   3          9.55         15.77         1.85 o
  -6   8   3          0.21          1.00         0.47 o
  -5   8   3          2.49          2.99         0.59 o
  -4   8   3          6.83          6.52         1.35 o
  -3   8   3         40.15         35.25         2.50 o
  -2   8   3          0.49          0.17         0.13 o
  -1   8   3         16.94         16.01         0.85 o
   0   8   3         32.96         27.59         0.79 o
   1   8   3        232.29        265.97         9.46 o
   2   8   3          1.94          4.30         0.54 o
   3   8   3        157.29        194.50         8.72 o
   4   8   3          0.02          0.23         0.34 o
   5   8   3          2.03          1.16         0.65 o
   6   8   3         22.11         24.14         2.17 o
  -6   9   3         16.61         18.15         2.04 o
  -5   9   3          3.50          6.23         0.78 o
  -4   9   3         45.61         46.06         3.63 o
  -3   9   3         17.55         12.36         1.21 o
  -2   9   3          1.94          1.68         0.26 o
  -1   9   3         72.03         61.25         1.80 o
   0   9   3          0.04          0.51         0.16 o
   1   9   3          0.44          0.92         0.53 o
   2   9   3          5.23          5.98         0.70 o
   3   9   3         11.68         16.32         1.58 o
   4   9   3          0.39          0.26         0.35 o
   5   9   3         11.08         11.42         1.50 o
   6   9   3          6.20          5.70         1.34 o
  -5  10   3          7.39          8.44         0.83 o
  -4  10   3          3.22          2.78         0.68 o
  -3  10   3          9.84         14.82         1.47 o
  -2  10   3          7.71          9.77         0.63 o
  -1  10   3         46.72         45.29         2.07 o
   0  10   3          1.32          1.11         0.21 o
   1  10   3          0.12          0.63         0.45 o
   2  10   3          0.83          1.78         0.48 o
   3  10   3         78.67         70.40         3.77 o
   4  10   3          1.58          1.36         0.48 o
   5  10   3         15.34         12.78         1.79 o
   6  10   3          4.29          4.02         1.04 o
  -5  11   3          0.24          0.60         0.44 o
  -4  11   3         53.65         53.74         3.50 o
  -3  11   3         19.44         25.78         1.96 o
  -2  11   3          8.77          8.15         0.73 o
  -1  11   3         51.48         51.54         1.99 o
   0  11   3          0.00          0.61         0.28 o
   1  11   3        148.32        151.08         8.77 o
   2  11   3         23.75         16.81         1.94 o
   3  11   3         44.99         50.69         2.96 o
   4  11   3          6.05          5.23         0.89 o
   5  11   3         10.05          6.70         2.08 o
  -5  12   3         41.30         49.44         3.01 o
  -4  12   3         14.00         14.58         1.16 o
  -3  12   3         29.26         25.16         1.77 o
  -2  12   3          4.08          3.10         0.41 o
  -1  12   3         10.82         13.76         0.85 o
   0  12   3         10.93         11.61         1.14 o
   1  12   3        362.46        425.08        24.02 o
   2  12   3          7.28          6.58         1.03 o
   3  12   3         33.64         39.81         3.44 o
   4  12   3          6.27          4.85         0.84 o
   5  12   3          9.21          5.71         0.72 o
  -4  13   3         14.51         13.45         2.40 o
  -3  13   3         20.46         22.45         1.50 o
  -2  13   3          5.99          6.95         0.83 o
  -1  13   3        251.04        245.56         8.63 o
   0  13   3          4.46          4.85         0.54 o
   1  13   3         61.18         66.44         4.11 o
   2  13   3          1.20          1.17         0.56 o
   3  13   3         44.18         46.66         5.05 o
   4  13   3          0.99          1.18         0.67 o
  -4  14   3          0.08          0.12         0.35 o
  -3  14   3         47.27         56.73         3.80 o
  -2  14   3         48.11         44.45         5.65 o
  -1  14   3         32.76         29.89         1.89 o
   0  14   3         50.19         43.18         4.10 o
   1  14   3          7.80          5.48         0.97 o
   2  14   3          0.02          0.01         0.31 o
   3  14   3         22.20         18.06         2.56 o
   4  14   3         21.85         20.13         2.87 o
  -3  15   3          4.02          0.48         0.52 o
  -2  15   3          5.64          3.93         0.94 o
  -1  15   3          9.66          9.52         0.93 o
   0  15   3          2.61          2.33         0.79 o
   1  15   3         19.21         17.37         1.98 o
   2  15   3          1.76          5.72         1.09 o
   3  15   3          0.16          1.57         0.86 o
   4  15   3          1.29          0.08         0.36 o
  -2  16   3         28.06         22.65         2.45 o
  -1  16   3         38.56         42.88         2.36 o
   0  16   3         11.28          9.91         1.27 o
   1  16   3          0.01          1.04         0.63 o
   2  16   3          2.50          2.09         0.68 o
   3  16   3          0.69          0.54         0.58 o
   0  17   3          1.05          0.70         0.54 o
   1  17   3         14.94         24.89         2.16 o
   2  17   3          0.95          0.16         0.52 o
   0 -15   4          5.18          6.06         1.58 o
   1 -15   4          0.32         -0.16         0.43 o
   2 -15   4         10.32         13.85         1.50 o
  -2 -14   4          2.14         -0.12         0.73 o
  -1 -14   4          3.42          2.32         0.51 o
   0 -14   4          0.00          0.04         0.69 o
   1 -14   4          3.52          7.02         1.56 o
   2 -14   4        103.74        154.87        10.38 o
   3 -14   4          6.33          5.76         1.10 o
  -3 -13   4          1.87          0.67         0.64 o
  -2 -13   4          1.26          0.33         1.16 o
  -1 -13   4          0.80          0.04         0.32 o
   0 -13   4        436.88        481.45        26.33 o
   1 -13   4          4.42          4.74         1.14 o
   2 -13   4          5.92          6.91         1.43 o
   3 -13   4          2.10          1.09         0.38 o
  -3 -12   4          9.38          6.87         1.25 o
  -2 -12   4        175.45        156.93         9.94 o
  -1 -12   4          0.05         -0.11         0.34 o
   0 -12   4          0.61          0.44         0.47 o
   1 -12   4          4.47          4.93         0.97 o
   2 -12   4         37.43         46.01         4.98 o
   3 -12   4         48.43         52.48         8.00 o
   4 -12   4          4.03          4.43         0.91 o
  -3 -11   4         14.89         10.46         1.61 o
  -2 -11   4          0.13          5.05         1.33 o
  -1 -11   4         21.21         21.50         1.72 o
   0 -11   4         47.67         50.32         3.35 o
   1 -11   4          2.04          3.11         0.79 o
   2 -11   4         52.73         47.02         5.43 o
   3 -11   4         32.25         33.93         3.05 o
   4 -11   4          4.95          8.45         0.96 o
  -3 -10   4          6.04          3.30         0.75 o
  -2 -10   4         14.14         11.43         0.96 o
  -1 -10   4          0.04          0.30         0.41 o
   0 -10   4        247.74        267.00        13.95 o
   1 -10   4         28.64         35.14         2.60 o
   2 -10   4          3.80          2.03         0.62 o
   3 -10   4          0.00          0.87         0.53 o
   4 -10   4          4.79          3.13         0.72 o
  -3  -9   4          0.30          0.33         0.26 o
  -2  -9   4          3.17          4.68         0.55 o
  -1  -9   4          0.14         -0.05         0.29 o
   0  -9   4          2.39          2.84         0.63 o
   1  -9   4          0.26          0.27         0.33 o
   2  -9   4          2.91          2.77         0.94 o
   3  -9   4          8.69         11.54         1.39 o
   4  -9   4         22.89         18.51         1.70 o
   5  -9   4         27.34         26.41         3.18 o
  -2  -8   4          0.06          0.95         0.30 o
  -1  -8   4          0.43          0.57         0.28 o
   0  -8   4          0.01          2.18         1.11 o
   1  -8   4          0.34          0.19         0.21 o
   2  -8   4          0.95          1.29         0.45 o
   3  -8   4         36.52         41.73         3.71 o
   4  -8   4          8.66         11.42         1.17 o
   5  -8   4          1.92          1.67         1.03 o
   6  -8   4          2.16          3.05         0.82 o
  -2  -7   4          1.48          2.67         0.47 o
  -1  -7   4          3.46          4.60         0.47 o
   0  -7   4         25.29         37.91         3.49 o
   1  -7   4          5.36          7.89         0.47 o
   2  -7   4         54.81         62.03         3.23 o
   3  -7   4          4.77          3.57         0.79 o
   4  -7   4          0.08          0.05         0.33 o
   5  -7   4          5.15          6.80         1.78 o
   6  -7   4         10.16         10.47         1.64 o
  -6  -6   4          7.56          4.80         0.62 o
  -5  -6   4         17.43         15.04         1.28 o
  -4  -6   4          2.44          1.82         0.36 o
  -3  -6   4          1.53          1.48         0.20 o
  -2  -6   4        135.11        123.16         5.07 o
  -1  -6   4         86.11         78.95         2.22 o
   0  -6   4         38.52         33.28         1.19 o
   1  -6   4         58.09         44.15         1.34 o
   2  -6   4          7.15         10.20         0.63 o
   3  -6   4          0.00          0.29         0.42 o
   4  -6   4         15.72         14.38         1.22 o
   5  -6   4          1.72          4.13         1.40 o
   6  -6   4         12.02         12.68         1.88 o
  -6  -5   4          4.85          4.95         0.84 o
  -5  -5   4          6.76          6.63         1.10 o
  -4  -5   4          6.94          4.75         1.55 o
  -3  -5   4        105.84         92.99         2.16 o
  -2  -5   4         43.14         66.12         1.64 o
  -1  -5   4        121.96        115.77         3.75 o
   0  -5   4         10.71          6.72         0.19 o
   1  -5   4         49.42         41.65         1.18 o
   2  -5   4          0.80          2.17         0.17 o
   3  -5   4         83.44         91.05         2.62 o
   4  -5   4         96.30         80.36         3.58 o
   5  -5   4         38.37         27.37         5.60 o
   6  -5   4          2.01          0.64         0.54 o
  -6  -4   4          1.17          1.12         0.59 o
  -5  -4   4         18.07         17.41         1.60 o
  -4  -4   4         11.01          9.05         0.95 o
  -3  -4   4        190.00        159.04         4.38 o
  -2  -4   4         21.18         24.30         0.70 o
  -1  -4   4          5.81          4.08         0.17 o
   0  -4   4         82.20         73.40         1.31 o
   1  -4   4         37.78         35.08         0.96 o
   2  -4   4        139.30        129.84         2.36 o
   3  -4   4        254.12        279.65         8.25 o
   4  -4   4         19.00         19.38         1.28 o
   5  -4   4          6.05          6.45         1.34 o
   6  -4   4          4.20          7.02         0.69 o
  -7  -3   4         25.62         27.96         2.33 o
  -6  -3   4         47.41         55.65         3.53 o
  -5  -3   4        115.11        129.77         7.18 o
  -4  -3   4          5.47          6.34         0.86 o
  -3  -3   4          0.23          0.14         0.15 o
  -2  -3   4          0.78          1.58         0.27 o
  -1  -3   4         21.48         18.63         0.38 o
   0  -3   4        147.14        161.54         2.37 o
   1  -3   4        214.89        213.87         2.58 o
   2  -3   4        224.50        271.21         4.38 o
   3  -3   4          0.01          0.47         0.14 o
   4  -3   4         87.64         89.96         3.83 o
   5  -3   4         22.82         19.34         1.54 o
   6  -3   4         23.70         25.72         1.73 o
  -7  -2   4          0.97          0.04         0.42 o
  -6  -2   4         14.61         21.28         1.99 o
  -5  -2   4         23.89         22.53         1.99 o
  -4  -2   4         15.98         19.37         1.93 o
  -3  -2   4          3.33          4.51         0.34 o
  -2  -2   4         79.15         65.82         1.46 o
  -1  -2   4        245.52        212.60         2.25 o
   0  -2   4         63.21         47.41         0.81 o
   1  -2   4          3.15          2.02         0.14 o
   2  -2   4        154.53        135.96         2.12 o
   3  -2   4          0.12          0.30         0.12 o
   4  -2   4         23.15         28.72         1.50 o
   5  -2   4        102.45         93.93         5.30 o
   6  -2   4          0.67          0.54         0.41 o
   7  -2   4          6.74          6.05         0.70 o
  -7  -1   4         10.50         16.27         1.71 o
  -6  -1   4          0.12         -0.17         0.46 o
  -5  -1   4        136.56        169.88         9.72 o
  -4  -1   4          0.15          2.43         1.43 o
  -3  -1   4         46.46         57.28         1.76 o
  -2  -1   4         74.10         72.27         1.62 o
  -1  -1   4         33.34         26.08         0.34 o
   0  -1   4        330.03        337.57         4.39 o
   1  -1   4         24.26         18.51         0.33 o
   2  -1   4         84.26         80.10         1.26 o
   3  -1   4         41.83         15.38         0.69 o
   4  -1   4          0.26          0.47         0.23 o
   5  -1   4        172.42        166.96        12.67 o
   6  -1   4          0.23          0.56         0.58 o
   7  -1   4         16.99         20.53         1.65 o
  -7   0   4          8.17         10.96         1.49 o
  -6   0   4         24.78         27.83         2.47 o
  -5   0   4          1.38          0.68         0.51 o
  -4   0   4         21.86         21.90         1.31 o
  -3   0   4          9.31          2.96         0.23 o
  -2   0   4          2.40          5.94         0.37 o
  -1   0   4         26.52         18.73         0.32 o
   0   0   4       1409.22       1385.78        14.93 o
   1   0   4        202.67        181.87         3.22 o
   2   0   4        177.24        165.19         2.25 o
   3   0   4          3.74          1.13         0.13 o
   4   0   4          3.53          7.67         0.55 o
   5   0   4        180.61        155.16        13.82 o
   6   0   4          4.87          9.88         3.25 o
   7   0   4          0.10          0.38         0.41 o
  -7   1   4          2.32          1.29         0.74 o
  -6   1   4          9.53          8.98         1.28 o
  -5   1   4        119.50        130.38         7.75 o
  -4   1   4         24.86         19.66         1.21 o
  -3   1   4          1.81          1.11         0.15 o
  -2   1   4         39.44         45.03         1.00 o
  -1   1   4         79.52         56.00         0.65 o
   0   1   4       5376.37       5078.88        69.22 o
   1   1   4        102.90         76.73         1.81 o
   2   1   4          8.85         10.60         0.26 o
   3   1   4          0.54          0.20         0.16 o
   4   1   4         23.55         21.06         0.71 o
   5   1   4         33.29         34.08         3.34 o
   6   1   4          3.62          4.66         1.17 o
   7   1   4          5.27          5.61         0.95 o
  -7   2   4          5.65         11.98         1.41 o
  -6   2   4          9.85         11.91         1.47 o
  -5   2   4          1.02          0.21         0.51 o
  -4   2   4         54.19         55.34         4.16 o
  -3   2   4        114.28         79.70         2.17 o
  -2   2   4         13.86         13.59         0.45 o
  -1   2   4        106.26        110.62         1.29 o
   0   2   4        243.86        255.81         2.70 o
   1   2   4         14.21          9.08         0.28 o
   2   2   4          7.74          8.42         0.42 o
   3   2   4          1.38          0.20         0.15 o
   4   2   4         25.02         22.71         0.75 o
   5   2   4         10.69          8.48         1.45 o
   6   2   4          5.41          5.44         1.34 o
   7   2   4          8.98         16.52         1.73 o
  -7   3   4          2.53          2.48         0.67 o
  -6   3   4          0.12          0.57         0.63 o
  -5   3   4        349.27        391.87        21.78 o
  -4   3   4         16.13         22.23         1.20 o
  -3   3   4          0.04          2.19         0.23 o
  -2   3   4         24.88         28.12         0.78 o
  -1   3   4          3.28          2.62         0.15 o
   0   3   4         67.82         62.23         0.80 o
   1   3   4         29.46         21.49         0.39 o
   2   3   4         81.71         94.46         2.65 o
   3   3   4          6.49         11.88         0.46 o
   4   3   4          3.56          2.83         0.25 o
   5   3   4         66.10         78.33         6.13 o
   6   3   4          7.33          9.37         1.60 o
   7   3   4          0.02         -0.29         0.46 o
  -7   4   4          4.65          5.96         1.15 o
  -6   4   4          3.60          6.09         0.93 o
  -5   4   4         23.43         18.27         1.48 o
  -4   4   4          1.96          3.40         0.50 o
  -3   4   4          5.16          5.05         0.34 o
  -2   4   4          9.06         10.03         0.43 o
  -1   4   4         23.05         25.94         0.50 o
   0   4   4         15.72         18.49         0.47 o
   1   4   4        106.75         99.79         1.30 o
   2   4   4        165.22        165.42         3.15 o
   3   4   4          8.07          9.05         0.43 o
   4   4   4          8.63          5.93         0.75 o
   5   4   4        138.42        133.32         9.75 o
   6   4   4         70.88         73.87         6.33 o
   7   4   4         13.88         14.37         1.42 o
  -6   5   4          4.30          4.56         0.75 o
  -5   5   4         47.97         44.37         2.14 o
  -4   5   4          0.23          0.81         0.32 o
  -3   5   4         41.90         52.29         1.57 o
  -2   5   4        418.37        470.70        12.93 o
  -1   5   4        327.07        315.23         4.44 o
   0   5   4         47.39         52.49         1.07 o
   1   5   4          0.01          0.14         0.06 o
   2   5   4          0.10          0.57         0.16 o
   3   5   4         19.37         13.05         0.73 o
   4   5   4          5.87          6.44         0.77 o
   5   5   4         67.38         69.49         4.50 o
   6   5   4         35.31         42.26         3.93 o
   7   5   4          8.26         11.79         1.37 o
  -6   6   4          0.58          0.58         0.46 o
  -5   6   4         14.80         11.50         0.83 o
  -4   6   4        477.06        494.89        17.79 o
  -3   6   4        443.37        504.53        24.86 o
  -2   6   4         17.67         16.50         0.57 o
  -1   6   4        104.43         94.30         1.67 o
   0   6   4         52.32         55.97         1.40 o
   1   6   4         30.39         36.23         1.40 o
   2   6   4        167.40        192.37         6.10 o
   3   6   4        523.79        490.82        18.02 o
   4   6   4         93.94         91.50         4.56 o
   5   6   4         32.83         29.49         2.65 o
   6   6   4          0.66          0.41         0.64 o
   7   6   4          6.73          6.45         1.24 o
  -6   7   4         25.22         19.32         6.35 o
  -5   7   4          0.01          0.58         0.44 o
  -4   7   4         21.70         23.91         1.97 o
  -3   7   4        170.06        198.74        10.33 o
  -2   7   4          8.50          8.52         0.52 o
  -1   7   4        106.77        109.51         2.37 o
   0   7   4          0.68          3.79         0.27 o
   1   7   4        151.58        156.60         6.96 o
   2   7   4        147.68        192.84         7.35 o
   3   7   4         52.71         60.79         5.97 o
   4   7   4         32.31         36.69         2.29 o
   5   7   4          3.24          2.72         0.68 o
   6   7   4         27.81         32.60         4.70 o
  -6   8   4          7.51          7.11         2.06 o
  -5   8   4         40.64         40.90         2.72 o
  -4   8   4          7.17          8.88         1.10 o
  -3   8   4         88.36         90.61         5.00 o
  -2   8   4        100.91        108.12         8.41 o
  -1   8   4          9.31         13.61         0.49 o
   0   8   4        259.42        317.41         6.80 o
   1   8   4         13.34         13.78         1.03 o
   2   8   4        137.24        143.32         5.05 o
   3   8   4         10.19          7.29         0.84 o
   4   8   4          9.73          6.20         0.94 o
   5   8   4         16.99         20.46         1.98 o
   6   8   4         35.23         36.99         3.34 o
  -6   9   4          1.62          0.77         0.35 o
  -5   9   4         66.05         71.41         3.96 o
  -4   9   4          0.27          0.65         0.47 o
  -3   9   4         51.73         61.83         3.71 o
  -2   9   4        209.67        252.35        11.16 o
  -1   9   4          2.59          3.66         0.29 o
   0   9   4          2.03          1.71         0.22 o
   1   9   4          1.79          1.09         0.14 o
   2   9   4        112.95        139.51         5.96 o
   3   9   4         11.44         13.58         1.24 o
   4   9   4          6.41          5.31         0.80 o
   5   9   4         85.90         76.42         9.47 o
   6   9   4          2.39          1.77         0.93 o
  -5  10   4         19.61         19.44         1.39 o
  -4  10   4        230.96        264.35        13.97 o
  -3  10   4         19.43         24.96         2.01 o
  -2  10   4          0.16          0.70         0.51 o
  -1  10   4          1.06          0.55         0.29 o
   0  10   4          2.59          5.57         0.67 o
   1  10   4         20.94         20.10         1.72 o
   2  10   4          2.75          6.32         0.81 o
   3  10   4         25.63         23.91         1.81 o
   4  10   4        107.42        106.24         5.67 o
   5  10   4          4.55          4.56         0.66 o
   6  10   4          0.68          0.14         0.56 o
  -5  11   4          4.16          1.77         0.42 o
  -4  11   4         15.13         19.18         1.66 o
  -3  11   4          0.52          0.38         0.44 o
  -2  11   4          4.91          4.72         0.73 o
  -1  11   4          9.28          8.52         0.61 o
   0  11   4         62.91         61.26         3.84 o
   1  11   4         12.81         11.08         1.81 o
   2  11   4          2.47          6.17         1.74 o
   3  11   4          0.29          0.08         0.35 o
   4  11   4         40.43         44.00         2.91 o
   5  11   4         11.09         12.55         2.03 o
   6  11   4          0.07          0.02         0.41 o
  -5  12   4          2.25          1.32         0.48 o
  -4  12   4          0.10          0.53         0.84 o
  -3  12   4         71.08         83.62         5.38 o
  -2  12   4        243.74        248.32        12.49 o
  -1  12   4         30.77         22.58         1.17 o
   0  12   4          6.00          7.31         0.56 o
   1  12   4         18.44         17.71         1.74 o
   2  12   4         60.31         69.85         5.33 o
   3  12   4          0.07          0.29         0.66 o
   4  12   4          0.06          0.27         0.36 o
   5  12   4          1.34          0.58         0.40 o
  -4  13   4         13.55         15.36         1.25 o
  -3  13   4         25.63         32.92         2.10 o
  -2  13   4          4.83          4.27         0.66 o
  -1  13   4         17.92         15.21         0.98 o
   0  13   4          0.00          0.10         0.26 o
   1  13   4         34.78         35.76         3.00 o
   2  13   4         44.00         46.41         3.35 o
   3  13   4         26.20         25.14         2.25 o
   4  13   4         22.15         21.72         2.59 o
   5  13   4         21.35         12.32         1.36 o
  -4  14   4          6.52          5.41         0.91 o
  -3  14   4          0.28          0.45         0.38 o
  -2  14   4         16.45         14.83         1.12 o
  -1  14   4          8.17          6.61         0.54 o
   0  14   4         38.85         52.63         2.85 o
   1  14   4         23.42         23.75         1.93 o
   2  14   4          1.39          0.75         0.86 o
   3  14   4          2.04          1.72         0.94 o
   4  14   4         58.32         54.71         4.75 o
  -3  15   4          5.24          5.67         0.80 o
  -2  15   4         76.21         98.72         9.31 o
  -1  15   4         27.44         20.37         1.16 o
   0  15   4          4.36          3.56         0.56 o
   1  15   4          1.79          1.02         0.38 o
   2  15   4          7.00         10.27         1.48 o
   3  15   4          0.07          0.24         0.52 o
   4  15   4         46.91         41.34         3.38 o
  -2  16   4        125.08         81.68        33.62 o
  -1  16   4          5.51          2.65         0.44 o
   0  16   4          3.58          4.03         0.81 o
   1  16   4          3.92          1.65         0.64 o
   2  16   4          0.63          0.20         0.44 o
   3  16   4          0.21          0.61         0.62 o
   0  17   4          8.44          8.25         1.15 o
   1  17   4          6.46          8.78         1.16 o
   2  17   4         10.81          6.49         0.97 o
   0 -15   5          1.18          0.64         0.45 o
   1 -15   5         11.22         18.26         1.76 o
  -1 -14   5          0.54          0.38         0.40 o
   0 -14   5          6.39          6.69         1.10 o
   1 -14   5          8.40          9.36         1.48 o
   2 -14   5          8.85         11.60         1.63 o
  -2 -13   5          6.07          8.88         2.04 o
  -1 -13   5         11.68         11.17         1.12 o
   0 -13   5         10.57         10.20         1.61 o
   1 -13   5         11.29         12.34         2.19 o
   2 -13   5         39.40         57.53         5.18 o
   3 -13   5         27.14         32.20         3.56 o
  -2 -12   5          1.79          1.06         1.29 o
  -1 -12   5          3.77          1.59         0.55 o
   0 -12   5          0.45          0.07         0.40 o
   1 -12   5          2.80          4.30         1.14 o
   2 -12   5          2.92          4.45         1.26 o
   3 -12   5         13.96         17.33         2.19 o
   4 -12   5          1.33          0.92         0.35 o
  -2 -11   5          0.15          0.18         0.40 o
  -1 -11   5          5.03          6.12         0.86 o
   0 -11   5          3.89          6.29         1.01 o
   1 -11   5         71.65         79.92         7.04 o
   2 -11   5         23.35         28.73         3.63 o
   3 -11   5          9.27          7.70         1.07 o
   4 -11   5          0.10         -0.26         0.40 o
  -2 -10   5         36.83         27.73         1.86 o
  -1 -10   5         59.14         61.08         3.54 o
   0 -10   5         14.94         14.72         1.78 o
   1 -10   5         15.86         17.01         1.71 o
   2 -10   5         57.67         57.03         4.28 o
   3 -10   5        148.21        174.87        14.13 o
   4 -10   5          1.57          0.72         0.40 o
   5 -10   5         12.29         11.79         1.70 o
  -2  -9   5          8.05          6.64         0.80 o
  -1  -9   5         31.88         34.05         2.12 o
   0  -9   5         11.79         13.10         1.27 o
   1  -9   5         67.12         74.54         4.39 o
   2  -9   5         79.36         80.86         4.86 o
   3  -9   5        109.84        121.51         7.81 o
   4  -9   5         61.70         64.78         4.78 o
   5  -9   5          1.63          2.03         0.97 o
  -2  -8   5          0.22          0.24         0.24 o
  -1  -8   5          6.36         12.52         1.56 o
   0  -8   5         26.75         19.77         1.60 o
   1  -8   5         99.40        121.14         5.92 o
   2  -8   5          0.97          0.44         0.42 o
   3  -8   5          7.60          8.09         1.26 o
   4  -8   5         95.23         90.16         6.84 o
  -2  -7   5         47.17         40.40         1.82 o
  -1  -7   5         10.04         11.65         0.75 o
   0  -7   5          1.56          0.95         0.36 o
   1  -7   5         77.42         78.38         2.57 o
   2  -7   5         91.63         93.50         4.88 o
   3  -7   5         31.92         37.80         2.74 o
   4  -7   5          1.65          3.00         0.72 o
   6  -7   5          0.00          0.02         0.60 o
  -6  -6   5          0.70          0.94         0.60 o
  -5  -6   5          1.13          0.49         0.60 o
  -4  -6   5         96.31         69.46         4.05 o
  -3  -6   5        130.98        116.54         5.48 o
  -2  -6   5         98.61         94.44         2.55 o
  -1  -6   5         79.00         83.74         2.81 o
   0  -6   5         10.58          7.34         0.58 o
   1  -6   5        110.70        116.96         3.03 o
   2  -6   5        120.72        123.16         4.64 o
   3  -6   5        148.62        153.19         8.34 o
   4  -6   5          6.44          6.97         1.15 o
   6  -6   5          0.04         -0.29         0.55 o
  -6  -5   5         66.78         49.64         5.63 o
  -5  -5   5         51.56         47.15         3.34 o
  -4  -5   5        166.35        150.29        11.99 o
  -3  -5   5         36.05         28.65         1.16 o
  -2  -5   5          0.96          1.20         0.17 o
  -1  -5   5         30.28         31.67         0.81 o
   0  -5   5          1.27          0.21         0.09 o
   1  -5   5         24.22         26.54         0.58 o
   2  -5   5         21.88         17.33         0.77 o
   3  -5   5          0.09          0.67         0.23 o
   4  -5   5         86.28         63.15         9.62 o
   5  -5   5         28.74         27.28         4.93 o
   6  -5   5         11.45          8.50         1.55 o
  -6  -4   5        106.74         90.69         7.26 o
  -5  -4   5         55.85         56.81         3.59 o
  -4  -4   5          4.51          4.05         0.63 o
  -3  -4   5        128.32        127.66         6.08 o
  -2  -4   5         24.17         13.31         0.59 o
  -1  -4   5        508.79        554.20        16.36 o
   0  -4   5         30.02         26.86         0.61 o
   1  -4   5          0.10          0.77         0.13 o
   2  -4   5         87.73         87.94         2.14 o
   3  -4   5          0.71          2.44         0.31 o
   4  -4   5        426.99        430.51        23.85 o
   5  -4   5        171.26        166.30        11.82 o
   6  -4   5          2.67          2.66         0.82 o
  -6  -3   5          4.88          3.23         0.67 o
  -5  -3   5          9.02          9.14         1.05 o
  -4  -3   5         57.25         59.79         4.09 o
  -3  -3   5         16.34         16.68         0.67 o
  -2  -3   5        257.92        219.39         7.96 o
  -1  -3   5       1497.01       1773.40        23.06 o
   0  -3   5          0.81          0.30         0.12 o
   1  -3   5         93.58         93.07         2.63 o
   2  -3   5        367.92        373.29        10.73 o
   3  -3   5          0.01          0.25         0.12 o
   4  -3   5        283.25        301.10        13.14 o
   5  -3   5          2.14          2.81         0.59 o
   6  -3   5         12.09          9.27         0.84 o
  -7  -2   5         20.95         20.20         1.68 o
  -6  -2   5         41.77         48.50         3.40 o
  -5  -2   5         86.79        105.77         6.11 o
  -4  -2   5         83.15         92.13         5.13 o
  -3  -2   5         90.45         85.37         2.25 o
  -2  -2   5        110.46         94.75         4.05 o
  -1  -2   5        216.72        216.78         2.28 o
   0  -2   5          3.68          5.02         0.25 o
   1  -2   5        705.85        752.50        10.02 o
   2  -2   5        239.28        245.90         4.90 o
   3  -2   5         24.15         19.77         0.54 o
   4  -2   5        145.38        143.60         6.28 o
   5  -2   5          5.30          6.70         1.07 o
   6  -2   5          1.46          1.05         0.37 o
   7  -2   5          0.24          0.23         0.41 o
  -7  -1   5          2.14          2.95         0.77 o
  -6  -1   5         43.76         57.74         4.07 o
  -5  -1   5        172.85        181.29        21.87 o
  -4  -1   5          0.24          0.53         0.30 o
  -3  -1   5         20.95         15.54         0.70 o
  -2  -1   5        183.91        154.70         4.65 o
  -1  -1   5          0.22          0.86         0.12 o
   0  -1   5          6.54          5.07         0.23 o
   1  -1   5        341.23        335.18         4.34 o
   2  -1   5        455.90        452.60         9.89 o
   3  -1   5         31.84         27.96         0.73 o
   4  -1   5          2.31          5.46         0.64 o
   5  -1   5         12.31         18.24         1.66 o
   6  -1   5          0.54          0.19         0.39 o
   7  -1   5         41.44         44.52         5.60 o
  -7   0   5          0.06          0.13         0.35 o
  -6   0   5         13.29         13.00         1.54 o
  -5   0   5         36.33         34.59         3.52 o
  -4   0   5         26.27         29.90         2.28 o
  -3   0   5         74.48         80.67         2.30 o
  -2   0   5         88.42         79.53         1.74 o
  -1   0   5        344.42        347.43         4.23 o
   0   0   5          0.18          0.95         0.12 o
   1   0   5        133.78        125.83         1.95 o
   2   0   5          3.40          2.15         0.25 o
   3   0   5         19.84         21.25         0.66 o
   4   0   5        555.37        580.04        23.30 o
   5   0   5        555.64        587.23        37.53 o
   6   0   5         36.21         33.64         3.11 o
   7   0   5          0.47          1.00         0.45 o
  -7   1   5          0.25         -0.05         0.50 o
  -6   1   5          1.52          1.68         0.66 o
  -5   1   5          1.28          1.76         0.72 o
  -4   1   5          2.48          4.13         0.62 o
  -3   1   5         69.08         82.37         3.12 o
  -2   1   5        245.84        270.60         4.96 o
  -1   1   5        184.10        191.85         2.17 o
   0   1   5          0.41          0.73         0.10 o
   1   1   5        120.88        110.10         1.67 o
   2   1   5        485.51        516.25        13.28 o
   3   1   5        165.28        207.57         4.40 o
   4   1   5         32.62         22.15         1.84 o
   5   1   5         11.67         14.16         3.11 o
   6   1   5         14.54         16.56         2.09 o
   7   1   5          3.62          7.74         0.98 o
  -7   2   5          0.68          0.62         0.48 o
  -6   2   5         19.26         18.71         1.87 o
  -5   2   5        440.01        543.85        30.72 o
  -4   2   5        253.90        285.56        13.18 o
  -3   2   5         50.24         57.28         1.83 o
  -2   2   5          0.10          0.28         0.14 o
  -1   2   5        181.43        192.03         2.19 o
   0   2   5          0.02          0.10         0.08 o
   1   2   5        124.35        129.69         1.71 o
   2   2   5          5.85          7.62         0.39 o
   3   2   5         27.28         41.30         1.27 o
   4   2   5         30.35         27.21         2.06 o
   5   2   5          1.43          2.93         0.85 o
   6   2   5         26.49         30.55         3.11 o
   7   2   5          1.69          3.89         0.96 o
  -7   3   5         47.64         54.96         8.40 o
  -6   3   5          0.28          0.44         0.51 o
  -5   3   5         40.71         53.20         3.00 o
  -4   3   5          0.01          0.44         0.29 o
  -3   3   5          5.62          6.06         0.38 o
  -2   3   5        377.40        422.07         8.32 o
  -1   3   5        703.36        738.69         8.89 o
   0   3   5          0.59          0.59         0.10 o
   1   3   5        432.38        462.91         6.65 o
   2   3   5        232.97        221.82         6.39 o
   3   3   5          7.81          6.01         0.52 o
   4   3   5         13.58         11.73         0.99 o
   5   3   5         21.59         19.95         1.64 o
   6   3   5         36.53         40.62         4.02 o
   7   3   5          9.96         15.21         1.18 o
  -6   4   5          2.68          2.73         0.82 o
  -5   4   5        117.10        126.44         5.90 o
  -4   4   5        125.77        136.19         9.01 o
  -3   4   5          0.71          0.48         0.18 o
  -2   4   5        327.35        338.56         6.94 o
  -1   4   5       1063.74       1078.63        15.36 o
   0   4   5         10.64          9.35         0.28 o
   1   4   5        670.20        717.48         9.47 o
   2   4   5         37.76         42.95         1.58 o
   3   4   5        188.48        171.24         4.50 o
   4   4   5        195.76        191.63         8.76 o
   5   4   5        422.82        484.87        26.56 o
   6   4   5         44.01         55.68         5.05 o
   7   4   5          7.30          7.41         0.80 o
  -6   5   5         13.33         13.69         1.73 o
  -5   5   5          0.15          0.29         0.31 o
  -4   5   5        326.72        368.04        15.47 o
  -3   5   5        107.04         81.09         2.18 o
  -2   5   5        346.01        345.91         6.86 o
  -1   5   5        125.60        148.44         2.47 o
   0   5   5          2.48          1.68         0.16 o
   1   5   5        701.62        832.39        11.93 o
   2   5   5        137.51        144.20         3.33 o
   3   5   5        126.38        163.41         4.24 o
   4   5   5        189.59        184.93         8.70 o
   5   5   5         64.14         63.09         3.90 o
   6   5   5         17.77         13.78         1.92 o
   7   5   5          2.08          0.39         0.35 o
  -6   6   5          5.06          5.17         2.28 o
  -5   6   5        226.41        244.53         8.98 o
  -4   6   5        160.02        153.39         6.05 o
  -3   6   5          5.43          5.95         0.62 o
  -2   6   5         73.88         67.35         1.48 o
  -1   6   5        878.35        945.99        14.85 o
   0   6   5         27.96         25.51         0.62 o
   1   6   5       1023.56       1200.85        24.13 o
   2   6   5         90.99         72.70         1.65 o
   3   6   5         83.62         94.73         3.37 o
   4   6   5         38.35         34.56         2.45 o
   5   6   5          4.76          3.02         0.64 o
   6   6   5         83.10         87.46         7.35 o
   7   6   5         33.13         40.64         2.65 o
  -6   7   5          0.17         -0.15         0.25 o
  -5   7   5          5.39          4.35         0.75 o
  -4   7   5        164.26        165.92         9.09 o
  -3   7   5        227.70        259.47        12.82 o
  -2   7   5          4.91          6.73         0.47 o
  -1   7   5         54.98         45.73         0.93 o
   0   7   5          1.52          0.64         0.09 o
   1   7   5         63.42         62.19         2.42 o
   2   7   5         29.65         35.21         1.34 o
   3   7   5          7.99          8.26         0.71 o
   4   7   5        193.59        187.80        11.86 o
   5   7   5          1.06          1.90         0.49 o
   6   7   5         65.22         65.84        10.65 o
  -6   8   5          3.06          1.41         0.58 o
  -5   8   5          0.09          0.36         0.42 o
  -4   8   5          5.80          6.32         0.99 o
  -3   8   5        153.02        155.49         7.95 o
  -2   8   5        156.47        154.63         7.75 o
  -1   8   5         14.12         10.56         0.45 o
   0   8   5          1.42          1.47         0.20 o
   1   8   5         44.63         36.11         1.38 o
   2   8   5         62.05         65.26         2.39 o
   3   8   5        177.76        163.64         7.43 o
   4   8   5         29.48         33.03         2.43 o
   5   8   5         64.34         72.13         5.28 o
   6   8   5          0.76          1.57         0.81 o
  -6   9   5          0.93          0.54         0.50 o
  -5   9   5         41.34         48.45         3.11 o
  -4   9   5          0.01          0.29         0.43 o
  -3   9   5         80.74         80.82         4.85 o
  -2   9   5          2.24          2.62         0.62 o
  -1   9   5          1.88          3.92         0.52 o
   0   9   5         49.89         40.02         1.44 o
   1   9   5         18.79         23.48         1.48 o
   2   9   5         28.50         27.72         1.79 o
   3   9   5         20.57         25.78         1.87 o
   4   9   5        102.21         99.44         6.38 o
   5   9   5        108.40        116.92         6.53 o
   6   9   5         30.65         38.77         3.05 o
  -5  10   5         21.28         24.70         1.68 o
  -4  10   5          0.12         -0.01         0.37 o
  -3  10   5         34.25         35.29         2.60 o
  -2  10   5         28.47         27.33         1.95 o
  -1  10   5        860.11        975.28        38.41 o
   0  10   5         43.46         28.95         1.93 o
   1  10   5          0.04          0.79         0.31 o
   2  10   5          4.94          5.44         0.81 o
   3  10   5         14.58         14.99         1.42 o
   4  10   5         76.85         79.17         4.76 o
   5  10   5        104.89        113.84         9.20 o
   6  10   5          3.35          7.06         1.47 o
  -5  11   5         39.98         42.31         2.24 o
  -4  11   5         32.13         36.23         2.85 o
  -3  11   5        460.72        536.86        28.58 o
  -2  11   5        101.83         93.66         5.45 o
  -1  11   5         10.22          9.23         0.77 o
   0  11   5          0.22          0.07         0.22 o
   1  11   5         18.42         15.31         1.84 o
   2  11   5          0.71          1.24         0.74 o
   3  11   5         29.44         32.97         2.33 o
   4  11   5          0.14          1.57         0.57 o
   5  11   5         30.26         26.30         1.78 o
   6  11   5          0.00          0.07         0.45 o
  -5  12   5         41.05         42.75         2.50 o
  -4  12   5         13.80         12.77         1.33 o
  -3  12   5        149.96        161.35         8.75 o
  -2  12   5          0.67          0.83         0.47 o
  -1  12   5          0.07          0.14         0.24 o
   0  12   5         70.42         63.11         5.23 o
   1  12   5          0.83          1.46         0.70 o
   2  12   5         36.39         31.23         2.76 o
   3  12   5          0.78          1.44         0.75 o
   4  12   5          4.79          3.72         0.79 o
   5  12   5         29.74         35.15         3.75 o
  -4  13   5          3.24          3.59         0.57 o
  -3  13   5          5.66          5.38         0.83 o
  -2  13   5        114.84        120.10         6.69 o
  -1  13   5         81.73         66.49         2.56 o
   0  13   5         54.00         44.50         6.92 o
   1  13   5        652.82        745.97        47.89 o
   2  13   5          5.06          5.28         1.01 o
   3  13   5         29.48         36.84         3.05 o
   4  13   5         15.33         15.76         2.25 o
   5  13   5         28.89         25.32         2.01 o
  -4  14   5          0.65         -0.08         0.34 o
  -3  14   5          4.19          6.46         0.70 o
  -2  14   5         18.77         21.58         1.50 o
  -1  14   5         79.07         69.53         3.19 o
   0  14   5          0.04          0.12         0.32 o
   1  14   5          6.23          8.40         1.12 o
   2  14   5          1.83          1.72         0.70 o
   3  14   5          0.00         -0.28         0.71 o
   4  14   5          7.70          5.82         1.22 o
  -3  15   5         29.69         32.03         1.44 o
  -2  15   5          6.74          6.15         0.63 o
  -1  15   5        117.20         99.93         7.40 o
   0  15   5          2.67          2.56         0.51 o
   1  15   5         41.80         51.63         3.59 o
   2  15   5          0.01          0.47         0.41 o
   3  15   5         27.45         20.84         2.41 o
   4  15   5         14.62         12.00         1.43 o
  -2  16   5          1.68          0.91         0.43 o
  -1  16   5         47.85         28.16         1.55 o
   0  16   5          0.00          0.08         0.28 o
   1  16   5          1.32          2.25         0.44 o
   2  16   5          8.38          9.18         1.40 o
   3  16   5          0.07          0.89         0.47 o
   0  17   5          2.27          1.41         0.55 o
   1  17   5         54.31         47.02         3.20 o
   2  17   5          0.87          0.64         0.63 o
   0 -15   6          0.68          2.23         0.57 o
  -1 -14   6          1.34         -0.24         0.37 o
   0 -14   6          6.71          8.48         1.42 o
   1 -14   6         22.71         24.62         2.99 o
   2 -14   6         42.16         69.69         5.05 o
  -1 -13   6          0.01         -0.12         0.63 o
   0 -13   6         12.57         10.77         1.47 o
   1 -13   6          4.01          3.07         1.00 o
   2 -13   6         40.25         38.06         4.20 o
   3 -13   6          0.54          0.56         0.46 o
  -2 -12   6          2.23          1.07         0.91 o
  -1 -12   6          7.78          7.39         0.96 o
   0 -12   6         13.29         16.53         2.19 o
   1 -12   6          0.10          0.04         0.63 o
   2 -12   6         12.04          9.03         1.67 o
   3 -12   6          5.62          6.23         1.20 o
  -2 -11   6         76.62         74.67         4.87 o
  -1 -11   6          7.69          6.90         0.98 o
   0 -11   6          2.98          7.33         1.10 o
   1 -11   6          0.08         -0.26         0.58 o
   2 -11   6        143.32        177.83        14.11 o
   3 -11   6          0.04          0.41         0.39 o
   4 -11   6          4.26          4.02         0.50 o
  -2 -10   6          5.34          5.35         0.77 o
  -1 -10   6         12.36         14.00         1.59 o
   0 -10   6        257.65        295.02        15.67 o
   1 -10   6         27.41         23.50         2.64 o
   2 -10   6        341.85        357.29        33.53 o
   3 -10   6         11.35         11.45         1.38 o
   4 -10   6          0.86          0.62         0.38 o
  -2  -9   6         36.64         39.39         2.11 o
  -1  -9   6         19.98         17.99         1.43 o
   0  -9   6        297.45        331.72        16.67 o
   1  -9   6         10.16         14.36         2.48 o
   2  -9   6         12.82          9.12         1.36 o
   3  -9   6         51.30         54.33         4.03 o
   4  -9   6          0.43          0.27         0.42 o
  -2  -8   6         37.43         25.73         1.55 o
  -1  -8   6         33.37         25.41         1.62 o
   0  -8   6         53.90         66.23         3.63 o
   1  -8   6         12.65         11.10         1.04 o
   2  -8   6         89.42         94.23         5.56 o
   3  -8   6         88.37        105.12         6.66 o
   4  -8   6        150.99        156.74        10.46 o
   5  -8   6         22.26         20.88         2.94 o
  -3  -7   6          5.85          3.22         0.70 o
  -2  -7   6        138.21        147.69         6.17 o
  -1  -7   6          0.04          0.26         0.29 o
   0  -7   6         77.35         68.23         3.92 o
   1  -7   6        109.15        100.03         4.62 o
   2  -7   6         72.14         98.58         5.10 o
   3  -7   6         14.50         15.95         2.19 o
   4  -7   6         21.00         16.42         1.38 o
   5  -7   6         59.67         69.79         7.79 o
  -6  -6   6         63.28         38.06         3.21 o
  -5  -6   6          0.07          0.49         0.58 o
  -4  -6   6         43.50         27.84        15.43 o
  -3  -6   6          0.14          0.35         0.42 o
  -2  -6   6         12.08         13.92         0.99 o
  -1  -6   6         10.61          9.38         0.67 o
   0  -6   6         16.73          8.29         0.94 o
   1  -6   6         35.05         29.08         1.05 o
   2  -6   6          9.73          7.46         0.95 o
   3  -6   6         39.42         36.66         2.67 o
   4  -6   6         29.67         27.01         3.12 o
   5  -6   6         66.96         67.16         8.18 o
   6  -6   6         19.82         13.93         1.78 o
  -6  -5   6         14.96         13.96         2.10 o
  -5  -5   6          1.22          2.06         0.60 o
  -4  -5   6         74.33         59.89         5.19 o
  -3  -5   6          3.71          3.17         0.45 o
  -2  -5   6        123.26        107.42         3.19 o
  -1  -5   6         82.51         67.14         1.62 o
   0  -5   6          2.44          3.76         0.22 o
   1  -5   6        196.85        159.25         4.55 o
   2  -5   6          0.96          2.61         0.29 o
   3  -5   6        156.65        145.54        12.47 o
   4  -5   6         80.64         70.82         7.77 o
   5  -5   6          6.90          9.77         3.22 o
   6  -5   6          9.49         10.34         1.52 o
  -6  -4   6          3.15          4.56         1.73 o
  -5  -4   6          1.54          0.85         0.57 o
  -4  -4   6        305.53        302.56        24.03 o
  -3  -4   6         39.58         36.40         1.56 o
  -2  -4   6          0.12          1.75         0.18 o
  -1  -4   6         14.82         14.16         0.56 o
   0  -4   6        111.18        106.80         1.98 o
   1  -4   6        194.90        167.20         3.19 o
   2  -4   6          4.91          3.00         0.28 o
   3  -4   6        158.04        158.01         8.56 o
   4  -4   6        679.97        688.77        37.30 o
   5  -4   6          0.89          4.30         3.73 o
   6  -4   6          1.23          1.73         1.07 o
  -6  -3   6        109.90         94.20        17.45 o
  -5  -3   6          4.11          2.84         0.62 o
  -4  -3   6         87.23         82.30         3.70 o
  -3  -3   6        101.51         93.08         4.17 o
  -2  -3   6        410.84        399.31        15.16 o
  -1  -3   6         33.35         30.54         1.01 o
   0  -3   6        321.50        375.42         6.57 o
   1  -3   6        130.78        119.77         2.24 o
   2  -3   6        406.60        511.82        11.25 o
   3  -3   6          6.82          5.87         0.47 o
   4  -3   6          2.82          5.91         1.04 o
   5  -3   6        143.28        133.38         6.87 o
   6  -3   6          0.05          0.01         0.33 o
  -6  -2   6         79.74         89.17         7.20 o
  -5  -2   6         76.05         76.79         7.23 o
  -4  -2   6        223.16        214.35         8.12 o
  -3  -2   6        104.70         89.94         3.45 o
  -2  -2   6        964.94        973.80        54.64 o
  -1  -2   6        396.87        321.47         5.65 o
   0  -2   6       1331.27       1485.68        31.02 o
   1  -2   6         13.39         15.18         0.47 o
   2  -2   6        157.32        195.79         4.56 o
   3  -2   6         16.12         13.71         0.73 o
   4  -2   6         96.84        108.11         5.39 o
   5  -2   6         40.53         32.06         1.78 o
   6  -2   6          2.12          0.64         0.29 o
  -7  -1   6          0.03          0.44         0.76 o
  -6  -1   6          0.05          0.85         0.50 o
  -5  -1   6         66.87         79.55         5.97 o
  -4  -1   6        610.98        627.44        29.65 o
  -3  -1   6        365.02        373.75        13.22 o
  -2  -1   6        202.38        203.78         7.26 o
  -1  -1   6         41.91         44.77         0.64 o
   0  -1   6          2.61          5.29         0.50 o
   1  -1   6         71.39         59.76         1.16 o
   2  -1   6          1.80          2.68         0.44 o
   3  -1   6         35.76         28.03         0.83 o
   4  -1   6         79.48         79.34         3.84 o
   5  -1   6        206.00        189.86         8.38 o
   6  -1   6          4.92          3.93         0.52 o
   7  -1   6          3.76          6.28         1.09 o
  -7   0   6          3.01          1.86         0.43 o
  -6   0   6         14.35         19.77         2.10 o
  -5   0   6         38.61         42.40         3.64 o
  -4   0   6         86.84         83.22         4.06 o
  -3   0   6        116.77        130.08         3.63 o
  -2   0   6          1.87         17.16         0.47 o
  -1   0   6         55.60         44.77         0.84 o
   0   0   6         43.45         50.87         1.44 o
   1   0   6         21.58         14.50         0.36 o
   2   0   6       2658.97       3010.13        57.27 o
   3   0   6         60.93         67.94         1.65 o
   4   0   6        871.99        931.70        39.03 o
   5   0   6          0.47          0.57         0.48 o
   6   0   6          0.03          0.02         0.60 o
   7   0   6         20.00         18.81         2.31 o
  -7   1   6          5.61          8.53         0.82 o
  -6   1   6         84.48         95.79         5.93 o
  -5   1   6         74.93         83.92         6.28 o
  -4   1   6         86.32         84.59         4.21 o
  -3   1   6         15.86         15.05         1.04 o
  -2   1   6        394.01        404.81         7.40 o
  -1   1   6        104.00         85.23         1.21 o
   0   1   6       3763.13       3774.11        60.80 o
   1   1   6        303.61        247.13         3.96 o
   2   1   6       4525.09       5128.39       119.71 o
   3   1   6          6.10          8.60         1.01 o
   4   1   6        379.42        412.11        16.60 o
   5   1   6        225.62        213.53        13.78 o
   6   1   6         49.01         46.19         4.91 o
   7   1   6          2.77          2.53         0.40 o
  -6   2   6          7.74          8.93         1.19 o
  -5   2   6         17.93         14.46         1.70 o
  -4   2   6         82.66         90.59         4.90 o
  -3   2   6         33.10         33.59         1.55 o
  -2   2   6       6912.50       7686.83       198.57 o
  -1   2   6         71.98         65.11         0.78 o
   0   2   6       1582.94       1658.62        23.52 o
   1   2   6         14.11         13.70         0.37 o
   2   2   6       1984.32       2054.84        64.54 o
   3   2   6        234.06        245.77         7.23 o
   4   2   6         18.60         19.35         1.45 o
   5   2   6          0.11          2.66         1.33 o
   6   2   6         47.96         56.12         4.81 o
   7   2   6          7.98          7.18         0.86 o
  -6   3   6          1.69          2.58         0.77 o
  -5   3   6        175.65        193.18         9.24 o
  -4   3   6       1863.85       1843.51       195.72 o
  -3   3   6          0.41          0.75         0.20 o
  -2   3   6        720.71        816.79        16.12 o
  -1   3   6         35.53         42.19         0.57 o
   0   3   6        237.17        258.75         3.78 o
   1   3   6        199.76        171.73         2.69 o
   2   3   6          9.70         11.93         1.18 o
   3   3   6        144.68        162.89         5.07 o
   4   3   6         31.12         28.15         1.68 o
   5   3   6        274.61        291.56        15.67 o
   6   3   6          4.68          2.39         0.87 o
   7   3   6          2.16          4.23         0.59 o
  -6   4   6          1.41          1.18         0.50 o
  -5   4   6         14.25         14.86         1.48 o
  -4   4   6          4.53          5.69         1.11 o
  -3   4   6          0.70          1.27         0.22 o
  -2   4   6         50.66         49.42         1.30 o
  -1   4   6        180.99        155.90         2.17 o
   0   4   6        240.57        272.09         4.12 o
   1   4   6         75.40         68.07         1.06 o
   2   4   6        435.56        506.79        16.27 o
   3   4   6        279.54        305.03         8.58 o
   4   4   6        522.84        539.21        30.88 o
   5   4   6        102.85         92.16         5.52 o
   6   4   6         27.35         28.88         3.87 o
   7   4   6          2.38          5.32         0.60 o
  -6   5   6          3.13          2.58         0.57 o
  -5   5   6          0.17          1.38         0.44 o
  -4   5   6        153.56        148.20         7.70 o
  -3   5   6         44.67         42.46         1.44 o
  -2   5   6        160.89        162.38         3.24 o
  -1   5   6          1.27          2.16         0.14 o
   0   5   6       1122.98       1323.28        22.92 o
   1   5   6        313.88        269.45         4.57 o
   2   5   6        704.28        837.19        18.50 o
   3   5   6         10.16         14.20         0.63 o
   4   5   6        289.72        326.66        15.93 o
   5   5   6         53.67         60.80         4.04 o
   6   5   6        108.83        106.67         7.35 o
   7   5   6         26.40         28.44         2.77 o
  -6   6   6          1.57          0.87         0.35 o
  -5   6   6          1.20          2.23         0.41 o
  -4   6   6         71.95         74.54         3.82 o
  -3   6   6          2.79          2.80         0.60 o
  -2   6   6        741.27        848.76        18.33 o
  -1   6   6         48.04         30.80         0.84 o
   0   6   6        332.35        373.66         9.89 o
   1   6   6         20.97         16.93         0.44 o
   2   6   6       1157.79       1259.46        29.99 o
   3   6   6         53.41         52.78         2.28 o
   4   6   6        345.69        387.05        19.31 o
   5   6   6        101.00        107.62         6.70 o
   6   6   6         68.03         85.71         4.96 o
  -6   7   6          3.58          3.12         1.53 o
  -5   7   6         43.82         40.99         3.32 o
  -4   7   6       1269.86       1399.62        81.51 o
  -3   7   6         12.42          9.35         1.15 o
  -2   7   6        321.35        305.94         7.31 o
  -1   7   6          0.00          0.03         0.08 o
   0   7   6         50.34         49.40         1.99 o
   1   7   6         60.28         59.19         1.46 o
   2   7   6        303.68        326.04         7.47 o
   3   7   6         46.23         42.83         2.55 o
   4   7   6        259.21        303.13        13.39 o
   5   7   6        117.88        111.76         5.77 o
   6   7   6          0.01          0.29         0.37 o
  -6   8   6         26.28         27.54         2.83 o
  -5   8   6         14.35         12.37         1.29 o
  -4   8   6         78.90         79.51         4.88 o
  -3   8   6          4.37          5.20         0.94 o
  -2   8   6          0.50          1.56         0.59 o
  -1   8   6        269.40        229.61         5.88 o
   0   8   6        343.38        355.46        10.66 o
   1   8   6        294.16        279.34         7.48 o
   2   8   6         88.88         74.29         3.26 o
   3   8   6         38.97         40.70         2.58 o
   4   8   6        208.46        240.50        12.58 o
   5   8   6         17.91         12.80         1.47 o
   6   8   6         67.91         82.54         5.80 o
  -6   9   6          0.57          0.91         0.56 o
  -5   9   6         24.81         27.56         2.31 o
  -4   9   6         70.36         71.29         4.89 o
  -3   9   6        111.43        124.52         7.09 o
  -2   9   6        262.18        244.65        11.94 o
  -1   9   6        118.49         98.64         4.47 o
   0   9   6        421.82        457.19        15.24 o
   1   9   6          0.22          0.03         0.21 o
   2   9   6          9.72         14.33         1.55 o
   3   9   6          0.75          0.14         0.38 o
   4   9   6         80.31         89.00         5.29 o
   5   9   6          5.68          4.25         0.75 o
   6   9   6         64.92         85.04         5.47 o
  -5  10   6          2.28          6.39         0.85 o
  -4  10   6         97.99        118.47         6.82 o
  -3  10   6         40.40         40.39         3.24 o
  -2  10   6          0.99          3.13         0.69 o
  -1  10   6          0.13          0.38         0.27 o
   0  10   6          6.38          4.15         0.39 o
   1  10   6          0.80          0.87         0.33 o
   2  10   6        348.60        416.26        18.83 o
   3  10   6          0.16          0.63         0.48 o
   4  10   6        569.35        646.17        34.94 o
   5  10   6         55.24         60.82         4.04 o
   6  10   6          0.58          0.19         0.42 o
  -5  11   6          0.02         -0.11         0.28 o
  -4  11   6        143.92        172.40         9.53 o
  -3  11   6          7.11          7.45         1.13 o
  -2  11   6        270.68        290.37        15.34 o
  -1  11   6         14.09         13.82         0.90 o
   0  11   6        390.72        399.86        20.92 o
   1  11   6         23.84         21.96         2.23 o
   2  11   6        312.74        328.91        19.27 o
   3  11   6         22.82         22.71         1.94 o
   4  11   6          0.17          0.83         0.52 o
   5  11   6         31.36         31.94         2.09 o
  -5  12   6          8.98          8.33         0.68 o
  -4  12   6        135.72        154.46         7.86 o
  -3  12   6         33.83         38.98         2.84 o
  -2  12   6        493.16        533.00        27.06 o
  -1  12   6          2.44          2.78         0.37 o
   0  12   6        478.14        445.60        33.44 o
   1  12   6         29.07         31.77         2.99 o
   2  12   6        205.41        211.47        13.09 o
   3  12   6         12.13         10.28         1.73 o
   4  12   6        232.59        251.06        12.70 o
   5  12   6          1.45          0.52         0.49 o
  -4  13   6        128.43        149.19         6.84 o
  -3  13   6          0.06          0.31         0.43 o
  -2  13   6        596.12        632.95        32.20 o
  -1  13   6         21.21         16.28         1.36 o
   0  13   6         33.03         23.55         4.57 o
   1  13   6         10.14         13.76         2.51 o
   2  13   6          2.28          1.47         0.71 o
   3  13   6          6.47          8.14         1.52 o
   4  13   6         52.32         59.16         5.66 o
   5  13   6         38.79         28.84         2.39 o
  -4  14   6         16.37         19.48         1.03 o
  -3  14   6          1.23          2.32         0.50 o
  -2  14   6          2.18          2.07         0.56 o
  -1  14   6         39.61         28.75         2.29 o
   0  14   6         50.04         54.62         4.19 o
   1  14   6          5.65          4.33         0.90 o
   2  14   6        317.09        332.40        19.86 o
   3  14   6          8.51         14.77         2.48 o
   4  14   6        199.18        215.82        18.87 o
  -3  15   6          0.55          0.65         0.31 o
  -2  15   6         23.60         29.59         1.82 o
  -1  15   6          7.41          4.54         0.54 o
   0  15   6         15.06         15.55         1.15 o
   1  15   6          1.97          4.75         0.82 o
   2  15   6          0.08          0.39         0.44 o
   3  15   6          0.35          0.18         0.45 o
   4  15   6         42.86         45.25         2.41 o
  -2  16   6        154.74        131.00        11.89 o
  -1  16   6          0.07          0.04         0.26 o
   0  16   6         53.85         55.63         4.42 o
   1  16   6          0.46          0.53         0.39 o
   2  16   6         89.11        114.60         5.40 o
   3  16   6          0.49          0.03         0.30 o
   0  17   6          1.27          4.44         0.43 o
   1  17   6         20.78         19.24         1.60 o
   2  17   6         97.11        114.52         6.13 o
  -1 -14   7         96.08         77.39         6.15 o
   0 -14   7          8.62         12.93         2.23 o
   1 -14   7         27.41         22.31         2.53 o
  -2 -13   7         36.27         25.68         1.95 o
  -1 -13   7          1.67          0.62         0.53 o
   0 -13   7          4.67          7.20         1.33 o
   1 -13   7          0.26          0.38         0.75 o
   2 -13   7         30.23         32.80         4.35 o
  -2 -12   7          0.41          0.54         0.46 o
  -1 -12   7         11.60         10.65         1.26 o
   0 -12   7          1.88          1.15         0.66 o
   1 -12   7        153.41        176.08        13.19 o
   2 -12   7          1.52          2.82         1.05 o
   3 -12   7          8.70          8.67         1.22 o
  -2 -11   7         11.83          9.68         1.41 o
  -1 -11   7         65.75         68.43         4.21 o
   0 -11   7         30.44         31.70         3.03 o
   1 -11   7        180.77        203.93        14.70 o
   2 -11   7          1.30          1.83         0.90 o
   3 -11   7          0.84          2.71         0.54 o
   4 -11   7         12.62         12.16         0.83 o
  -2 -10   7          7.82          5.46         0.88 o
  -1 -10   7        809.27        829.99        46.21 o
   0 -10   7         10.37         10.87         1.76 o
   1 -10   7         33.49         32.65         3.41 o
   2 -10   7          7.80         11.31         1.98 o
   3 -10   7          9.62         13.43         1.36 o
   4 -10   7         52.49         43.21         4.33 o
  -2  -9   7         10.40          8.13         0.77 o
  -1  -9   7          4.15          5.40         0.84 o
   0  -9   7          8.69          9.49         1.21 o
   1  -9   7         16.56         18.28         3.80 o
   2  -9   7         68.56         62.45         7.34 o
   3  -9   7        286.04        293.74        28.59 o
   4  -9   7         16.43         14.06         1.91 o
   5  -9   7          0.32         -0.34         0.55 o
  -3  -8   7         85.48         53.87         5.83 o
  -2  -8   7         17.29         13.36         1.55 o
  -1  -8   7         13.96         13.99         1.34 o
   0  -8   7         11.67          9.68         1.21 o
   1  -8   7         58.30         69.26         5.09 o
   2  -8   7         21.09         25.40         2.18 o
   3  -8   7        181.94        192.41        11.21 o
   4  -8   7          7.73          8.29         1.20 o
   5  -8   7          8.18          5.53         1.33 o
  -3  -7   7         18.55         16.84         2.73 o
  -2  -7   7         22.10         20.42         2.55 o
  -1  -7   7         13.14         24.64         1.58 o
   0  -7   7          9.54         10.78         1.07 o
   1  -7   7        256.82        273.92        19.26 o
   2  -7   7         15.92         17.14         1.47 o
   3  -7   7         37.67         42.65         3.48 o
   4  -7   7         33.76         36.12         3.99 o
   5  -7   7         21.76         19.07         3.46 o
  -5  -6   7         71.13         57.00         5.02 o
  -3  -6   7         77.23         55.98        31.76 o
  -2  -6   7          8.01         15.70         3.25 o
  -1  -6   7        395.80        448.03        18.07 o
   0  -6   7          0.01          0.24         0.33 o
   1  -6   7        189.48        204.30         7.10 o
   2  -6   7          1.50          0.08         0.61 o
   3  -6   7        259.18        281.21        21.18 o
   4  -6   7          6.23          4.58         1.26 o
   5  -6   7         39.81         33.14         4.69 o
   6  -6   7          2.15          0.97         0.58 o
  -6  -5   7          5.41          3.49         0.99 o
  -5  -5   7        139.49        130.67        11.18 o
  -4  -5   7          0.06          0.18         0.48 o
  -3  -5   7         76.76         71.08         3.37 o
  -2  -5   7          8.28          4.15         0.43 o
  -1  -5   7        170.90        182.27         4.63 o
   0  -5   7          3.99          5.16         0.26 o
   1  -5   7        196.94        194.65         3.91 o
   2  -5   7          5.34          4.90         0.70 o
   3  -5   7        440.58        401.43        31.42 o
   4  -5   7         98.38        104.48         8.67 o
   5  -5   7          3.83          1.44         0.57 o
   6  -5   7         10.90          5.46         1.14 o
  -6  -4   7          0.93          1.94         0.97 o
  -5  -4   7          2.00          1.23         0.61 o
  -4  -4   7         15.28         20.65         3.66 o
  -3  -4   7        131.99        136.51         5.73 o
  -2  -4   7          2.19          1.25         0.38 o
  -1  -4   7        211.77        209.07         4.85 o
   0  -4   7        416.98        366.34         8.63 o
   1  -4   7        865.94        940.89        21.63 o
   2  -4   7        237.36        249.22         6.21 o
   3  -4   7         64.18         54.51         4.52 o
   4  -4   7        115.16        100.77         7.42 o
   5  -4   7          9.05          9.70         1.21 o
   6  -4   7          9.14          6.78         1.61 o
  -6  -3   7          2.60          2.21         1.22 o
  -5  -3   7         27.82         16.50        11.95 o
  -4  -3   7          6.39         11.14         1.01 o
  -3  -3   7        550.93        590.96        24.93 o
  -2  -3   7        609.85        590.42        23.51 o
  -1  -3   7        107.09         98.76         2.38 o
   0  -3   7        371.29        341.50         7.18 o
   1  -3   7        659.18        764.36        16.61 o
   2  -3   7        165.78        168.38         3.97 o
   3  -3   7        108.68         92.40         4.92 o
   4  -3   7          0.56          1.20         0.57 o
   5  -3   7        219.45        218.04        10.94 o
   6  -3   7          3.84          3.74         0.64 o
  -6  -2   7          0.01         -0.15         0.30 o
  -5  -2   7          5.35          3.58         0.75 o
  -4  -2   7         85.47         83.12         3.89 o
  -3  -2   7        539.33        595.31        40.21 o
  -2  -2   7        142.28        105.08         8.11 o
  -1  -2   7        231.64        238.37         4.28 o
   0  -2   7         17.30         13.99         0.48 o
   1  -2   7       1421.07       1692.49        38.64 o
   2  -2   7          0.00          0.28         0.14 o
   3  -2   7        241.16        216.57         8.28 o
   4  -2   7        141.17        146.27         8.86 o
   5  -2   7         10.19          8.96         1.02 o
   6  -2   7          7.98          7.52         1.04 o
  -6  -1   7          4.86          3.42         0.66 o
  -5  -1   7        809.04        832.06        72.64 o
  -4  -1   7        109.62        135.44         9.02 o
  -3  -1   7         97.14         99.49         3.83 o
  -2  -1   7         40.75         35.38         1.79 o
  -1  -1   7        771.37        837.34        15.49 o
   0  -1   7         74.27         70.84         1.53 o
   1  -1   7       1397.98       1699.71        35.40 o
   2  -1   7          4.31          3.66         0.19 o
   3  -1   7        230.27        236.40         6.23 o
   4  -1   7        126.54        107.67         8.16 o
   5  -1   7         70.52         77.65         4.87 o
   6  -1   7          1.16          0.35         0.38 o
  -6   0   7          7.63          8.49         1.18 o
  -5   0   7         13.01         15.07         2.23 o
  -4   0   7          4.54          4.47         0.74 o
  -3   0   7          0.11         -0.06         0.23 o
  -2   0   7          6.36          4.96         0.22 o
  -1   0   7        787.31        829.96        13.21 o
   0   0   7        253.44        220.38         5.00 o
   1   0   7       2807.78       3082.42        54.16 o
   2   0   7        191.78        188.16         5.31 o
   3   0   7         10.93         13.24         0.51 o
   4   0   7        144.15        119.60         5.88 o
   5   0   7        163.06        140.60         9.47 o
   6   0   7          0.35          0.04         0.24 o
  -6   1   7         14.31         20.69         2.03 o
  -5   1   7          5.09          3.69         0.71 o
  -4   1   7          1.39          4.15         0.66 o
  -3   1   7        543.10        567.15        16.15 o
  -2   1   7         23.27         24.35         0.64 o
  -1   1   7        483.45        584.46         7.83 o
   0   1   7          2.37          1.56         0.12 o
   1   1   7          0.44          3.69         0.41 o
   2   1   7        389.07        378.36         7.59 o
   3   1   7          0.14          0.54         0.20 o
   4   1   7         13.12          9.79         1.42 o
   5   1   7        534.72        525.52        33.36 o
   6   1   7          2.18          1.53         0.59 o
   7   1   7          0.55         -0.04         0.47 o
  -6   2   7          2.75          2.16         0.63 o
  -5   2   7        128.62        119.32         6.54 o
  -4   2   7         70.97         70.93         4.10 o
  -3   2   7         40.48         32.32         1.07 o
  -2   2   7         10.34          4.37         0.29 o
  -1   2   7        862.43        946.39        13.03 o
   0   2   7          9.66          9.47         0.29 o
   1   2   7       1291.39       1511.76        24.88 o
   2   2   7          8.61          9.88         0.58 o
   3   2   7        387.99        400.72        12.96 o
   4   2   7         38.59         34.22         2.15 o
   5   2   7         45.22         59.09         8.56 o
   6   2   7          0.83          2.09         0.70 o
   7   2   7          2.31          1.47         0.76 o
  -6   3   7          1.31          1.39         0.53 o
  -5   3   7        548.33        585.89        30.96 o
  -4   3   7         79.63        102.28         5.79 o
  -3   3   7         22.49         26.66         0.94 o
  -2   3   7        177.60        168.58         3.26 o
  -1   3   7       5183.82       5751.62       110.11 o
   0   3   7        356.79        316.79         4.35 o
   1   3   7        861.72        871.84        12.72 o
   2   3   7          1.73          4.19         0.34 o
   3   3   7         34.23         26.43         1.13 o
   4   3   7         82.99         76.50         3.71 o
   5   3   7         18.29         17.78         1.84 o
   6   3   7          1.61          1.68         0.70 o
   7   3   7          5.87          5.87         0.58 o
  -6   4   7          1.74          4.35         0.74 o
  -5   4   7        111.54        124.91         6.21 o
  -4   4   7          7.51          4.31         0.89 o
  -3   4   7        398.07        375.71        10.11 o
  -2   4   7          1.43          1.04         0.18 o
  -1   4   7        684.00        849.64        12.76 o
   0   4   7        120.03        113.01         1.69 o
   1   4   7        115.85        103.91         1.72 o
   2   4   7        137.79        127.11         3.71 o
   3   4   7        123.73        146.76         4.89 o
   4   4   7          0.66          0.85         0.33 o
   5   4   7        427.09        474.73        26.32 o
   6   4   7         28.30         26.85         2.21 o
   7   4   7          2.44          4.11         0.55 o
  -6   5   7          0.83          1.73         0.60 o
  -5   5   7         34.09         25.69         1.93 o
  -4   5   7         52.21         53.66         3.18 o
  -3   5   7        187.44        182.94         8.20 o
  -2   5   7          0.96          3.58         0.27 o
  -1   5   7       1416.57       1648.00        29.78 o
   0   5   7         19.77         22.73         0.54 o
   1   5   7          9.13         16.50         0.58 o
   2   5   7         54.53         49.10         1.32 o
   3   5   7        702.54        819.31        24.78 o
   4   5   7        291.51        308.01        16.00 o
   5   5   7        187.34        224.96        12.99 o
   6   5   7         18.09         17.41         1.59 o
  -6   6   7          4.72          5.13         0.96 o
  -5   6   7         72.59         67.77         3.78 o
  -4   6   7         25.50         22.54         1.54 o
  -3   6   7        411.29        435.30        17.34 o
  -2   6   7          1.12          1.01         0.19 o
  -1   6   7         30.26         45.59         0.92 o
   0   6   7        194.05        162.88         4.48 o
   1   6   7          1.10          0.73         0.12 o
   2   6   7        746.28        707.03        17.25 o
   3   6   7        535.71        609.72        17.69 o
   4   6   7          0.02          0.15         0.44 o
   5   6   7        146.59        165.87         7.94 o
   6   6   7          0.05          0.67         0.45 o
  -6   7   7         21.29         20.28         7.39 o
  -5   7   7         58.46         56.04         4.23 o
  -4   7   7        118.43        131.91        10.32 o
  -3   7   7          4.22          2.47         0.49 o
  -2   7   7         24.18         19.65         1.76 o
  -1   7   7       2695.58       2783.32        60.27 o
   0   7   7        452.10        406.17        11.07 o
   1   7   7        679.71        758.76        18.42 o
   2   7   7          7.74          2.85         0.28 o
   3   7   7         64.39         64.72         2.76 o
   4   7   7         86.12         96.23         5.38 o
   5   7   7         38.49         38.99         2.28 o
   6   7   7         10.03          6.96         1.24 o
  -6   8   7          6.61          9.17         1.43 o
  -5   8   7        183.17        197.18        11.10 o
  -4   8   7          3.15          4.27         0.92 o
  -3   8   7        617.62        601.56        31.37 o
  -2   8   7        129.96        139.72         7.23 o
  -1   8   7         44.29         41.30         1.32 o
   0   8   7         49.07         44.89         1.37 o
   1   8   7        500.94        550.82        15.20 o
   2   8   7         22.04         18.13         1.06 o
   3   8   7        156.09        191.70         9.24 o
   4   8   7        168.32        127.94        12.59 o
   5   8   7        166.36        176.18        18.71 o
   6   8   7          1.80          0.94         0.33 o
  -5   9   7        100.54        104.55         5.78 o
  -4   9   7         47.89         57.15         3.90 o
  -3   9   7        339.45        374.88        20.48 o
  -2   9   7        154.70        162.65         8.57 o
  -1   9   7        135.26        140.53         8.27 o
   0   9   7         30.34         33.54         1.55 o
   1   9   7        236.81        309.46        12.92 o
   2   9   7        114.61        116.01         7.73 o
   3   9   7         76.62         82.77         4.68 o
   4   9   7         31.04         27.79         2.34 o
   5   9   7          6.30          7.21         1.00 o
   6   9   7          0.01          0.15         0.27 o
  -5  10   7          9.78         12.97         1.20 o
  -4  10   7          9.10         10.96         1.29 o
  -3  10   7         98.33        111.09         6.60 o
  -2  10   7          0.33          0.23         0.41 o
  -1  10   7         48.55         49.07         3.35 o
   0  10   7          7.88         11.08         0.95 o
   1  10   7        785.13       1027.40        48.49 o
   2  10   7         19.40         20.25         1.79 o
   3  10   7         34.98         47.50         3.57 o
   4  10   7          1.54          4.81         0.94 o
   5  10   7         75.59         98.51         6.21 o
   6  10   7          6.36          8.76         1.13 o
  -5  11   7          2.29          1.65         0.45 o
  -4  11   7         64.32         71.81         4.67 o
  -3  11   7        153.78        173.01         9.51 o
  -2  11   7          0.97          0.98         0.58 o
  -1  11   7          5.46          8.10         1.52 o
   0  11   7         19.52         11.55         1.25 o
   1  11   7         10.13          7.04         1.12 o
   2  11   7          4.01          1.72         0.74 o
   3  11   7         75.20         77.75         4.63 o
   4  11   7         18.04         20.97         1.98 o
   5  11   7        181.61        201.49         9.73 o
  -4  12   7         33.78         40.60         2.94 o
  -3  12   7        128.25        149.23         8.58 o
  -2  12   7         53.94         54.66         3.47 o
  -1  12   7        423.14        455.34        27.91 o
   0  12   7          7.81          7.25         0.81 o
   1  12   7         19.47         21.86         2.08 o
   2  12   7          5.76          6.11         1.20 o
   3  12   7          7.23          5.52         1.14 o
   4  12   7          3.42          3.64         0.78 o
   5  12   7         13.67         14.89         1.75 o
  -4  13   7         17.75         20.39         1.49 o
  -3  13   7          0.01          0.20         0.37 o
  -2  13   7         57.94         58.36         3.62 o
  -1  13   7        134.82        144.79         9.67 o
   0  13   7          6.53          6.26         1.49 o
   1  13   7        474.19        547.33        48.30 o
   2  13   7         16.75         19.65         2.12 o
   3  13   7          2.23          7.01         1.25 o
   4  13   7         20.77         20.16         2.07 o
   5  13   7         16.82         18.34         2.33 o
  -4  14   7          0.86          0.11         0.30 o
  -3  14   7          6.22         10.58         0.99 o
  -2  14   7          4.37          4.15         0.65 o
  -1  14   7         50.41         60.66         5.40 o
   0  14   7         35.84         32.04         3.49 o
   1  14   7        239.24        260.19        16.37 o
   2  14   7          0.25          0.01         0.43 o
   3  14   7          0.26          0.87         0.57 o
   4  14   7          0.05          0.32         0.61 o
  -3  15   7         53.67         57.18         2.51 o
  -2  15   7          0.00          0.03         0.31 o
  -1  15   7        119.84        105.69        16.47 o
   0  15   7          7.78          5.64         0.78 o
   1  15   7          9.92          5.43         1.30 o
   2  15   7          2.79          4.22         0.85 o
   3  15   7         11.81         10.97         1.47 o
   4  15   7          6.03          5.14         1.02 o
  -2  16   7         17.30         15.11         1.95 o
  -1  16   7         84.27         46.57         3.16 o
   0  16   7          4.90          3.44         0.88 o
   1  16   7          0.91          0.76         0.36 o
   2  16   7         16.46         18.82         1.59 o
   3  16   7          0.01          0.28         0.40 o
   0  17   7         20.20         13.72         2.15 o
   1  17   7        148.32        155.46         5.83 o
   2  17   7         22.72         19.55         1.58 o
   0 -14   8          0.33          0.43         0.48 o
  -1 -13   8          1.44          1.75         0.67 o
   0 -13   8          0.09          1.03         1.02 o
   1 -13   8          1.55          4.58         1.20 o
   2 -13   8        102.19        119.52         8.20 o
  -2 -12   8          9.72          7.46         1.15 o
  -1 -12   8          3.20          3.78         1.01 o
   0 -12   8         16.39         15.11         2.09 o
   1 -12   8         46.49         60.05         6.22 o
   2 -12   8          0.21          0.14         0.52 o
   3 -12   8         14.09         14.75         1.47 o
  -2 -11   8         50.96         36.60         3.63 o
  -1 -11   8          4.75          6.06         1.08 o
   0 -11   8          1.26          0.46         0.56 o
   1 -11   8          0.24         -0.08         0.59 o
   2 -11   8         16.15         19.71         3.57 o
   3 -11   8          1.79          1.08         0.32 o
  -2 -10   8         62.31         62.12         5.67 o
  -1 -10   8         30.19         33.77         2.94 o
   0 -10   8          4.74          7.69         1.32 o
   1 -10   8         11.78         14.02         2.11 o
   2 -10   8        106.80        121.64         9.85 o
   3 -10   8          0.52          1.42         0.46 o
   4 -10   8         27.83         23.51         2.43 o
  -3  -9   8          4.61          2.93         0.86 o
  -2  -9   8         89.22         81.78         7.29 o
  -1  -9   8         23.51         28.45         2.81 o
   0  -9   8        182.55        180.43        11.55 o
   1  -9   8         53.88         57.67         5.57 o
   2  -9   8        458.26        445.43        37.35 o
   3  -9   8          0.01         -0.01         0.39 o
   4  -9   8          4.56          3.83         0.70 o
  -3  -8   8          1.43          2.38         0.89 o
  -2  -8   8         35.73         42.26         4.28 o
  -1  -8   8         32.03         30.43         2.08 o
   0  -8   8        164.52        163.08        10.02 o
   1  -8   8         24.15         24.48         2.55 o
   2  -8   8         87.60         83.13         5.07 o
   3  -8   8          9.46          7.10         1.03 o
   4  -8   8          0.19         -0.01         0.28 o
   5  -8   8         20.34         24.32         2.82 o
  -3  -7   8          0.68          0.58         0.67 o
  -2  -7   8         26.40         23.61         2.82 o
  -1  -7   8          1.06          1.35         0.43 o
   0  -7   8          0.04          0.40         0.44 o
   1  -7   8         29.61         31.92         3.74 o
   2  -7   8        256.99        265.29        14.11 o
   3  -7   8         11.04         11.77         2.66 o
   4  -7   8        147.92        145.23        11.82 o
   5  -7   8         19.08         19.05         3.50 o
  -3  -6   8          3.92          3.97         0.73 o
  -2  -6   8         54.01         56.66         5.12 o
  -1  -6   8         19.88         20.63         1.71 o
   0  -6   8        770.18        935.04        53.09 o
   1  -6   8          7.29          7.36         0.72 o
   2  -6   8        256.54        275.93        13.54 o
   3  -6   8          7.13          6.36         1.22 o
   4  -6   8         70.53         80.62         7.76 o
   5  -6   8          6.03          5.55         1.47 o
  -6  -5   8         48.96         31.97         2.74 o
  -5  -5   8          0.10          0.40         0.57 o
  -4  -5   8          7.92          9.78         1.47 o
  -3  -5   8         15.15         16.64         1.29 o
  -2  -5   8        252.04        252.03        11.13 o
  -1  -5   8        202.61        201.10         5.93 o
   0  -5   8       1700.76       1925.21        58.92 o
   1  -5   8         26.80         24.68         0.75 o
   2  -5   8        361.57        354.74        14.74 o
   3  -5   8         12.53          8.38         1.90 o
   4  -5   8          1.94          2.86         1.04 o
   5  -5   8          7.58          8.97         1.13 o
   6  -5   8          2.50          0.88         0.83 o
  -6  -4   8         14.13         12.46         1.95 o
  -5  -4   8         10.65          9.35         1.20 o
  -4  -4   8         68.41         66.37         3.45 o
  -3  -4   8         69.96         68.33         3.46 o
  -2  -4   8        221.21        273.95        10.90 o
  -1  -4   8        124.36        128.25         3.62 o
   0  -4   8        191.05        213.67         5.57 o
   1  -4   8         11.81         11.33         0.45 o
   2  -4   8        330.69        323.64         9.47 o
   3  -4   8         98.27        110.08         6.28 o
   4  -4   8        150.21        131.06         9.56 o
   5  -4   8        145.14        123.21        14.81 o
   6  -4   8         11.10         11.07         3.73 o
  -6  -3   8         30.32         34.80         4.30 o
  -5  -3   8         60.06         64.19         6.73 o
  -4  -3   8        479.01        515.56        25.01 o
  -3  -3   8        160.44        163.16         7.30 o
  -2  -3   8        230.55        234.80         9.13 o
  -1  -3   8         49.66         43.43         1.39 o
   0  -3   8        111.17        120.84         2.68 o
   1  -3   8          3.15          7.06         0.37 o
   2  -3   8        201.91        191.26         4.61 o
   3  -3   8        306.74        333.54        17.27 o
   4  -3   8        495.52        511.79        28.46 o
   5  -3   8         75.48         67.03         4.30 o
   6  -3   8          0.30          0.38         0.48 o
  -6  -2   8         98.80         97.35        10.43 o
  -5  -2   8         87.25         78.95         8.69 o
  -4  -2   8        578.06        606.47        30.27 o
  -3  -2   8         10.38         11.55         1.28 o
  -2  -2   8          0.42          5.91         1.69 o
  -1  -2   8         54.54         41.76         1.53 o
   0  -2   8         42.45         81.62         1.90 o
   1  -2   8        168.64        161.18         3.42 o
   2  -2   8         74.45         66.42         1.61 o
   3  -2   8          0.91          1.37         0.53 o
   4  -2   8        257.43        248.37        13.63 o
   5  -2   8         28.68         28.98         2.07 o
   6  -2   8          0.39          0.65         0.41 o
  -6  -1   8          2.92          0.79         0.38 o
  -5  -1   8          5.31          5.11         0.83 o
  -4  -1   8         43.03         36.10         3.93 o
  -3  -1   8          6.55          5.93         0.73 o
  -2  -1   8       2399.02       2808.78       114.45 o
  -1  -1   8         36.86         29.35         0.86 o
   0  -1   8          2.35          2.03         0.52 o
   1  -1   8         12.38         13.47         0.47 o
   2  -1   8        403.24        420.99         8.45 o
   3  -1   8          0.01         -0.06         0.36 o
   4  -1   8          7.97          4.94         1.32 o
   5  -1   8         20.83         16.42         1.49 o
   6  -1   8          0.00          0.07         0.32 o
  -6   0   8          0.40          0.79         0.46 o
  -5   0   8          2.09          4.09         0.85 o
  -4   0   8        316.66        339.53        24.42 o
  -3   0   8         33.81         39.03         2.94 o
  -2   0   8        267.78        258.09         6.01 o
  -1   0   8         83.55         69.96         2.11 o
   0   0   8          4.61          5.37         0.45 o
   1   0   8         36.09         35.49         0.88 o
   2   0   8        100.74        100.07         3.02 o
   3   0   8          1.07          7.57         0.95 o
   4   0   8        543.72        527.02        28.32 o
   5   0   8          0.78          1.50         0.53 o
   6   0   8          5.88          6.48         0.90 o
  -6   1   8         12.38         14.37         2.73 o
  -5   1   8         33.61         32.90         2.21 o
  -4   1   8          3.98          6.76         1.15 o
  -3   1   8          0.40          0.38         0.23 o
  -2   1   8        558.41        653.89        13.06 o
  -1   1   8         12.97          9.22         0.44 o
   0   1   8         12.08         17.30         0.35 o
   1   1   8        182.23        158.13         4.56 o
   2   1   8       1706.16       1805.41        52.45 o
   3   1   8         30.14         27.39         1.77 o
   4   1   8        287.33        260.17        14.99 o
   5   1   8         43.17         41.57         4.81 o
   6   1   8          0.01          0.73         0.26 o
  -6   2   8          6.48          5.78         0.94 o
  -5   2   8         53.69         47.15         3.04 o
  -4   2   8        882.85        935.11        70.08 o
  -3   2   8          4.34          2.69         0.27 o
  -2   2   8        684.26        744.25        14.66 o
  -1   2   8        537.60        463.30         7.50 o
   0   2   8        567.00        641.42         9.65 o
   1   2   8        428.78        375.00         9.68 o
   2   2   8        172.54        178.27         3.75 o
   3   2   8         13.16         14.26         0.75 o
   4   2   8        655.45        673.36        34.49 o
   5   2   8        170.73        155.28         9.44 o
   6   2   8         13.17         10.80         0.94 o
  -6   3   8          3.10          3.64         0.70 o
  -5   3   8         10.30         10.88         1.27 o
  -4   3   8        845.21        851.66        44.98 o
  -3   3   8         37.99         42.55         2.60 o
  -2   3   8        620.49        746.19        15.14 o
  -1   3   8         97.94        104.63         1.90 o
   0   3   8          2.09          3.30         0.28 o
   1   3   8         66.86         59.45         1.36 o
   2   3   8        926.26       1075.24        28.63 o
   3   3   8          2.00          1.41         0.28 o
   4   3   8          8.11          7.17         0.95 o
   5   3   8          0.11          0.45         0.43 o
   6   3   8         32.13         32.74         2.04 o
  -6   4   8          2.58          1.62         0.58 o
  -5   4   8         35.72         42.56         3.74 o
  -4   4   8        319.58        275.14        29.19 o
  -3   4   8         50.82         56.14         2.44 o
  -2   4   8        329.47        378.98         7.97 o
  -1   4   8         18.47         19.20         0.70 o
   0   4   8         64.68         74.16         1.37 o
   1   4   8         34.69         28.37         0.61 o
   2   4   8        430.48        449.05         9.60 o
   3   4   8          7.16          9.09         0.60 o
   4   4   8        190.19        194.29         8.35 o
   5   4   8          0.99          1.40         0.55 o
   6   4   8          0.82          0.21         0.30 o
  -6   5   8          0.00          0.15         0.23 o
  -5   5   8          0.57         -0.10         0.31 o
  -4   5   8          0.19          0.35         0.38 o
  -3   5   8         10.13          9.25         0.82 o
  -2   5   8        430.77        471.30        10.59 o
  -1   5   8          6.03         10.40         0.41 o
   0   5   8          0.61          4.88         0.38 o
   1   5   8          0.00          0.25         0.09 o
   2   5   8       1662.21       1823.96        45.86 o
   3   5   8          1.31          1.79         0.30 o
   4   5   8          8.27          6.07         0.96 o
   5   5   8          1.82          1.91         0.57 o
   6   5   8         27.80         22.17         1.33 o
  -6   6   8          9.78         11.27         1.69 o
  -5   6   8          0.01         -0.14         0.28 o
  -4   6   8        501.86        498.69        24.35 o
  -3   6   8          2.14          5.04         0.70 o
  -2   6   8         89.20         76.59         1.82 o
  -1   6   8         83.55         67.87         1.50 o
   0   6   8        207.63        268.80         6.40 o
   1   6   8          5.75          5.18         0.25 o
   2   6   8        453.70        462.48        11.19 o
   3   6   8          8.64          9.22         0.57 o
   4   6   8        205.69        229.10         9.94 o
   5   6   8        325.86        321.92        15.49 o
   6   6   8         61.43         60.42         3.25 o
  -6   7   8          6.81          4.67         1.09 o
  -5   7   8         23.14         19.62         2.05 o
  -4   7   8        744.33        719.24        36.61 o
  -3   7   8        494.24        534.44        26.09 o
  -2   7   8          0.01          1.49         0.52 o
  -1   7   8         78.83         74.66         1.85 o
   0   7   8          6.33          4.83         0.30 o
   1   7   8          1.58          2.17         0.23 o
   2   7   8         44.30         45.60         1.44 o
   3   7   8        189.67        168.93         6.94 o
   4   7   8        394.76        410.78        17.88 o
   5   7   8         14.59         11.65         1.24 o
   6   7   8         13.09         11.08         1.02 o
  -6   8   8         14.76         19.30         1.98 o
  -5   8   8         13.88          9.82         1.07 o
  -4   8   8          4.13          3.24         0.99 o
  -3   8   8        269.57        300.64        16.24 o
  -2   8   8        282.93        317.56        16.15 o
  -1   8   8          0.29          0.31         0.30 o
   0   8   8        770.13        850.51        27.76 o
   1   8   8         80.81         83.15         3.37 o
   2   8   8        182.46        248.87         9.56 o
   3   8   8          2.76          2.32         0.42 o
   4   8   8        140.24        144.72        12.70 o
   5   8   8          0.22          1.26         0.40 o
   6   8   8         23.81         23.91         2.18 o
  -5   9   8         34.42         38.23         3.21 o
  -4   9   8         24.32         28.00         2.38 o
  -3   9   8          4.46          5.07         1.02 o
  -2   9   8        783.87        900.15        46.55 o
  -1   9   8          8.75         16.01         1.36 o
   0   9   8       1472.89       1613.48        68.86 o
   1   9   8         26.35         33.02         1.93 o
   2   9   8        390.61        402.81        15.05 o
   3   9   8          7.06          8.64         1.12 o
   4   9   8          0.37          0.78         0.53 o
   5   9   8          3.39          1.58         0.56 o
   6   9   8         51.61         46.88         7.80 o
  -5  10   8          4.59          4.63         0.71 o
  -4  10   8        103.08        124.02         6.90 o
  -3  10   8         13.11         14.84         1.62 o
  -2  10   8        315.51        340.76        17.83 o
  -1  10   8         15.84         20.01         1.65 o
   0  10   8        269.05        274.37        13.57 o
   1  10   8          1.89          3.38         0.57 o
   2  10   8        153.01        153.69         7.50 o
   3  10   8          0.48          0.41         0.47 o
   4  10   8         18.91         28.17         3.23 o
   5  10   8         25.02         28.77         2.13 o
   6  10   8         24.01         33.65         2.41 o
  -5  11   8          3.33          3.75         0.52 o
  -4  11   8        231.71        247.96        12.46 o
  -3  11   8         76.17         78.83         4.97 o
  -2  11   8        323.29        354.66        19.72 o
  -1  11   8         18.60         18.60         1.46 o
   0  11   8        120.99        118.40         5.78 o
   1  11   8          0.37          0.23         0.33 o
   2  11   8          2.62          0.71         0.61 o
   3  11   8          1.50          3.09         0.77 o
   4  11   8        365.92        436.03        22.94 o
   5  11   8         48.81         44.36         2.69 o
  -4  12   8         69.45         86.40         5.06 o
  -3  12   8          2.78          3.72         0.78 o
  -2  12   8         23.97         24.72         1.98 o
  -1  12   8          2.78          1.34         0.50 o
   0  12   8          0.80          0.80         0.50 o
   1  12   8         30.17         26.40         3.75 o
   2  12   8          0.50          2.62         0.87 o
   3  12   8         12.76         12.21         2.06 o
   4  12   8        133.14        162.59        10.38 o
   5  12   8         12.36          8.90         1.58 o
  -4  13   8          3.11          3.04         0.64 o
  -3  13   8          2.12          2.21         0.59 o
  -2  13   8        179.81        204.04        10.10 o
  -1  13   8        199.76        179.11        17.39 o
   0  13   8          0.95          1.46         0.47 o
   1  13   8         25.16         21.85         3.06 o
   2  13   8          8.00         11.32         1.56 o
   3  13   8          0.81          2.23         0.83 o
   4  13   8          3.18          4.77         1.00 o
   5  13   8          3.40          3.76         0.77 o
  -3  14   8         24.20         22.64         1.56 o
  -2  14   8          0.95          2.01         0.62 o
  -1  14   8         25.13         20.26         2.61 o
   0  14   8         37.11         40.66         5.22 o
   1  14   8          5.09          4.58         0.94 o
   2  14   8        144.61        173.58        10.71 o
   3  14   8          0.80          0.47         0.53 o
   4  14   8         50.28         45.80         4.29 o
  -3  15   8          9.95          9.45         0.82 o
  -2  15   8         54.80         74.70         7.13 o
  -1  15   8          7.97          5.68         1.23 o
   0  15   8         30.20         14.11         1.13 o
   1  15   8          2.34          0.66         0.64 o
   2  15   8          4.01          2.43         0.83 o
   3  15   8          0.19          0.07         0.45 o
   4  15   8         14.32         11.66         1.49 o
  -2  16   8         40.72         30.24         4.94 o
  -1  16   8         13.73          9.42         2.47 o
   0  16   8          4.74          4.28         1.05 o
   1  16   8          1.48          0.26         0.30 o
   2  16   8         32.01         40.19         2.66 o
   3  16   8          2.32          0.68         0.41 o
   0  17   8          8.83         10.83         1.11 o
   1  17   8          9.31          6.63         1.01 o
   2  17   8          0.39          0.15         0.32 o
  -1 -13   9        102.65         90.29         6.74 o
   0 -13   9         17.18         15.69         1.71 o
   1 -13   9         51.91         68.62         5.97 o
  -2 -12   9          6.63          3.79         0.90 o
  -1 -12   9          0.18          0.15         0.51 o
   0 -12   9          2.18          0.72         1.04 o
   1 -12   9         31.03         47.82         4.54 o
   2 -12   9          1.38          2.93         0.92 o
  -2 -11   9          0.00          0.10         0.46 o
  -1 -11   9          0.00          1.49         0.80 o
   0 -11   9         16.08         23.66         2.57 o
   1 -11   9         12.45         10.58         1.76 o
   2 -11   9         35.60         46.92         5.61 o
   3 -11   9         11.34          7.81         1.08 o
  -3 -10   9          7.66          3.66         1.19 o
  -2 -10   9          0.21          0.95         0.70 o
  -1 -10   9         85.79         92.05         8.86 o
   0 -10   9          0.61          0.17         0.60 o
   1 -10   9         37.03         53.89         5.02 o
   2 -10   9          0.00         -0.56         0.68 o
   3 -10   9         10.29         13.68         1.43 o
   4 -10   9          1.08          0.45         0.41 o
  -3  -9   9          1.77          1.54         0.72 o
  -2  -9   9          1.00          3.62         1.61 o
  -1  -9   9        105.58        105.38         6.98 o
   0  -9   9          1.15          1.48         0.69 o
   1  -9   9         43.57         48.33         4.56 o
   2  -9   9          3.40          4.70         1.28 o
   3  -9   9          0.14          1.41         0.90 o
   4  -9   9          6.82          6.41         1.67 o
  -3  -8   9         78.97         65.10         6.01 o
  -2  -8   9          9.31         11.03         1.89 o
  -1  -8   9          9.02          9.29         1.24 o
   0  -8   9          4.91          4.62         0.96 o
   1  -8   9        301.57        359.91        23.96 o
   2  -8   9        145.47        144.04        23.12 o
   3  -8   9         43.59         36.66         2.63 o
   4  -8   9         13.80         14.19         1.71 o
   5  -8   9          1.70         -0.08         0.64 o
  -3  -7   9          2.79          4.90         1.36 o
  -2  -7   9          3.00          2.63         1.00 o
  -1  -7   9          5.84          7.08         1.15 o
   0  -7   9          5.89          2.22         0.68 o
   1  -7   9         72.89         83.87         6.13 o
   2  -7   9        133.86        112.58        10.60 o
   3  -7   9         24.10         23.10         2.01 o
   4  -7   9         15.23         15.55         2.03 o
   5  -7   9          0.65         -0.05         0.35 o
  -3  -6   9        184.13        184.89        10.74 o
  -2  -6   9          3.38          7.85         1.58 o
  -1  -6   9        528.78        518.72        43.97 o
   0  -6   9         28.10         24.98         2.05 o
   1  -6   9          0.12          0.63         0.39 o
   2  -6   9          3.97          4.39         0.95 o
   3  -6   9         40.66         41.93         2.95 o
   4  -6   9          6.30          8.95         1.64 o
   5  -6   9          5.61          6.27         1.31 o
  -5  -5   9         38.44         31.73         3.10 o
  -4  -5   9          4.90          3.99         0.77 o
  -3  -5   9         86.01        107.42         5.12 o
  -2  -5   9         14.26          8.83         0.99 o
  -1  -5   9          4.74          6.02         0.54 o
   0  -5   9          3.42          2.82         0.29 o
   1  -5   9         85.29         89.16         2.82 o
   2  -5   9         23.83         24.09         2.30 o
   3  -5   9        223.05        203.99        14.48 o
   4  -5   9          0.13          0.39         0.65 o
   5  -5   9         31.65         32.22         2.39 o
  -6  -4   9         17.78         14.66         1.85 o
  -5  -4   9        182.69        185.06        15.72 o
  -4  -4   9          2.67          0.56         0.53 o
  -3  -4   9        208.79        236.33        10.77 o
  -2  -4   9         15.95         22.37         2.00 o
  -1  -4   9         82.96         78.37         3.14 o
   0  -4   9          8.99          8.91         0.44 o
   1  -4   9        181.60        201.12         5.01 o
   2  -4   9         93.32        109.46         6.92 o
   3  -4   9        288.78        308.63        17.43 o
   4  -4   9          0.00          0.07         0.34 o
   5  -4   9         25.52         22.30         2.48 o
   6  -4   9          3.68          3.37         0.85 o
  -6  -3   9         39.30         34.45         3.83 o
  -5  -3   9          2.88          6.70         1.50 o
  -4  -3   9          0.88          0.51         0.41 o
  -3  -3   9         16.89         16.45         1.39 o
  -2  -3   9          0.06          0.24         0.38 o
  -1  -3   9        202.27        242.43         6.89 o
   0  -3   9          0.05          0.26         0.14 o
   1  -3   9        759.41        827.51        20.37 o
   2  -3   9          0.71          0.52         0.24 o
   3  -3   9          7.89          7.65         1.01 o
   4  -3   9          1.98          2.31         0.69 o
   5  -3   9         17.15          6.19         0.85 o
   6  -3   9          9.62          4.74         1.10 o
  -6  -2   9         10.63         11.74         2.31 o
  -5  -2   9         67.42         79.93         8.34 o
  -4  -2   9         10.31         11.76         1.30 o
  -3  -2   9        108.45        142.66         6.79 o
  -2  -2   9         16.66         22.80         1.46 o
  -1  -2   9        122.12        111.39         2.29 o
   0  -2   9          8.48          7.60         0.38 o
   1  -2   9         30.54         31.07         0.92 o
   2  -2   9          9.91          6.69         0.44 o
   3  -2   9        245.51        276.60        13.83 o
   4  -2   9        256.20        262.22        14.85 o
   5  -2   9          5.88          4.84         0.73 o
   6  -2   9          6.24          6.06         0.77 o
  -6  -1   9         11.14         17.32         4.01 o
  -5  -1   9        189.98        200.87        19.37 o
  -4  -1   9         33.77         38.15         3.82 o
  -3  -1   9          5.00         11.36         1.18 o
  -2  -1   9         11.35         18.59         1.15 o
  -1  -1   9         75.34         80.30         1.57 o
   0  -1   9         28.65         32.40         1.00 o
   1  -1   9        386.87        452.74         9.36 o
   2  -1   9         31.84         37.94         1.09 o
   3  -1   9         41.36         37.47         2.50 o
   4  -1   9         44.04         40.54         3.09 o
   5  -1   9         14.62         13.06         1.23 o
   6  -1   9          1.47          0.79         0.27 o
  -6   0   9          1.15          1.24         0.48 o
  -5   0   9        173.39        155.29        27.34 o
  -4   0   9         34.94         38.48         5.02 o
  -3   0   9         47.85         51.99         3.16 o
  -2   0   9          0.74          0.05         0.25 o
  -1   0   9        193.95        186.15         3.47 o
   0   0   9         83.22         91.85         1.81 o
   1   0   9         66.23         47.85         1.19 o
   2   0   9          5.06          4.40         0.25 o
   3   0   9         27.44         25.18         1.93 o
   4   0   9         10.25         10.66         1.39 o
   5   0   9          7.87         14.43         2.03 o
   6   0   9         34.90         26.69         2.11 o
  -6   1   9         11.28          8.43         1.64 o
  -5   1   9          4.65          7.57         1.02 o
  -4   1   9         12.87         15.11         2.61 o
  -3   1   9         12.72          8.29         0.72 o
  -2   1   9        108.75        100.42         3.85 o
  -1   1   9       1083.52       1069.70        16.91 o
   0   1   9          0.94          0.29         0.07 o
   1   1   9        509.26        583.03        12.69 o
   2   1   9          0.15          0.36         0.13 o
   3   1   9          0.02          0.25         0.45 o
   4   1   9        166.09        172.65        12.16 o
   5   1   9        170.55        163.07         8.60 o
   6   1   9          0.46          0.47         0.26 o
  -6   2   9          0.06          0.19         0.44 o
  -5   2   9         22.22         26.21         1.91 o
  -4   2   9         78.08         68.65         6.53 o
  -3   2   9        297.96        329.07        12.90 o
  -2   2   9         40.77         37.96         1.03 o
  -1   2   9        766.28        892.20        16.71 o
   0   2   9          5.45          6.65         0.22 o
   1   2   9        114.52        121.78         3.16 o
   2   2   9         18.11         19.19         0.80 o
   3   2   9        252.96        273.58         9.88 o
   4   2   9        250.89        239.37        12.33 o
   5   2   9         13.80         15.52         1.43 o
   6   2   9          0.65          0.21         0.20 o
  -6   3   9          0.22          0.43         0.38 o
  -5   3   9        158.51        145.09         7.60 o
  -4   3   9        542.04        567.18        30.53 o
  -3   3   9         81.67         83.31         5.34 o
  -2   3   9          1.92          2.00         0.30 o
  -1   3   9        878.80       1020.66        20.23 o
   0   3   9          1.28          3.04         0.17 o
   1   3   9       2239.63       2398.12        44.03 o
   2   3   9        126.55        118.65         3.58 o
   3   3   9          0.20          1.67         0.28 o
   4   3   9          6.38          3.56         0.64 o
   5   3   9          0.02          0.01         0.25 o
   6   3   9          7.97          4.53         0.46 o
  -6   4   9         72.99         68.45         3.66 o
  -5   4   9          7.74          5.20         0.82 o
  -4   4   9         26.31         28.29         2.49 o
  -3   4   9         78.67         69.87         3.27 o
  -2   4   9          1.33          2.53         0.24 o
  -1   4   9         81.42         59.33         1.27 o
   0   4   9         33.11         37.50         0.82 o
   1   4   9         40.68         29.26         0.66 o
   2   4   9          1.58          2.40         0.24 o
   3   4   9         31.64         31.76         1.51 o
   4   4   9          7.09          8.90         0.68 o
   5   4   9         24.86         22.74         1.60 o
   6   4   9          5.74          5.12         0.59 o
  -6   5   9          0.20         -0.13         0.22 o
  -5   5   9         16.55         15.45         1.21 o
  -4   5   9         77.40         74.19         8.51 o
  -3   5   9          0.00          0.69         0.35 o
  -2   5   9          8.76          5.88         0.38 o
  -1   5   9         49.68         51.07         1.66 o
   0   5   9         29.83         31.64         0.71 o
   1   5   9         25.76         32.78         0.84 o
   2   5   9          2.87          7.10         0.40 o
   3   5   9         79.35         89.01         2.95 o
   4   5   9          0.00          0.11         0.22 o
   5   5   9        249.70        260.15        11.72 o
   6   5   9         32.05         30.72         1.51 o
  -6   6   9          3.00          1.59         0.29 o
  -5   6   9         34.30         38.76         2.27 o
  -4   6   9          7.41          5.91         0.78 o
  -3   6   9        429.98        441.20        20.52 o
  -2   6   9          0.05          1.12         0.29 o
  -1   6   9        145.80        162.73         3.55 o
   0   6   9          3.84          2.34         0.20 o
   1   6   9         47.69         43.71         1.10 o
   2   6   9          4.78          3.06         0.29 o
   3   6   9         20.20         23.05         1.10 o
   4   6   9          0.49          0.62         0.25 o
   5   6   9         46.78         61.64         3.25 o
   6   6   9         16.93         15.90         1.09 o
  -6   7   9          0.33         -0.02         0.41 o
  -5   7   9         26.54         15.00         1.34 o
  -4   7   9        161.39        156.51        13.69 o
  -3   7   9         44.50         48.29         2.86 o
  -2   7   9          0.11          0.53         0.24 o
  -1   7   9        718.24        777.50        20.75 o
   0   7   9         27.86         25.10         0.68 o
   1   7   9         21.99         18.44         0.79 o
   2   7   9          5.22          3.04         0.64 o
   3   7   9          8.99          8.83         0.57 o
   4   7   9          0.47          0.14         0.35 o
   5   7   9          7.43         10.93         0.98 o
   6   7   9         44.26         40.01         3.14 o
  -5   8   9         23.23         21.29         3.92 o
  -4   8   9         14.12         13.65         1.77 o
  -3   8   9        150.25        170.66         9.56 o
  -2   8   9         11.20          9.89         1.51 o
  -1   8   9         21.55         20.53         1.61 o
   0   8   9          8.52          9.37         0.55 o
   1   8   9         26.05         27.11         3.04 o
   2   8   9          1.51          3.14         0.42 o
   3   8   9         65.33         73.13         3.40 o
   4   8   9          4.43          1.98         0.47 o
   5   8   9         50.51         56.83         6.14 o
   6   8   9          5.31          4.21         0.86 o
  -5   9   9          1.57          0.57         0.35 o
  -4   9   9         15.14         16.92         1.82 o
  -3   9   9         16.50         23.43         2.18 o
  -2   9   9        202.54        220.11        11.61 o
  -1   9   9         30.62         25.80         1.90 o
   0   9   9         47.01         42.92         2.89 o
   1   9   9          4.34          5.57         0.72 o
   2   9   9          6.94         16.25         1.29 o
   3   9   9        291.89        357.92        18.33 o
   4   9   9          2.26          3.74         0.81 o
   5   9   9         76.14         99.77         6.89 o
   6   9   9         14.46         14.71         1.46 o
  -5  10   9         28.81         37.29         2.30 o
  -4  10   9         14.02         15.50         1.61 o
  -3  10   9        156.15        164.62         9.63 o
  -2  10   9         23.65         20.99         1.86 o
  -1  10   9         96.44        115.15         5.68 o
   0  10   9         45.10         36.26         2.37 o
   1  10   9        157.29        161.61         7.50 o
   2  10   9          8.71          9.76         0.93 o
   3  10   9         21.51         23.03         1.99 o
   4  10   9          5.38          6.00         0.97 o
   5  10   9         63.84         86.24         4.68 o
  -5  11   9          5.10          3.59         0.46 o
  -4  11   9         39.75         42.49         2.79 o
  -3  11   9          3.61          6.85         1.15 o
  -2  11   9         84.05         79.85         5.17 o
  -1  11   9          3.53          3.83         0.78 o
   0  11   9         25.44         21.71         1.87 o
   1  11   9         26.31         25.54         1.91 o
   2  11   9          0.22          0.31         0.54 o
   3  11   9          4.43          2.03         0.94 o
   4  11   9          3.21          4.76         0.92 o
   5  11   9         11.13         10.22         1.06 o
  -4  12   9          4.10          7.14         1.07 o
  -3  12   9         23.02         21.27         1.82 o
  -2  12   9        210.49        206.70        10.92 o
  -1  12   9        260.02        257.98        22.26 o
   0  12   9          0.00         -0.18         0.32 o
   1  12   9         45.98         38.92         2.77 o
   2  12   9          2.06          1.33         1.02 o
   3  12   9         17.45         17.47         2.22 o
   4  12   9         22.41         22.99         2.43 o
   5  12   9         10.38         11.21         1.23 o
  -4  13   9         58.63         66.39         3.49 o
  -3  13   9          0.14          0.56         0.42 o
  -2  13   9         57.11         63.06         3.69 o
  -1  13   9         29.63         33.66         3.84 o
   0  13   9          0.01         -0.07         0.33 o
   1  13   9          0.15          1.48         0.89 o
   2  13   9          0.39          0.72         0.74 o
   3  13   9         73.96         72.63         6.08 o
   4  13   9          3.56          3.90         0.92 o
  -3  14   9         25.27         30.43         2.02 o
  -2  14   9         14.26         15.08         1.22 o
  -1  14   9          0.71          1.10         0.68 o
   0  14   9          1.29          0.49         0.31 o
   1  14   9          1.64          3.39         0.82 o
   2  14   9          0.03         -0.26         0.58 o
   3  14   9          5.05          5.14         1.05 o
   4  14   9          1.37          3.09         0.98 o
  -3  15   9         31.50         31.85         2.00 o
  -2  15   9          6.64          5.03         0.91 o
  -1  15   9         11.21          9.90         1.86 o
   0  15   9          0.02          0.03         0.35 o
   1  15   9          1.12          0.47         0.57 o
   2  15   9          0.74          0.03         0.49 o
   3  15   9          3.07          2.62         0.72 o
  -2  16   9         35.64         31.29         5.98 o
  -1  16   9        127.46        127.88        24.41 o
   0  16   9          0.01         -0.06         0.19 o
   1  16   9          1.17          0.95         0.35 o
   2  16   9          9.02         15.56         1.44 o
   3  16   9          0.61          1.94         0.74 o
   0  17   9          7.28          3.48         0.70 o
   1  17   9          0.61          0.38         0.24 o
  -2 -12  10         13.71          8.26         1.07 o
  -1 -12  10          0.01          0.02         0.33 o
   0 -12  10          0.34          0.45         0.52 o
   1 -12  10         48.37         60.35         5.85 o
   2 -12  10         88.18        104.24         6.31 o
  -2 -11  10          1.16          1.45         1.02 o
  -1 -11  10          0.00          0.52         0.63 o
   0 -11  10          4.24          2.55         1.06 o
   1 -11  10          8.37          5.49         1.34 o
   2 -11  10         14.25         20.56         2.41 o
   3 -11  10          7.44          5.98         0.90 o
  -3 -10  10          0.24         -0.26         0.48 o
  -2 -10  10          8.24          8.76         1.57 o
  -1 -10  10          2.14          1.49         0.88 o
   0 -10  10          2.73          5.28         1.11 o
   1 -10  10         15.97         21.45         3.04 o
   2 -10  10          0.77         -0.24         0.85 o
   3 -10  10          0.00         -0.10         0.20 o
  -3  -9  10          1.09          0.82         0.99 o
  -2  -9  10          6.35          4.81         1.32 o
  -1  -9  10          0.25          0.53         0.76 o
   0  -9  10          0.12          0.95         0.66 o
   1  -9  10          8.65          8.10         1.56 o
   2  -9  10          1.92          4.45         1.18 o
   3  -9  10          0.04          0.15         0.28 o
   4  -9  10         35.43         36.82         3.54 o
  -3  -8  10          0.00          0.29         0.61 o
  -2  -8  10         28.45         23.78         3.28 o
  -1  -8  10          0.00          0.35         0.40 o
   0  -8  10         19.60         13.61         1.72 o
   1  -8  10         42.20         45.26         4.13 o
   2  -8  10         71.08         71.21        13.83 o
   3  -8  10          0.75          0.66         0.44 o
   4  -8  10          4.72          6.91         1.09 o
  -3  -7  10          4.41          4.86         1.43 o
  -2  -7  10          0.39          0.96         0.87 o
  -1  -7  10          2.39          0.87         0.43 o
   0  -7  10         30.41         30.28         2.70 o
   1  -7  10          0.23         -0.12         0.51 o
   2  -7  10         22.08         22.02         2.68 o
   3  -7  10         52.42         46.28         2.98 o
   4  -7  10          9.76          6.66         1.19 o
   5  -7  10          7.19          5.08         1.08 o
  -4  -6  10         45.51         43.29         4.53 o
  -3  -6  10         10.45         15.69         2.67 o
  -2  -6  10         14.51         17.86         2.74 o
  -1  -6  10          0.98          0.78         0.40 o
   0  -6  10          0.00          0.09         0.39 o
   1  -6  10          0.25         -0.17         0.48 o
   2  -6  10         36.42         41.60         3.42 o
   3  -6  10        129.92        112.50        12.50 o
   4  -6  10         11.25          9.00         1.56 o
   5  -6  10          0.55          0.20         0.34 o
  -5  -5  10         38.83         26.23         2.47 o
  -4  -5  10         42.31         45.45         3.52 o
  -3  -5  10          1.50          0.70         0.43 o
  -2  -5  10         28.75         23.45         1.74 o
  -1  -5  10         10.67          5.11         0.63 o
   0  -5  10         85.28         95.39         5.76 o
   1  -5  10         74.46         61.94         5.99 o
   2  -5  10         96.43        107.95         7.42 o
   3  -5  10          2.40          2.33         0.53 o
   4  -5  10         17.14         12.20         1.89 o
   5  -5  10          0.01          0.32         0.48 o
  -5  -4  10          2.61          3.39         1.01 o
  -4  -4  10         67.65         75.53         5.34 o
  -3  -4  10          9.12         11.12         1.08 o
  -2  -4  10        189.63        219.11        12.84 o
  -1  -4  10         91.43         80.39         6.34 o
   0  -4  10         13.05         16.72         0.84 o
   1  -4  10          2.25          2.88         0.41 o
   2  -4  10          0.22          0.23         0.30 o
   3  -4  10         53.81         40.81         4.83 o
   4  -4  10         20.93         21.52         2.34 o
   5  -4  10          8.30          7.13         0.93 o
  -6  -3  10          1.56          3.22         0.96 o
  -5  -3  10          3.93          4.78         1.19 o
  -4  -3  10          1.39          3.64         1.15 o
  -3  -3  10          9.58          9.56         1.30 o
  -2  -3  10         72.16         77.32         4.60 o
  -1  -3  10          3.94          5.93         0.74 o
   0  -3  10          8.47         10.54         0.63 o
   1  -3  10          4.42          3.84         0.34 o
   2  -3  10        165.63        164.81         8.63 o
   3  -3  10         82.42         77.39         5.12 o
   4  -3  10         87.84         87.84         5.16 o
   5  -3  10          2.63          3.27         0.57 o
   6  -3  10          0.44          3.41         1.13 o
  -6  -2  10         12.31         12.69         2.19 o
  -5  -2  10         38.74         42.10         4.84 o
  -4  -2  10         38.81         42.09         2.92 o
  -3  -2  10          0.41          0.26         0.40 o
  -2  -2  10         29.91         34.54         2.91 o
  -1  -2  10          3.36          5.77         0.67 o
   0  -2  10         60.62         61.10         1.92 o
   1  -2  10          4.24          5.21         0.39 o
   2  -2  10         15.99         20.49         0.92 o
   3  -2  10         49.58         43.39         3.98 o
   4  -2  10          3.10          3.92         0.88 o
   5  -2  10          4.27          5.97         0.86 o
   6  -2  10         11.78         14.26         1.50 o
  -6  -1  10          5.42          2.19         1.52 o
  -5  -1  10         45.18         52.66         6.01 o
  -4  -1  10         59.22         82.57         7.66 o
  -3  -1  10         11.96         12.85         1.33 o
  -2  -1  10        150.97        177.27         7.80 o
  -1  -1  10         51.42         34.83         1.22 o
   0  -1  10         43.90         49.76         1.23 o
   1  -1  10         14.30         12.65         0.57 o
   2  -1  10         14.33         12.36         0.70 o
   3  -1  10          5.88          4.25         0.79 o
   4  -1  10        104.12        119.25         6.73 o
   5  -1  10          1.59          1.30         0.53 o
   6  -1  10          1.33          2.50         0.37 o
  -6   0  10          4.00          1.86         1.02 o
  -5   0  10          0.05         -0.02         0.69 o
  -4   0  10        188.34        234.56        16.78 o
  -3   0  10         24.68         28.52         2.45 o
  -2   0  10         42.14         70.14         3.79 o
  -1   0  10          4.27          2.72         0.24 o
   0   0  10          2.87          2.46         0.22 o
   1   0  10          5.11          4.41         0.28 o
   2   0  10          2.71          2.67         0.61 o
   3   0  10        162.26        150.52         7.86 o
   4   0  10          1.93          2.10         1.66 o
   5   0  10         10.20         11.24         1.17 o
   6   0  10          1.00          1.39         0.39 o
  -6   1  10          0.02          0.11         0.28 o
  -5   1  10         85.49         99.05         7.22 o
  -4   1  10          0.19          0.44         0.63 o
  -3   1  10         57.41         70.58         4.28 o
  -2   1  10         41.27         42.54         1.90 o
  -1   1  10          5.86          7.21         0.38 o
   0   1  10          0.03          1.22         0.25 o
   1   1  10          1.89          2.73         0.36 o
   2   1  10        140.21        160.87         4.52 o
   3   1  10         55.83         42.14         3.34 o
   4   1  10         76.41         81.42         6.83 o
   5   1  10         47.24         50.83         5.02 o
   6   1  10          0.05          0.39         0.26 o
  -6   2  10          0.56          0.16         0.27 o
  -5   2  10        110.95         98.98         9.11 o
  -4   2  10         89.52         93.87        11.20 o
  -3   2  10         14.30         13.63         1.16 o
  -2   2  10         48.32         46.76         1.46 o
  -1   2  10          7.15          4.90         0.23 o
   0   2  10        688.16        735.74        15.48 o
   1   2  10         27.50         22.32         1.06 o
   2   2  10          2.79          1.97         0.38 o
   3   2  10          3.79          3.87         0.89 o
   4   2  10          8.57         11.45         1.81 o
   5   2  10         81.91         71.82         5.83 o
   6   2  10          2.94          1.75         0.33 o
  -6   3  10         15.14         22.21         1.88 o
  -5   3  10          2.70          3.16         0.64 o
  -4   3  10         31.71         34.28         4.36 o
  -3   3  10         23.86         14.09         0.94 o
  -2   3  10         62.20         60.50         1.70 o
  -1   3  10          0.53          0.12         0.11 o
   0   3  10        114.21        113.85         2.31 o
   1   3  10          0.57          1.43         0.13 o
   2   3  10          7.06          5.62         0.29 o
   3   3  10         24.36         26.08         2.14 o
   4   3  10         46.63         45.83         2.22 o
   5   3  10        158.89        123.24         8.81 o
   6   3  10          0.81          0.38         0.20 o
  -6   4  10          0.12          0.44         0.32 o
  -5   4  10          0.99          1.51         0.56 o
  -4   4  10         98.54        143.01         8.03 o
  -3   4  10        297.97        254.00        16.07 o
  -2   4  10          7.91          6.93         0.39 o
  -1   4  10          0.63          1.98         0.19 o
   0   4  10         36.39         35.34         0.72 o
   1   4  10          0.11          1.21         0.15 o
   2   4  10          5.74          5.35         0.31 o
   3   4  10         45.83         45.25         1.96 o
   4   4  10          0.11          0.53         0.27 o
   5   4  10         10.56          7.92         0.76 o
   6   4  10          0.01          0.09         0.19 o
  -6   5  10          5.77         10.52         0.82 o
  -5   5  10         15.75         11.78         1.22 o
  -4   5  10          2.08          0.63         0.47 o
  -3   5  10         15.31         10.58         0.96 o
  -2   5  10          2.45          1.81         0.38 o
  -1   5  10          0.93          0.67         0.18 o
   0   5  10          0.98          2.20         0.31 o
   1   5  10          8.43          5.53         0.35 o
   2   5  10         34.45         48.00         1.38 o
   3   5  10         12.85         10.98         0.68 o
   4   5  10         56.34         50.14         2.20 o
   5   5  10          5.07          8.00         0.98 o
   6   5  10          6.33          2.85         0.37 o
  -6   6  10          5.97          6.08         0.98 o
  -5   6  10          2.12          3.12         0.53 o
  -4   6  10         74.31         66.75         5.10 o
  -3   6  10          0.87          4.30         3.47 o
  -2   6  10          0.35          0.58         0.31 o
  -1   6  10          2.04          0.75         0.21 o
   0   6  10        121.99        109.12         2.90 o
   1   6  10         11.35          9.42         0.47 o
   2   6  10         64.74         74.16         2.32 o
   3   6  10          0.15          0.03         0.20 o
   4   6  10         53.13         62.33         2.30 o
   5   6  10         88.41         89.25         5.20 o
   6   6  10          5.25          5.33         0.57 o
  -5   7  10          0.33          0.27         0.29 o
  -4   7  10         18.87         13.58         1.20 o
  -3   7  10         72.74         54.68         3.02 o
  -2   7  10         23.25         10.77         1.30 o
  -1   7  10          1.11          1.26         0.29 o
   0   7  10          5.08          6.35         0.80 o
   1   7  10          2.03          2.18         0.34 o
   2   7  10         69.32         85.46         2.68 o
   3   7  10          9.48          7.75         0.59 o
   4   7  10         21.71         25.05         1.69 o
   5   7  10          1.38          0.67         0.37 o
   6   7  10          4.16          2.99         0.37 o
  -5   8  10          6.90          7.83         2.35 o
  -4   8  10         36.26         37.29         3.14 o
  -3   8  10         66.54         58.19         3.83 o
  -2   8  10         71.00         75.93         4.44 o
  -1   8  10          3.77          2.53         0.63 o
   0   8  10         35.31         32.16         1.14 o
   1   8  10        115.40         98.59         5.57 o
   2   8  10        149.60        157.88         6.36 o
   3   8  10         54.07         47.47         2.45 o
   4   8  10          0.00          0.39         0.32 o
   5   8  10          0.37          0.31         0.31 o
   6   8  10          5.69          6.41         0.57 o
  -5   9  10          0.42          0.18         0.26 o
  -4   9  10         16.70         17.40         2.01 o
  -3   9  10          1.46          0.69         0.57 o
  -2   9  10         18.17         20.05         1.87 o
  -1   9  10          5.15          3.98         0.74 o
   0   9  10        165.79        143.70         7.32 o
   1   9  10         92.98         84.20         4.44 o
   2   9  10         71.62         83.88         4.78 o
   3   9  10          6.46          6.25         0.95 o
   4   9  10          8.40          8.11         1.08 o
   5   9  10          3.80          3.40         0.75 o
   6   9  10         15.07         15.57         2.56 o
  -5  10  10          2.79          3.90         0.70 o
  -4  10  10         58.29         62.44         3.69 o
  -3  10  10          3.70          4.51         0.88 o
  -2  10  10          9.37          6.95         1.26 o
  -1  10  10         19.23         22.84         1.96 o
   0  10  10         28.73         38.28         2.48 o
   1  10  10          4.92          4.14         0.74 o
   2  10  10         18.25         22.39         1.59 o
   3  10  10          4.68          6.53         1.00 o
   4  10  10          3.43          6.40         0.98 o
   5  10  10         81.26         81.61         4.43 o
  -4  11  10         25.89         21.65         1.80 o
  -3  11  10        158.97        164.69         9.18 o
  -2  11  10         20.57         24.86         2.04 o
  -1  11  10          0.12          0.31         0.38 o
   0  11  10          0.64          0.73         0.36 o
   1  11  10          2.86          4.32         0.69 o
   2  11  10          0.51          2.17         0.53 o
   3  11  10         67.62         71.88         5.70 o
   4  11  10         10.40         12.35         1.91 o
   5  11  10          6.94          6.58         1.05 o
  -4  12  10          4.83          3.18         0.66 o
  -3  12  10         23.87         26.18         2.07 o
  -2  12  10         14.77         15.07         1.48 o
  -1  12  10          0.35          0.41         0.37 o
   0  12  10          0.00          0.44         0.37 o
   1  12  10          0.33          0.32         0.35 o
   2  12  10         12.60         15.32         1.88 o
   3  12  10          1.04          2.93         0.96 o
   4  12  10          1.39          2.66         1.01 o
   5  12  10          2.30          3.36         0.69 o
  -4  13  10         23.27         24.52         1.51 o
  -3  13  10          0.90          0.58         0.45 o
  -2  13  10          2.04          4.62         0.83 o
  -1  13  10         41.32         39.86         6.70 o
   0  13  10          1.07          2.82         0.59 o
   1  13  10          5.48          3.62         0.63 o
   2  13  10          7.42          8.44         1.37 o
   3  13  10          0.00          0.28         0.55 o
   4  13  10          0.51          0.85         0.64 o
  -3  14  10         22.40         21.35         1.55 o
  -2  14  10         17.97         19.37         2.03 o
  -1  14  10          0.50          0.26         0.45 o
   0  14  10         16.99         16.02         1.76 o
   1  14  10          4.77          5.06         1.04 o
   2  14  10          5.95          7.31         1.21 o
   3  14  10          0.00          0.42         0.53 o
   4  14  10          0.07          0.29         0.43 o
  -2  15  10         44.19         40.92         7.22 o
  -1  15  10          0.02          0.09         0.35 o
   0  15  10          0.64          0.58         0.41 o
   1  15  10          1.78          1.60         0.55 o
   2  15  10         11.97         12.19         1.44 o
   3  15  10          8.39          5.95         0.97 o
  -2  16  10          2.20          0.67         0.47 o
  -1  16  10          8.35          7.87         1.10 o
   0  16  10          6.80          9.48         1.51 o
   1  16  10          3.28          2.33         1.11 o
   2  16  10         29.19         37.82         3.61 o
   0  17  10          1.78          5.09         0.85 o
   1  17  10          0.01          0.31         0.43 o
  -1 -12  11          0.60          0.17         0.45 o
   0 -12  11          0.69          0.11         0.55 o
   1 -12  11         14.92         18.80         1.74 o
  -2 -11  11          6.08          6.36         1.22 o
  -1 -11  11          0.95          0.91         0.51 o
   0 -11  11          0.23         -0.02         0.44 o
   1 -11  11          8.75          7.48         1.32 o
   2 -11  11         29.43         31.80         2.60 o
  -3 -10  11          0.30          0.20         0.39 o
  -2 -10  11          1.73          1.00         0.85 o
  -1 -10  11          6.15          6.13         2.21 o
   0 -10  11          8.78         13.41         1.85 o
   1 -10  11         12.92          7.69         1.53 o
   2 -10  11         16.35         11.35         1.58 o
   3 -10  11          3.77          3.55         0.66 o
  -3  -9  11          4.14          2.23         0.96 o
  -2  -9  11          8.43         11.21         1.93 o
  -1  -9  11          3.20          0.84         0.80 o
   0  -9  11          3.20          1.83         1.06 o
   1  -9  11          0.00          0.18         0.62 o
   2  -9  11          2.93          1.88         0.88 o
   3  -9  11         34.95         26.40         4.20 o
  -3  -8  11         14.21         13.72         3.27 o
  -2  -8  11          0.06          0.21         0.68 o
  -1  -8  11          0.22          0.58         0.79 o
   0  -8  11          2.75          2.59         0.80 o
   1  -8  11         65.40         76.94         6.79 o
   2  -8  11         24.32         23.56         2.78 o
   3  -8  11          8.02         10.39         1.04 o
   4  -8  11         11.55         13.80         1.42 o
  -4  -7  11          5.89          5.14         1.09 o
  -3  -7  11          0.47          0.45         0.76 o
  -2  -7  11          0.13         -0.02         0.61 o
  -1  -7  11         14.89         15.13         2.62 o
   0  -7  11          0.54          1.44         0.64 o
   1  -7  11          0.39          2.13         0.91 o
   2  -7  11         53.25         54.78        11.73 o
   3  -7  11         13.51         13.27         1.17 o
   4  -7  11          2.48          2.69         0.94 o
  -4  -6  11          0.13          0.36         0.69 o
  -3  -6  11          0.28          1.49         1.05 o
  -2  -6  11          7.76          5.55         1.63 o
  -1  -6  11         26.38         35.38         4.39 o
   0  -6  11         17.56         26.25         2.56 o
   1  -6  11         25.37         28.56         3.01 o
   2  -6  11          0.02         -0.04         0.33 o
   3  -6  11          8.27          7.60         0.90 o
   4  -6  11          0.06          0.10         0.48 o
   5  -6  11          2.62          6.35         0.71 o
  -5  -5  11         13.92          9.98         1.56 o
  -4  -5  11          0.73          0.39         0.38 o
  -3  -5  11          0.01          0.03         0.44 o
  -2  -5  11         70.83         77.02         8.23 o
  -1  -5  11         56.03         54.77         6.01 o
   0  -5  11          0.08          0.12         0.47 o
   1  -5  11          3.64          5.51         1.06 o
   2  -5  11         17.07         11.32         1.50 o
   3  -5  11          2.37          2.71         0.94 o
   4  -5  11         28.79         25.62         2.84 o
   5  -5  11          3.33          3.43         0.64 o
  -5  -4  11         14.63         15.91         1.92 o
  -4  -4  11         51.52         44.44         3.52 o
  -3  -4  11         32.54         31.58         2.50 o
  -2  -4  11          2.88          2.37         0.64 o
  -1  -4  11          0.20          0.23         0.38 o
   0  -4  11         12.52         17.04         1.19 o
   1  -4  11         31.95         33.66         1.80 o
   2  -4  11          0.24          0.08         0.29 o
   3  -4  11         22.25         14.45         1.40 o
   4  -4  11          3.32          1.77         0.51 o
   5  -4  11          0.67          0.82         0.33 o
  -5  -3  11          2.73          1.53         1.09 o
  -4  -3  11          2.53          1.19         0.69 o
  -3  -3  11         24.21         26.48         2.10 o
  -2  -3  11          8.17          7.58         2.63 o
  -1  -3  11          3.28          3.17         0.69 o
   0  -3  11         66.30         48.94         3.99 o
   1  -3  11        328.57        343.57        14.87 o
   2  -3  11          9.02          7.58         0.71 o
   3  -3  11          3.17          2.52         0.65 o
   4  -3  11          1.62          0.73         0.47 o
   5  -3  11          1.04          1.43         0.47 o
  -6  -2  11          8.16          6.85         1.32 o
  -5  -2  11          3.80          3.35         1.08 o
  -4  -2  11          2.69          2.51         0.68 o
  -3  -2  11          3.82          2.51         0.70 o
  -2  -2  11         21.02         17.97         1.53 o
  -1  -2  11        284.00        303.66        15.84 o
   0  -2  11          6.83          3.21         0.28 o
   1  -2  11         12.25          9.49         0.78 o
   2  -2  11          0.01          0.04         0.23 o
   3  -2  11         16.60         12.33         1.31 o
   4  -2  11          3.85          2.40         0.62 o
   5  -2  11          2.55          3.34         0.59 o
   6  -2  11          1.56          0.57         0.46 o
  -6  -1  11          0.38          0.56         0.72 o
  -5  -1  11         16.39         19.28         2.84 o
  -4  -1  11          1.66          1.78         1.11 o
  -3  -1  11        103.67        116.00         6.42 o
  -2  -1  11         20.54         18.70         1.56 o
  -1  -1  11          1.99          4.21         0.82 o
   0  -1  11         12.53         11.49         0.49 o
   1  -1  11         13.17         12.51         0.68 o
   2  -1  11          6.38          5.98         0.55 o
   3  -1  11         23.24         24.47         2.02 o
   4  -1  11          0.87          0.61         0.54 o
   5  -1  11          0.01         -0.17         0.35 o
   6  -1  11          1.14          0.21         0.34 o
  -6   0  11          2.54          1.12         0.80 o
  -5   0  11         21.47         30.85         4.12 o
  -4   0  11         25.49         26.77         3.45 o
  -3   0  11          2.73          3.38         1.00 o
  -2   0  11          0.30          0.96         0.52 o
  -1   0  11          2.71          4.29         0.50 o
   0   0  11         25.43         23.10         0.80 o
   1   0  11         26.00         17.83         0.68 o
   2   0  11          0.74          1.21         0.47 o
   3   0  11         39.54         38.09         3.64 o
   4   0  11          0.43          0.65         0.49 o
   5   0  11          1.52          1.32         0.60 o
   6   0  11          0.19          0.23         0.22 o
  -6   1  11          0.59          0.61         0.73 o
  -5   1  11          4.05          7.62         1.31 o
  -4   1  11          0.11          0.37         0.64 o
  -3   1  11          5.00          6.19         1.10 o
  -2   1  11          0.00          0.20         0.39 o
  -1   1  11         57.46         50.81         1.43 o
   0   1  11         59.33         52.85         1.66 o
   1   1  11         76.19         94.66         2.02 o
   2   1  11          1.59          0.96         0.44 o
   3   1  11          1.76          2.39         0.80 o
   4   1  11         42.68         31.31         3.05 o
   5   1  11         18.01         24.22         2.02 o
   6   1  11          0.32          0.05         0.23 o
  -6   2  11          1.90          1.88         0.94 o
  -5   2  11          0.00         -0.17         0.53 o
  -4   2  11         19.85         15.41         2.56 o
  -3   2  11          6.36          5.00         0.97 o
  -2   2  11          4.94          3.65         0.35 o
  -1   2  11         74.03         60.07         1.66 o
   0   2  11          0.11          0.46         0.13 o
   1   2  11          4.61          4.56         0.26 o
   2   2  11          8.86          6.16         0.99 o
   3   2  11         56.61         68.77         5.00 o
   4   2  11        136.38        124.36         8.93 o
   5   2  11          0.39          0.55         0.39 o
   6   2  11          0.64          0.28         0.24 o
  -6   3  11          0.02          0.33         0.47 o
  -5   3  11          2.65          0.74         0.37 o
  -4   3  11        101.62         86.68        12.57 o
  -3   3  11         12.25         11.61         1.23 o
  -2   3  11          2.70          1.95         0.21 o
  -1   3  11         25.56         28.58         0.82 o
   0   3  11          3.76          4.77         0.26 o
   1   3  11        144.53        128.49         2.64 o
   2   3  11          4.97          3.54         0.63 o
   3   3  11         17.85         12.42         1.34 o
   4   3  11          3.06          2.75         0.65 o
   5   3  11         12.39         13.92         1.56 o
   6   3  11          2.31          6.40         0.91 o
  -6   4  11          0.09          0.06         0.36 o
  -5   4  11         29.37         29.46         2.60 o
  -4   4  11         17.35         17.20         2.09 o
  -3   4  11          7.64          9.12         1.00 o
  -2   4  11          1.82          1.03         0.31 o
  -1   4  11         97.05        113.79         2.49 o
   0   4  11         70.69         55.01         1.45 o
   1   4  11         45.52         34.87         0.93 o
   2   4  11          1.24          0.90         0.18 o
   3   4  11          0.88          0.52         0.24 o
   4   4  11          7.29          6.50         0.67 o
   5   4  11          0.68          0.19         0.23 o
   6   4  11          0.12          0.04         0.31 o
  -6   5  11          0.27          0.31         0.42 o
  -5   5  11          4.59          3.94         1.15 o
  -4   5  11          7.18          7.21         1.16 o
  -3   5  11        145.82        127.80         7.06 o
  -2   5  11          0.00          0.18         0.26 o
  -1   5  11          5.79          1.60         0.27 o
   0   5  11         16.45         13.27         0.48 o
   1   5  11          3.72          2.81         0.32 o
   2   5  11          3.10          4.04         0.38 o
   3   5  11          0.11          1.83         0.77 o
   4   5  11         13.98          7.65         0.59 o
   5   5  11          6.33          8.85         0.65 o
   6   5  11         10.77          5.85         0.86 o
  -5   6  11          4.01          1.80         0.40 o
  -4   6  11          3.03          3.68         0.52 o
  -3   6  11          6.09         11.05         1.48 o
  -2   6  11         12.61         12.41         0.93 o
  -1   6  11          8.33         13.06         0.91 o
   0   6  11          0.09          0.19         0.13 o
   1   6  11         11.73          9.38         0.55 o
   2   6  11          3.35          2.92         0.35 o
   3   6  11         27.26         25.86         1.28 o
   4   6  11          3.78          5.23         0.48 o
   5   6  11          3.91          3.68         0.54 o
   6   6  11          3.55          4.36         0.38 o
  -5   7  11          2.75          4.15         0.56 o
  -4   7  11         19.38         12.92         1.76 o
  -3   7  11          0.46          0.05         0.31 o
  -2   7  11          0.00          0.17         0.28 o
  -1   7  11          5.01          5.60         0.60 o
   0   7  11          2.14          8.32         0.42 o
   1   7  11         66.47         74.72         3.07 o
   2   7  11          0.92          1.24         0.29 o
   3   7  11         47.22         45.10         1.80 o
   4   7  11          0.15          0.00         0.22 o
   5   7  11          1.60          1.13         0.43 o
   6   7  11          3.43          1.61         0.37 o
  -5   8  11          8.28          9.35         1.37 o
  -4   8  11          1.51          1.34         0.58 o
  -3   8  11          3.17          6.31         1.05 o
  -2   8  11         40.43         34.33         2.47 o
  -1   8  11        311.57        301.35        14.42 o
   0   8  11          4.09          2.09         0.29 o
   1   8  11          9.68         10.56         0.79 o
   2   8  11          5.60          4.38         0.54 o
   3   8  11         89.81         90.82         4.29 o
   4   8  11          6.02          4.40         0.59 o
   5   8  11          8.75          9.81         0.85 o
   6   8  11          3.83          6.60         1.10 o
  -5   9  11          0.39          0.31         0.25 o
  -4   9  11          3.73          3.19         0.81 o
  -3   9  11         71.23         60.68         4.44 o
  -2   9  11          0.85         -0.04         0.38 o
  -1   9  11         14.07         14.39         1.49 o
   0   9  11          8.44          8.83         1.49 o
   1   9  11         59.58         58.86         3.10 o
   2   9  11         23.36         18.78         1.54 o
   3   9  11          2.16          3.81         0.56 o
   4   9  11         42.13         34.33         2.42 o
   5   9  11          0.59          0.97         0.44 o
  -5  10  11         11.68         14.37         1.31 o
  -4  10  11          0.01         -0.03         0.37 o
  -3  10  11         11.01         15.47         1.53 o
  -2  10  11         20.02         22.83         2.06 o
  -1  10  11          0.09          0.06         0.38 o
   0  10  11          5.60          5.48         1.12 o
   1  10  11        204.10        213.04        11.05 o
   2  10  11         75.86         71.55         3.92 o
   3  10  11          0.00         -0.02         0.48 o
   4  10  11          0.01          0.04         0.37 o
   5  10  11         13.37         16.57         1.73 o
  -4  11  11         24.85         27.85         1.83 o
  -3  11  11          0.08          0.25         0.44 o
  -2  11  11         11.92         12.20         1.40 o
  -1  11  11        189.32        198.62        16.43 o
   0  11  11         23.69         33.93         3.06 o
   1  11  11        286.98        316.24        15.00 o
   2  11  11          5.32          3.86         0.68 o
   3  11  11         48.30         48.54         4.18 o
   4  11  11          0.23         -0.42         0.56 o
   5  11  11         12.92         17.63         1.64 o
  -4  12  11          5.36          6.14         0.80 o
  -3  12  11         23.56         33.86         2.31 o
  -2  12  11         17.13         18.37         1.58 o
  -1  12  11        186.41        186.26        19.65 o
   0  12  11          0.94          0.33         0.52 o
   1  12  11          0.70          0.39         0.37 o
   2  12  11          0.01          0.42         0.56 o
   3  12  11         19.60         20.37         2.64 o
   4  12  11         10.87         12.15         1.90 o
   5  12  11          3.48          4.10         0.69 o
  -3  13  11         25.76         31.41         2.10 o
  -2  13  11          5.34          7.02         1.04 o
  -1  13  11         66.72         75.38         5.32 o
   0  13  11          3.69          6.07         1.10 o
   1  13  11          6.56          6.56         0.93 o
   2  13  11          0.13          0.37         0.53 o
   3  13  11         14.96         11.46         1.60 o
   4  13  11          1.82          1.57         0.65 o
  -3  14  11         31.80         29.95         1.80 o
  -2  14  11          6.37          8.04         1.22 o
  -1  14  11         15.21         20.01         1.95 o
   0  14  11          0.63          1.01         0.65 o
   1  14  11          3.91          5.38         1.05 o
   2  14  11         11.84         15.33         1.70 o
   3  14  11          1.27          1.09         0.87 o
   4  14  11          5.15          6.11         0.91 o
  -2  15  11          1.91          1.03         0.41 o
  -1  15  11          0.01          0.30         0.39 o
   0  15  11         50.74         47.35        12.47 o
   1  15  11          3.67          4.41         0.71 o
   2  15  11          1.16          0.59         0.49 o
   3  15  11          0.04          0.49         0.46 o
  -1  16  11          1.07          0.38         0.30 o
   1  16  11          1.64          0.11         0.22 o
   2  16  11          0.00          0.10         0.32 o
  -1 -11  12          7.35         10.25         1.58 o
   0 -11  12          1.12          0.50         0.42 o
   1 -11  12          4.04          1.17         0.56 o
  -2 -10  12         29.12         24.41         2.96 o
  -1 -10  12          0.02          0.12         0.61 o
   0 -10  12          7.42         10.70         1.96 o
   1 -10  12          0.48          0.91         0.59 o
   2 -10  12          4.74          3.62         0.80 o
  -3  -9  12          6.03          4.64         1.14 o
  -2  -9  12          0.68          0.71         0.86 o
  -1  -9  12          0.92          1.46         1.01 o
   0  -9  12          1.56          0.53         0.58 o
   1  -9  12          0.99          2.11         0.88 o
   2  -9  12         16.00         29.83         2.78 o
   3  -9  12          4.98          0.88         0.33 o
  -3  -8  12          0.36          0.59         0.81 o
  -2  -8  12          1.27          1.03         1.33 o
  -1  -8  12          1.78          2.08         1.58 o
   0  -8  12         30.05         53.91         6.18 o
   1  -8  12          0.45          0.16         0.72 o
   2  -8  12          0.00          0.39         0.54 o
   3  -8  12          3.15          3.18         0.74 o
  -3  -7  12          8.38          5.87         1.91 o
  -2  -7  12         23.54         12.74        10.54 o
  -1  -7  12          2.86          2.87         1.83 o
   0  -7  12          1.60          1.13         0.67 o
   1  -7  12          3.41          6.13         1.34 o
   2  -7  12          9.99         12.86         1.71 o
   3  -7  12          1.60          0.59         0.31 o
   4  -7  12          1.20          1.29         0.48 o
  -4  -6  12          2.98          2.31         0.99 o
  -3  -6  12         53.57         45.71         3.68 o
  -2  -6  12         58.02         55.77         6.28 o
  -1  -6  12          0.01         -0.08         0.68 o
   0  -6  12          0.44          1.32         0.68 o
   1  -6  12          0.37          0.34         0.59 o
   2  -6  12         97.39        100.60         7.25 o
   3  -6  12         13.13         12.41         2.10 o
   4  -6  12         13.61         14.99         1.53 o
  -4  -5  12          0.22          0.81         0.39 o
  -3  -5  12          1.34          0.46         0.37 o
  -2  -5  12         16.07          7.29         6.89 o
  -1  -5  12          2.27          4.00         2.02 o
   0  -5  12        196.50        238.92        15.13 o
   1  -5  12          1.70          5.52         1.16 o
   2  -5  12        235.43        242.75        12.28 o
   3  -5  12          0.04         -0.13         0.62 o
   4  -5  12          0.96          3.39         0.84 o
   5  -5  12          1.25          1.17         0.42 o
  -5  -4  12          6.15          5.14         0.90 o
  -4  -4  12          8.35         12.73         1.70 o
  -3  -4  12         10.15         12.74         1.26 o
  -2  -4  12         12.62         11.22         1.21 o
  -1  -4  12         11.68         13.34         1.36 o
   0  -4  12        351.84        365.58        17.39 o
   1  -4  12          4.49          4.79         0.56 o
   2  -4  12          7.61         10.15         0.86 o
   3  -4  12          1.38         -0.37         0.43 o
   4  -4  12         32.69         43.52         5.66 o
   5  -4  12          0.66          0.44         0.39 o
  -5  -3  12          1.90          1.54         0.76 o
  -4  -3  12          3.36          3.45         0.92 o
  -3  -3  12          3.49          5.18         0.89 o
  -2  -3  12         19.67         16.92         1.57 o
  -1  -3  12          1.71          1.98         0.63 o
   0  -3  12         19.89         29.71         1.96 o
   1  -3  12          0.03          0.87         0.33 o
   2  -3  12         72.37         81.55         4.14 o
   3  -3  12          9.49          6.31         1.31 o
   4  -3  12          0.14          1.75         0.53 o
   5  -3  12          7.43          7.02         1.31 o
  -5  -2  12         18.12         20.80         2.57 o
  -4  -2  12         32.98         42.64         4.09 o
  -3  -2  12          1.73          1.68         0.63 o
  -2  -2  12         31.88         33.99         2.53 o
  -1  -2  12          0.26          0.45         0.48 o
   0  -2  12         21.83         22.32         1.35 o
   1  -2  12         39.29         44.53         2.12 o
   2  -2  12          2.35          2.24         0.41 o
   3  -2  12          9.38         11.53         1.68 o
   4  -2  12          3.10          2.14         0.59 o
   5  -2  12          1.57          1.05         0.40 o
  -5  -1  12         18.20         18.42         2.60 o
  -4  -1  12         10.64         14.50         2.01 o
  -3  -1  12          0.06          0.23         0.46 o
  -2  -1  12         61.09         65.03         4.00 o
  -1  -1  12         78.29         76.12         4.78 o
   0  -1  12         85.04         83.59         3.01 o
   1  -1  12         50.40         54.73         2.51 o
   2  -1  12          0.60          2.70         1.41 o
   3  -1  12          4.18          4.96         0.91 o
   4  -1  12          7.13          8.10         1.08 o
   5  -1  12          2.43          1.54         0.48 o
  -5   0  12          2.79          5.10         1.16 o
  -4   0  12         10.08         12.18         2.26 o
  -3   0  12         45.51         52.26         3.91 o
  -2   0  12        104.56        129.09         6.80 o
  -1   0  12         55.98         58.25         3.75 o
   0   0  12          0.00          0.50         0.22 o
   1   0  12          0.06          0.38         0.25 o
   2   0  12         18.65         18.74         1.57 o
   3   0  12          1.68          1.07         0.54 o
   4   0  12          0.37         -0.07         0.42 o
   5   0  12          1.10          1.15         0.43 o
   6   0  12          1.98          3.44         0.49 o
  -5   1  12          0.88          1.63         0.73 o
  -4   1  12         41.20         41.57         4.13 o
  -3   1  12         24.54         24.25         2.39 o
  -2   1  12        145.72        159.62         8.39 o
  -1   1  12          9.18          7.78         0.56 o
   0   1  12          3.20          4.34         0.36 o
   1   1  12          1.36          1.51         0.25 o
   2   1  12         16.15         28.08         2.15 o
   3   1  12         26.49         21.47         1.86 o
   4   1  12         11.23          7.76         1.08 o
   5   1  12          0.14          0.29         0.32 o
   6   1  12          2.65          6.80         0.78 o
  -5   2  12          1.48          2.52         0.85 o
  -4   2  12         45.94         53.91         5.60 o
  -3   2  12          1.96          2.21         0.77 o
  -2   2  12          7.42          5.29         0.63 o
  -1   2  12          0.53          0.75         0.32 o
   0   2  12        268.27        244.46         5.77 o
   1   2  12         61.26         65.03         3.12 o
   2   2  12         68.80         72.57         3.37 o
   3   2  12          3.65          2.67         1.33 o
   4   2  12          6.78          9.57         1.09 o
   5   2  12          2.52          3.17         0.62 o
   6   2  12          0.58          0.21         0.32 o
  -5   3  12          3.56          2.87         0.91 o
  -4   3  12          3.85          5.88         1.87 o
  -3   3  12          2.58          5.14         2.66 o
  -2   3  12          0.11          3.47         1.53 o
  -1   3  12         46.29         52.95         2.34 o
   0   3  12       1710.20       1664.18        45.27 o
   1   3  12          3.68          2.60         0.27 o
   2   3  12         31.36         34.73         2.21 o
   3   3  12         15.12         17.07         1.54 o
   4   3  12          9.83          9.74         1.24 o
   5   3  12          1.37          1.62         0.73 o
   6   3  12          3.05          2.23         0.77 o
  -5   4  12          4.16          4.40         0.96 o
  -4   4  12          8.39          4.90         0.72 o
  -3   4  12         32.13         23.94         2.56 o
  -2   4  12        232.65        231.53         9.69 o
  -1   4  12          5.55          7.03         0.79 o
   0   4  12         16.34         14.54         0.74 o
   1   4  12          1.41          2.84         0.51 o
   2   4  12         20.13         26.45         2.26 o
   3   4  12          4.52          5.06         0.81 o
   4   4  12         71.66         65.04         4.02 o
   5   4  12          1.29          1.51         0.52 o
   6   4  12          0.16          0.36         0.41 o
  -5   5  12          4.18          5.02         1.42 o
  -4   5  12          0.00          1.78         0.53 o
  -3   5  12          9.49          7.30         0.72 o
  -2   5  12         15.17          9.74         0.80 o
  -1   5  12          5.72          4.86         0.77 o
   0   5  12         35.47         41.17         2.23 o
   1   5  12          2.16          2.83         0.30 o
   2   5  12        362.34        378.58        13.25 o
   3   5  12         56.93         47.36         3.80 o
   4   5  12         18.66         14.62         1.05 o
   5   5  12          0.42         -0.10         0.33 o
   6   5  12          2.56          3.41         0.58 o
  -5   6  12         20.89         15.39         0.96 o
  -4   6  12          2.16          1.86         0.53 o
  -3   6  12          0.30          0.08         0.29 o
  -2   6  12          1.84          5.15         0.61 o
  -1   6  12         27.46         27.34         1.46 o
   0   6  12          7.00          8.76         1.87 o
   1   6  12        199.88        193.27         8.24 o
   2   6  12         69.28         80.68         3.59 o
   3   6  12          0.23          0.05         0.20 o
   4   6  12         21.11         20.38         1.11 o
   5   6  12         18.60         12.95         1.63 o
   6   6  12          0.40         -0.08         0.25 o
  -5   7  12          0.05          0.02         0.20 o
  -4   7  12          0.15          0.26         0.27 o
  -3   7  12         26.09         24.91         1.92 o
  -2   7  12         36.62         30.76         1.72 o
  -1   7  12        113.31        116.48         4.74 o
   0   7  12        377.42        355.52        14.34 o
   1   7  12          0.14          0.68         0.34 o
   2   7  12          3.40          3.90         0.52 o
   3   7  12          0.01          0.14         0.22 o
   4   7  12         67.58         78.37         3.12 o
   5   7  12         30.09         26.74         3.04 o
  -5   8  12          1.45          1.06         0.42 o
  -4   8  12          5.88          6.08         0.76 o
  -3   8  12         41.45         29.00         2.41 o
  -2   8  12        240.48        223.32         9.18 o
  -1   8  12         26.81         27.97         1.61 o
   0   8  12        273.28        263.20        10.92 o
   1   8  12          0.20          1.74         0.41 o
   2   8  12        226.54        217.50         8.97 o
   3   8  12        129.69        123.58         5.97 o
   4   8  12         25.16         29.79         2.36 o
   5   8  12          5.13          5.83         0.56 o
  -5   9  12          0.95          3.15         0.68 o
  -4   9  12         24.57         28.75         2.05 o
  -3   9  12         27.42         27.17         2.39 o
  -2   9  12         47.07         41.77         2.88 o
  -1   9  12          2.74          4.33         1.15 o
   0   9  12         90.34        119.79         8.40 o
   1   9  12         65.94         57.92         3.16 o
   2   9  12        218.70        221.69        10.82 o
   3   9  12          7.75          9.00         1.02 o
   4   9  12          3.88          4.21         1.11 o
   5   9  12         13.51         15.99         1.99 o
  -4  10  12          0.22          0.24         0.38 o
  -3  10  12         14.79         19.81         1.72 o
  -2  10  12        137.10        149.08         9.45 o
  -1  10  12         31.55         26.47         2.53 o
   0  10  12         30.27         29.32         2.84 o
   1  10  12         12.53         15.16         1.64 o
   2  10  12         13.71         15.15         1.45 o
   3  10  12          1.25          0.53         0.69 o
   4  10  12          2.25          3.03         0.88 o
   5  10  12         21.18         18.04         1.67 o
  -4  11  12          0.10          0.59         0.35 o
  -3  11  12          0.02          0.44         0.44 o
  -2  11  12         88.36         82.78         4.61 o
  -1  11  12         55.85         53.45         6.01 o
   0  11  12         53.66         56.96         4.43 o
   1  11  12          2.03          1.82         0.51 o
   2  11  12          7.62          8.17         0.94 o
   3  11  12         32.87         26.76         3.22 o
   4  11  12          2.46          3.40         0.91 o
   5  11  12          5.16          4.53         2.81 o
  -4  12  12          3.58          6.34         0.73 o
  -3  12  12         14.52         12.47         1.27 o
  -2  12  12         11.27          9.11         1.04 o
  -1  12  12          2.98          4.54         1.03 o
   0  12  12         99.39        104.85         7.18 o
   1  12  12         41.22         39.52         2.36 o
   2  12  12        238.27        215.00         9.99 o
   3  12  12         87.22         88.87         6.31 o
   4  12  12          7.48          8.38         1.51 o
  -3  13  12          2.46          1.34         0.46 o
  -2  13  12          8.73          7.06         0.91 o
  -1  13  12         13.49         20.40         2.45 o
   0  13  12        304.34        310.48        19.00 o
   1  13  12         20.79         16.21         1.57 o
   2  13  12         74.62         79.47         5.46 o
   3  13  12          0.09          1.17         0.65 o
   4  13  12          0.53          1.32         0.57 o
  -3  14  12          0.55          0.65         0.40 o
  -2  14  12         41.47         44.96         7.62 o
  -1  14  12          0.86          1.90         0.74 o
   0  14  12         28.23         26.93         2.85 o
   1  14  12          8.93          5.41         0.67 o
   2  14  12         30.36         30.14         2.49 o
   3  14  12          6.86          7.67         1.35 o
  -2  15  12          0.02         -0.09         0.34 o
  -1  15  12          9.87          9.43         1.05 o
   0  15  12         46.27         56.00        10.21 o
   1  15  12          2.05          2.87         0.88 o
   2  15  12         45.73         60.30         5.28 o
   3  15  12         54.70         58.74         3.54 o
  -1  16  12          2.20          0.69         0.35 o
   2  16  12         48.52         48.95         9.63 o
  -2 -10  13          0.94          1.18         0.83 o
  -1 -10  13          2.53          6.53         2.15 o
   0 -10  13         11.85         16.55         4.73 o
   1 -10  13          0.14          0.30         0.45 o
  -2  -9  13          2.68          4.46         1.34 o
  -1  -9  13         11.91         14.83         2.44 o
   0  -9  13          1.94          1.60         0.65 o
   1  -9  13          9.51         29.83         2.68 o
   2  -9  13          1.02          0.83         0.46 o
  -3  -8  13         59.52         51.89         5.42 o
  -2  -8  13          0.15          0.81         0.93 o
  -1  -8  13         12.76         22.02         3.39 o
   0  -8  13          0.24          0.25         0.43 o
   1  -8  13          3.03          1.48         0.71 o
   2  -8  13          0.00         -0.26         0.52 o
   3  -8  13         12.17         24.54         3.64 o
  -3  -7  13         60.74         67.40         7.53 o
  -2  -7  13          0.35          0.45         0.95 o
  -1  -7  13          0.08          0.19         0.79 o
   0  -7  13          0.09          0.51         0.59 o
   1  -7  13        172.49        220.12        14.76 o
   2  -7  13          3.58          4.76         0.96 o
   3  -7  13          6.50          3.68         0.53 o
  -3  -6  13          0.93          0.46         1.01 o
  -2  -6  13          2.20          1.62         0.76 o
  -1  -6  13         82.54         94.69        10.24 o
   0  -6  13         71.27         93.51        15.55 o
   1  -6  13        105.82         86.94         6.64 o
   2  -6  13          8.66          6.86         0.66 o
   3  -6  13          0.51          1.52         0.70 o
   4  -6  13          1.82          2.74         0.76 o
  -4  -5  13          0.13         -0.18         0.41 o
  -3  -5  13         84.61         98.51         7.08 o
  -2  -5  13         42.12         43.03         4.01 o
  -1  -5  13        222.56        216.91        20.23 o
   0  -5  13          0.00          0.33         0.42 o
   1  -5  13         12.18         20.90         2.21 o
   2  -5  13          0.02         -0.39         0.39 o
   3  -5  13          0.54          3.82         0.95 o
   4  -5  13          0.84          0.25         0.41 o
  -4  -4  13          0.26          0.51         0.47 o
  -3  -4  13         58.02         77.01         4.42 o
  -2  -4  13          5.81          2.11         0.57 o
  -1  -4  13          4.57          7.00         1.00 o
   0  -4  13          0.01          0.22         0.33 o
   1  -4  13          6.28         10.67         0.99 o
   2  -4  13          5.37          4.33         0.60 o
   3  -4  13          0.06          1.05         0.41 o
   4  -4  13          2.41          2.34         0.86 o
   5  -4  13          1.30          1.19         0.45 o
  -5  -3  13         33.51         29.19         2.65 o
  -4  -3  13          0.14          1.41         0.77 o
  -3  -3  13         36.88         38.31         2.77 o
  -2  -3  13          0.39          0.45         0.54 o
  -1  -3  13         63.20         64.62         4.60 o
   0  -3  13         76.08         47.08         4.21 o
   1  -3  13         60.70         50.32         2.46 o
   2  -3  13         45.01         47.13         3.05 o
   3  -3  13         33.99         45.18         3.42 o
   4  -3  13          7.52          8.41         1.05 o
   5  -3  13          0.09         -0.13         0.32 o
  -5  -2  13          3.78          5.61         1.65 o
  -4  -2  13          2.30          2.57         1.10 o
  -3  -2  13          9.93          8.63         1.43 o
  -2  -2  13        221.96        222.05        12.01 o
  -1  -2  13        404.48        416.41        24.95 o
   0  -2  13        432.77        443.98        34.25 o
   1  -2  13         32.91         50.24         2.22 o
   2  -2  13         11.81         14.95         1.42 o
   3  -2  13         20.88         29.85         2.39 o
   4  -2  13         11.86         12.14         1.24 o
   5  -2  13          0.07         -0.01         0.24 o
  -5  -1  13          1.03          0.60         0.64 o
  -4  -1  13         44.52         55.61         4.87 o
  -3  -1  13          6.79          7.05         1.43 o
  -2  -1  13        403.95        424.12        24.97 o
  -1  -1  13        525.20        507.42        25.80 o
   0  -1  13         12.97         20.11         1.49 o
   1  -1  13         12.47         22.50         1.26 o
   2  -1  13          2.12          1.44         0.54 o
   3  -1  13        184.85        179.11         9.79 o
   4  -1  13         20.91         21.81         2.02 o
   5  -1  13          0.13          0.20         0.32 o
  -5   0  13         12.58         13.58         1.54 o
  -4   0  13        102.13        116.40         8.90 o
  -3   0  13        109.48        100.30         6.68 o
  -2   0  13          4.76          4.03         0.91 o
  -1   0  13         47.06         41.89         2.83 o
   0   0  13          1.27          0.98         0.31 o
   1   0  13        146.48        127.08         4.44 o
   2   0  13          3.99          5.53         0.79 o
   3   0  13         17.85         11.56         1.48 o
   4   0  13          3.17          3.65         0.93 o
   5   0  13          1.20          0.84         0.42 o
  -5   1  13          0.79          0.79         0.59 o
  -4   1  13          2.62          2.58         1.25 o
  -3   1  13         19.52         17.32         2.08 o
  -2   1  13         13.52         16.94         1.74 o
  -1   1  13        476.08        485.75        19.39 o
   0   1  13         16.25         14.12         1.00 o
   1   1  13          0.04          0.20         0.20 o
   2   1  13          8.70         12.92         1.12 o
   3   1  13         16.95         17.69         1.56 o
   4   1  13          1.28          1.42         0.50 o
   5   1  13          0.07          0.12         0.33 o
  -5   2  13          0.00         -0.09         0.48 o
  -4   2  13          3.90          5.20         1.70 o
  -3   2  13         93.39        104.73         9.37 o
  -2   2  13         29.77         33.00         2.69 o
  -1   2  13        480.72        493.21        18.78 o
   0   2  13        122.45        133.70         5.13 o
   1   2  13        168.32        181.25         5.45 o
   2   2  13          5.52          9.45         0.95 o
   3   2  13         23.53         27.63         2.27 o
   4   2  13          0.04          0.36         0.38 o
   5   2  13          0.39          0.45         0.43 o
  -5   3  13          2.70          2.80         0.86 o
  -4   3  13          4.64          4.82         1.72 o
  -3   3  13        197.53        206.23        15.66 o
  -2   3  13         12.11         10.25         0.90 o
  -1   3  13          8.75          7.09         0.99 o
   0   3  13          9.99         16.36         1.00 o
   1   3  13        143.02        180.10        13.82 o
   2   3  13         73.75         79.77         4.53 o
   3   3  13        251.76        251.06        13.30 o
   4   3  13          3.09          1.95         0.59 o
   5   3  13          0.30          0.09         0.61 o
  -5   4  13          0.00          0.17         0.44 o
  -4   4  13          3.35          4.56         1.31 o
  -3   4  13         18.54         17.60         2.54 o
  -2   4  13          0.00          0.47         0.39 o
  -1   4  13        196.71        183.77         7.42 o
   0   4  13        234.91        250.49         8.73 o
   1   4  13       1103.57       1172.53        50.98 o
   2   4  13         68.91         72.86         4.28 o
   3   4  13         33.32         38.20         2.66 o
   4   4  13          0.35          0.13         0.36 o
   5   4  13          0.37          0.43         0.40 o
  -5   5  13          2.23          2.61         0.95 o
  -4   5  13          3.23          1.82         0.82 o
  -3   5  13         75.06         56.64         5.45 o
  -2   5  13          4.27          6.50         1.06 o
  -1   5  13          2.91          3.46         0.82 o
   0   5  13         58.62         51.63         3.24 o
   1   5  13        183.12        199.12         7.84 o
   2   5  13          0.47          1.80         0.88 o
   3   5  13          4.31          4.96         0.75 o
   4   5  13         11.95         10.26         0.97 o
   5   5  13          2.31          0.40         0.36 o
  -5   6  13          4.13          2.78         0.43 o
  -4   6  13          6.22          5.15         1.03 o
  -3   6  13         10.33         10.27         1.00 o
  -2   6  13          7.12          7.85         1.68 o
  -1   6  13         30.81         25.74         1.43 o
   0   6  13         10.98         10.06         1.41 o
   1   6  13         61.50         64.64         3.13 o
   2   6  13         75.73         64.66         3.43 o
   3   6  13         53.14         54.43         3.09 o
   4   6  13        181.18        172.69         7.87 o
   5   6  13         15.87         15.11         2.77 o
  -5   7  13          0.13          0.11         0.19 o
  -4   7  13         24.03         20.73         2.81 o
  -3   7  13        147.81        117.26         5.36 o
  -2   7  13          8.30          4.86         0.61 o
  -1   7  13          0.84          0.43         0.32 o
   0   7  13         28.90         18.52         1.33 o
   1   7  13        966.49        948.63        43.30 o
   2   7  13        687.23        654.59        25.93 o
   3   7  13         30.03         24.93         1.42 o
   4   7  13          7.42          7.73         0.92 o
   5   7  13          0.07          0.20         0.29 o
  -5   8  13          8.80         13.07         1.12 o
  -4   8  13          7.82          5.07         0.71 o
  -3   8  13          1.49          1.27         0.39 o
  -2   8  13         12.26         10.81         0.91 o
  -1   8  13          9.07         13.80         1.01 o
   0   8  13        661.73        594.85        39.58 o
   1   8  13       1048.82       1046.61        45.58 o
   2   8  13        104.59         90.10         5.98 o
   3   8  13         57.42         51.25         3.91 o
   4   8  13          3.32          3.87         0.68 o
   5   8  13         16.69         17.48         2.85 o
  -4   9  13          0.72          0.26         0.32 o
  -3   9  13         56.25         48.59         3.40 o
  -2   9  13         49.01         48.42         3.51 o
  -1   9  13        670.00        586.37        30.88 o
   0   9  13         21.99         13.18         2.15 o
   1   9  13         24.09         21.87         1.77 o
   2   9  13          9.67          7.64         1.21 o
   3   9  13         81.42         91.36         4.89 o
   4   9  13         19.97         22.90         2.28 o
   5   9  13         49.09         48.39         7.97 o
  -4  10  13          2.79          0.92         0.40 o
  -3  10  13         86.91         92.99         5.22 o
  -2  10  13          0.01          0.18         0.46 o
  -1  10  13          7.62         10.42         1.17 o
   0  10  13         29.35         29.63         2.82 o
   1  10  13         10.35         11.37         1.15 o
   2  10  13          3.26          8.25         1.59 o
   3  10  13        200.85        227.08        14.39 o
   4  10  13          0.65          0.99         0.61 o
   5  10  13         26.57         29.21         5.35 o
  -4  11  13          0.06          0.27         0.31 o
  -3  11  13          6.89          4.28         0.82 o
  -2  11  13          4.83          3.51         0.67 o
  -1  11  13         79.75         78.93         6.85 o
   0  11  13          3.82          4.32         1.03 o
   1  11  13        192.86        181.11         8.99 o
   2  11  13         43.16         44.45         2.67 o
   3  11  13         57.10         60.63         4.52 o
   4  11  13          0.03          0.35         0.49 o
  -3  12  13          0.26          0.30         0.33 o
  -2  12  13          0.13          0.24         0.33 o
  -1  12  13          8.29          6.80         1.20 o
   0  12  13        103.31        101.81         7.13 o
   1  12  13          2.68          1.72         0.47 o
   2  12  13          3.79          5.35         0.86 o
   3  12  13          4.70          4.56         1.01 o
   4  12  13         13.44         10.64         1.97 o
  -3  13  13         16.06         18.57         1.25 o
  -2  13  13          0.85          0.20         0.35 o
  -1  13  13         70.17         61.85         5.64 o
   0  13  13          0.31          0.69         0.78 o
   1  13  13        112.04        107.02        16.48 o
   2  13  13          4.48          4.82         0.95 o
   3  13  13        225.67        235.66        14.31 o
   4  13  13         27.32         33.70         3.06 o
  -2  14  13          1.20          1.71         0.45 o
  -1  14  13         78.50         88.30         5.32 o
   0  14  13          0.00          0.60         0.58 o
   1  14  13          8.73          4.43         0.66 o
   2  14  13         26.74         23.57         1.99 o
   3  14  13        186.07        201.00        10.51 o
  -1  15  13         11.47         15.33         1.33 o
   0  15  13          2.98          1.11         0.45 o
   1  15  13         15.10          9.68         2.63 o
   2  15  13          1.08          1.10         0.42 o
   0  16  13          5.64          8.06         1.23 o
   1  16  13         53.21         73.97         5.29 o
  -2  -9  14         43.66         45.80         5.03 o
  -1  -9  14          0.01         -0.08         0.45 o
   0  -9  14          0.00          0.72         0.65 o
   1  -9  14          0.83          1.17         0.51 o
  -2  -8  14          1.08          1.60         1.62 o
  -1  -8  14         12.47         13.67         4.92 o
   0  -8  14          0.00          0.94         0.56 o
   1  -8  14         26.81         45.85         7.05 o
   2  -8  14          0.11          4.03         0.73 o
  -3  -7  14         10.45          9.97         3.19 o
  -2  -7  14        126.07        102.66        42.37 o
  -1  -7  14        126.10        162.68        15.08 o
   0  -7  14         49.71         19.82         6.58 o
   1  -7  14          0.01          1.30         0.76 o
   2  -7  14          1.41          0.95         0.51 o
   3  -7  14          0.99          1.08         0.72 o
  -3  -6  14         93.79        111.88        11.88 o
  -2  -6  14        250.21        233.21        14.71 o
  -1  -6  14         43.88         48.17         6.04 o
   0  -6  14         18.02         17.80         3.38 o
   1  -6  14          5.64          6.39         1.13 o
   2  -6  14          0.21         -0.35         0.53 o
   3  -6  14          6.42          7.96         1.30 o
  -3  -5  14         36.20         37.66         5.98 o
  -2  -5  14          6.71          9.58         1.68 o
  -1  -5  14          7.90          9.58         2.31 o
   0  -5  14          0.76          1.74         1.17 o
   1  -5  14         34.88         40.79         3.40 o
   2  -5  14          5.97          1.47         0.41 o
   3  -5  14          4.68          5.93         0.83 o
   4  -5  14          0.60          0.25         0.31 o
  -4  -4  14          7.25          7.57         0.94 o
  -3  -4  14          0.98          0.89         0.54 o
  -2  -4  14         63.21         75.16         4.31 o
  -1  -4  14          5.68          3.69         0.76 o
   0  -4  14          5.63          2.78         1.04 o
   1  -4  14         25.20         43.57         2.98 o
   2  -4  14          3.74          5.08         0.56 o
   3  -4  14          0.61          0.91         0.53 o
   4  -4  14          1.29          0.22         0.35 o
  -4  -3  14          7.86          8.80         1.82 o
  -3  -3  14         49.87         55.31         4.03 o
  -2  -3  14        486.69        567.88        30.06 o
  -1  -3  14        187.80        180.79        35.20 o
   0  -3  14         64.38         40.98         3.10 o
   1  -3  14         18.14         27.94         1.80 o
   2  -3  14          0.15          2.94         0.56 o
   3  -3  14          0.03          0.25         0.35 o
   4  -3  14          0.73         -0.01         0.26 o
  -5  -2  14          8.23         11.05         1.46 o
  -4  -2  14         70.27         84.07         7.74 o
  -3  -2  14        221.00        261.36        15.91 o
  -2  -2  14        412.58        432.19        25.73 o
  -1  -2  14          1.38          0.83         0.54 o
   0  -2  14         66.86         52.97         4.08 o
   1  -2  14          4.54          6.09         0.59 o
   2  -2  14        211.54        198.27         8.86 o
   3  -2  14         67.98         73.83         5.41 o
   4  -2  14          0.01          0.45         0.34 o
   5  -2  14          1.26          1.45         0.47 o
  -5  -1  14          7.34          2.70         0.87 o
  -4  -1  14         61.03         67.95         7.01 o
  -3  -1  14          9.60          7.25         1.53 o
  -2  -1  14         78.94         72.28         5.19 o
  -1  -1  14          0.07          1.32         0.63 o
   0  -1  14        543.74        513.62        25.44 o
   1  -1  14        377.59        401.34        16.22 o
   2  -1  14        251.16        211.06         9.47 o
   3  -1  14          7.59         12.52         1.20 o
   4  -1  14          0.57          0.05         0.31 o
   5  -1  14          0.09         -0.08         0.30 o
  -5   0  14          0.10          0.21         0.41 o
  -4   0  14          4.02          4.19         1.19 o
  -3   0  14          1.27          1.06         0.73 o
  -2   0  14         29.07         39.62         3.33 o
  -1   0  14        328.37        328.73        17.17 o
   0   0  14       1296.00       1222.47        50.91 o
   1   0  14          1.21          6.73         0.53 o
   2   0  14          0.68          0.05         0.33 o
   3   0  14          0.00          0.38         0.39 o
   4   0  14          2.87          0.98         0.44 o
   5   0  14          8.45          8.30         1.04 o
  -5   1  14          0.68          0.40         0.49 o
  -4   1  14         53.79         55.12         5.75 o
  -3   1  14         18.58         16.36         2.10 o
  -2   1  14          4.26          1.78         0.74 o
  -1   1  14         12.11          7.51         0.78 o
   0   1  14          0.17          0.85         0.35 o
   1   1  14          0.75          0.56         0.24 o
   2   1  14          2.93          3.84         0.65 o
   3   1  14          2.89          3.00         0.72 o
   4   1  14          8.54         11.19         1.12 o
   5   1  14          9.51         11.12         1.06 o
  -5   2  14          0.02          0.14         0.46 o
  -4   2  14         14.76         17.09         2.54 o
  -3   2  14          1.15          0.93         0.85 o
  -2   2  14         10.46         13.55         1.82 o
  -1   2  14         13.91         12.69         1.23 o
   0   2  14          1.20          6.15         0.65 o
   1   2  14        399.81        420.60        19.00 o
   2   2  14         10.54          5.01         0.97 o
   3   2  14         46.26         56.16         3.76 o
   4   2  14          0.03         -0.08         0.39 o
   5   2  14          3.54          7.89         1.08 o
  -5   3  14          1.15          0.09         0.70 o
  -4   3  14          5.30          8.73         1.76 o
  -3   3  14          0.06         -0.49         0.73 o
  -2   3  14          9.89          9.15         1.39 o
  -1   3  14        462.67        437.66        19.15 o
   0   3  14       1210.43       1254.98        48.77 o
   1   3  14        856.46        856.37        39.50 o
   2   3  14         33.47         29.64         2.44 o
   3   3  14         11.75         13.61         1.83 o
   4   3  14         16.51         21.57         1.96 o
   5   3  14          0.40          0.27         0.40 o
  -5   4  14          0.36          0.77         0.50 o
  -4   4  14          0.01          0.02         0.65 o
  -3   4  14         12.00         20.80         3.03 o
  -2   4  14        182.77        145.99         8.08 o
  -1   4  14        667.38        657.24        29.68 o
   0   4  14        330.45        341.08        13.77 o
   1   4  14         16.77         26.96         1.76 o
   2   4  14          0.02          4.71         1.98 o
   3   4  14          0.03          0.30         0.44 o
   4   4  14         19.92         16.11         1.59 o
   5   4  14          0.62          0.41         0.39 o
  -5   5  14         10.05          9.76         0.95 o
  -4   5  14          4.06         10.39         1.74 o
  -3   5  14          7.03          3.93         2.73 o
  -2   5  14          3.06         -0.17         0.39 o
  -1   5  14         10.00         12.30         1.37 o
   0   5  14        278.07        262.55        15.37 o
   1   5  14          0.01          3.66         0.59 o
   2   5  14         12.77         11.68         1.40 o
   3   5  14          0.18          0.71         0.48 o
   4   5  14         34.76         34.60         2.36 o
   5   5  14          0.33          1.23         0.38 o
  -5   6  14          0.90          1.10         0.31 o
  -4   6  14          0.01          0.73         0.83 o
  -3   6  14          8.68          6.74         1.00 o
  -2   6  14          1.13          1.09         0.49 o
  -1   6  14          7.53          4.64         1.38 o
   0   6  14         64.18         59.72         3.79 o
   1   6  14         93.85         94.71         5.38 o
   2   6  14         43.05         59.47         3.13 o
   3   6  14          4.78          5.41         0.74 o
   4   6  14         33.41         32.81         2.23 o
   5   6  14          1.13          1.72         0.59 o
  -5   7  14          2.73          5.79         1.15 o
  -4   7  14          2.33          3.71         0.71 o
  -3   7  14          0.03          0.37         0.28 o
  -2   7  14         32.27         20.57         1.31 o
  -1   7  14        103.25         86.72         4.60 o
   0   7  14       1330.44       1197.47        83.07 o
   1   7  14         70.05         63.58         5.36 o
   2   7  14         93.60         99.38         5.60 o
   3   7  14          0.31          0.36         0.34 o
   4   7  14         17.98         18.52         3.33 o
   5   7  14          3.95          0.62         0.46 o
  -4   8  14          8.91          4.83         0.84 o
  -3   8  14         14.31         13.94         0.96 o
  -2   8  14        497.25        415.11        17.30 o
  -1   8  14        135.29        118.91         5.08 o
   0   8  14         41.67         32.15         1.97 o
   1   8  14          4.12          6.52         0.70 o
   2   8  14         44.23         62.69         3.46 o
   3   8  14        309.15        288.12        21.82 o
   4   8  14         82.58         72.11        10.70 o
   5   8  14          7.14          6.13         2.24 o
  -4   9  14          5.76          6.60         1.29 o
  -3   9  14          9.27          6.76         0.82 o
  -2   9  14          5.26          6.54         1.21 o
  -1   9  14          7.68          7.43         0.95 o
   0   9  14        143.66        143.47        11.90 o
   1   9  14        411.81        360.05        34.70 o
   2   9  14       1026.00       1038.78        69.36 o
   3   9  14         99.05         93.55        19.91 o
   4   9  14         17.12         16.04         3.10 o
   5   9  14          0.66          1.30         0.68 o
  -4  10  14          5.42          5.83         1.47 o
  -3  10  14          1.46          0.60         0.42 o
  -2  10  14          1.59          0.66         0.53 o
  -1  10  14          7.36          9.46         1.24 o
   0  10  14        708.70        704.15        45.00 o
   1  10  14         24.35         16.42         1.93 o
   2  10  14        249.43        282.81        13.43 o
   3  10  14          6.46          8.71         1.89 o
   4  10  14          2.51          1.11         0.54 o
  -3  11  14          2.71          3.97         0.71 o
  -2  11  14         42.90         54.89         4.20 o
  -1  11  14          4.03          2.23         0.82 o
   0  11  14         17.77         14.69         1.81 o
   1  11  14          9.71          9.58         1.15 o
   2  11  14         21.83         18.15         1.42 o
   3  11  14          7.36          9.66         0.85 o
   4  11  14         18.41         27.91         3.77 o
  -3  12  14          0.99          3.76         2.16 o
  -2  12  14         10.42          7.63         0.80 o
  -1  12  14          0.06         -0.14         0.53 o
   0  12  14        142.24        154.76        13.63 o
   1  12  14         17.74         19.34         2.66 o
   2  12  14        203.75        216.24         9.97 o
   3  12  14        162.33        167.70        15.43 o
   4  12  14          0.00          0.41         0.56 o
  -3  13  14         12.27         18.22         1.43 o
  -2  13  14         56.80         65.35         4.46 o
  -1  13  14          2.65          2.56         0.78 o
   0  13  14          1.19          4.50         0.93 o
   1  13  14        340.41        332.13        20.04 o
   2  13  14        249.78        237.17        10.02 o
   3  13  14         14.62         18.28         1.73 o
  -2  14  14         15.97         21.07         2.34 o
  -1  14  14         52.10         50.55         3.27 o
   0  14  14        139.22        144.52         8.58 o
   1  14  14          7.12          4.31         0.74 o
   2  14  14          2.35          2.23         0.55 o
   3  14  14          1.37         16.80         9.90 o
  -1  15  14          0.37          0.75         0.46 o
   0  15  14         93.12         79.52         5.52 o
   2  15  14         27.44         27.02         2.79 o
  -2  -8  15         13.52         19.49         3.14 o
  -1  -8  15         13.42         19.78         2.12 o
   0  -8  15          5.86          7.13         1.96 o
   1  -8  15          1.28          0.35         0.36 o
  -2  -7  15          7.14          9.16         2.57 o
  -1  -7  15          0.11          0.35         0.59 o
   0  -7  15          6.26         17.26         2.80 o
   1  -7  15          2.08          0.29         0.40 o
   2  -7  15         11.72         13.04         2.82 o
  -3  -6  15         18.81         17.17         3.28 o
  -2  -6  15          0.60          1.58         0.90 o
  -1  -6  15          1.96          4.84         1.22 o
   0  -6  15        117.01        159.19        15.12 o
   1  -6  15          5.56          1.16         1.07 o
   2  -6  15          8.64          5.00         0.74 o
   3  -6  15         11.76         11.76         1.74 o
  -3  -5  15         18.43         18.06         3.89 o
  -2  -5  15         31.55         42.75         4.42 o
  -1  -5  15         95.55         96.28         7.37 o
   0  -5  15        106.52        115.33        11.86 o
   1  -5  15         10.43          8.04         1.13 o
   2  -5  15          1.24          0.22         0.19 o
   3  -5  15          4.90          5.48         0.75 o
  -3  -4  15          2.09          2.43         0.61 o
  -2  -4  15         24.76         22.38         3.04 o
  -1  -4  15         69.71         76.08         4.22 o
   0  -4  15          7.44         13.70         1.39 o
   1  -4  15          3.51          1.82         0.43 o
   2  -4  15          1.67          1.15         0.49 o
   3  -4  15          8.87          7.78         0.81 o
   4  -4  15          2.02          1.14         0.45 o
  -4  -3  15          1.42          0.60         0.45 o
  -3  -3  15          0.00          0.09         0.38 o
  -2  -3  15          0.09          0.23         0.44 o
  -1  -3  15         13.35         18.38         1.69 o
   0  -3  15          1.11          0.29         0.47 o
   1  -3  15         92.56         88.57         4.34 o
   2  -3  15         13.03         13.87         1.00 o
   3  -3  15         21.58         17.85         1.17 o
   4  -3  15          0.09          0.23         0.23 o
  -4  -2  15          1.24          0.49         0.85 o
  -3  -2  15          3.54          5.55         1.05 o
  -2  -2  15          8.18          7.75         1.29 o
  -1  -2  15        330.25        388.73        20.63 o
   0  -2  15        401.82        471.93        24.63 o
   1  -2  15        314.19        244.43        11.19 o
   2  -2  15          2.38          3.55         0.56 o
   3  -2  15          9.39          4.98         0.67 o
   4  -2  15          0.26          1.14         0.36 o
  -4  -1  15          0.99          0.55         0.70 o
  -3  -1  15          2.90          6.92         1.26 o
  -2  -1  15        227.10        270.52        15.76 o
  -1  -1  15        957.33       1033.62        57.37 o
   0  -1  15         90.28         79.92         4.77 o
   1  -1  15         16.68          6.52         0.55 o
   2  -1  15          2.65          1.40         0.45 o
   3  -1  15          1.09          5.49         0.76 o
   4  -1  15          6.94          3.81         0.58 o
  -4   0  15          0.50          1.98         1.01 o
  -3   0  15        135.56        134.31         9.67 o
  -2   0  15        102.19        104.71         6.86 o
  -1   0  15         53.69         64.44         4.66 o
   0   0  15         55.72         57.32         2.54 o
   1   0  15         20.03         19.39         1.00 o
   2   0  15         20.67         18.33         1.49 o
   3   0  15         48.10         38.20         2.36 o
   4   0  15          0.38          0.49         0.40 o
   5   0  15          3.88          6.28         0.72 o
  -5   1  15         14.19         18.99         2.12 o
  -4   1  15          0.38          0.62         0.70 o
  -3   1  15          0.40          0.30         0.94 o
  -2   1  15         11.70          9.99         1.54 o
  -1   1  15        156.95        169.66         9.77 o
   0   1  15         12.16          2.76         0.47 o
   1   1  15         77.70         84.05         4.06 o
   2   1  15          3.96          5.35         0.81 o
   3   1  15          0.04          0.19         0.36 o
   4   1  15          4.85          4.76         0.82 o
   5   1  15          1.39          0.84         0.37 o
  -5   2  15          1.05          1.24         0.49 o
  -4   2  15          6.43          6.38         1.42 o
  -3   2  15          9.13          5.28         1.55 o
  -2   2  15        114.13        127.41         8.26 o
  -1   2  15         35.59         44.04         2.62 o
   0   2  15        258.66        286.98        10.87 o
   1   2  15         56.75         66.03         3.33 o
   2   2  15          1.44          4.29         0.72 o
   3   2  15          1.59          4.20         0.72 o
   4   2  15          9.65         12.03         1.30 o
   5   2  15         20.48         23.50         1.80 o
  -5   3  15          0.53          0.43         0.49 o
  -4   3  15          2.79          4.19         1.22 o
  -3   3  15          3.16          1.20         0.87 o
  -2   3  15        196.63        210.42        16.89 o
  -1   3  15         63.00         57.75         2.95 o
   0   3  15          0.75          2.15         0.79 o
   1   3  15          9.32          6.86         2.44 o
   2   3  15         54.17         65.38         3.56 o
   3   3  15         40.83         20.70         1.90 o
   4   3  15         19.82         16.82         1.52 o
   5   3  15          1.13          0.30         0.38 o
  -5   4  15          4.21          5.47         0.66 o
  -4   4  15         26.84         24.85         2.93 o
  -3   4  15         63.95         37.85         5.10 o
  -2   4  15          6.08          4.12         1.72 o
  -1   4  15         20.21         17.39         1.75 o
   0   4  15         18.40         15.64         1.25 o
   1   4  15        308.63        312.04        13.50 o
   2   4  15        284.56        288.41        13.45 o
   3   4  15         24.01         17.44         1.72 o
   4   4  15          0.40          0.32         0.39 o
   5   4  15          6.05          5.39         0.76 o
  -4   5  15          6.55          6.53         1.33 o
  -3   5  15          5.59          3.79         1.14 o
  -2   5  15          1.62          0.97         0.47 o
  -1   5  15        101.12        104.73         6.08 o
   0   5  15        423.35        411.42        24.85 o
   1   5  15         72.66         80.38         3.99 o
   2   5  15         24.88         33.77         4.72 o
   3   5  15          3.27          6.85         1.03 o
   4   5  15          6.70          5.95         1.02 o
   5   5  15          0.20          0.40         0.82 o
  -4   6  15          7.48          4.66         1.05 o
  -3   6  15          4.14          1.38         0.64 o
  -2   6  15          6.24          6.72         1.10 o
  -1   6  15         10.49          5.36         0.92 o
   0   6  15          2.10          7.91         1.46 o
   1   6  15        114.57        124.82         7.82 o
   2   6  15          9.23          9.29         0.96 o
   3   6  15          5.06          5.75         0.85 o
   4   6  15          0.05          0.12         0.36 o
   5   6  15          8.16          8.29         1.30 o
  -4   7  15          2.97          3.30         1.37 o
  -3   7  15          0.01         -0.17         0.31 o
  -2   7  15         15.00         13.22         1.37 o
  -1   7  15          7.31          9.79         1.34 o
   0   7  15         16.29         10.31         1.38 o
   1   7  15         89.58        116.20         8.00 o
   2   7  15        162.49        168.60         9.39 o
   3   7  15         73.70         73.38         5.00 o
   4   7  15         10.06         15.01         2.81 o
   5   7  15          0.03          0.32         0.33 o
  -4   8  15          4.02          3.45         1.15 o
  -3   8  15          1.30          0.22         0.26 o
  -2   8  15          1.08          0.70         0.33 o
  -1   8  15          9.43          8.08         0.75 o
   0   8  15        152.73        116.01        12.86 o
   1   8  15       1121.40       1326.98        90.85 o
   2   8  15         53.96         59.51         3.57 o
   3   8  15          0.05          0.53         0.40 o
   4   8  15          1.13          0.66         0.49 o
  -4   9  15          7.76          8.73         1.62 o
  -3   9  15         16.94         11.12         1.36 o
  -2   9  15          9.39          9.12         0.94 o
  -1   9  15        143.45        116.93         6.54 o
   0   9  15        201.06        194.12        33.18 o
   1   9  15         17.68         17.99         2.42 o
   2   9  15          0.17         -0.06         0.31 o
   3   9  15         21.75         17.06         2.26 o
   4   9  15         24.09         14.08         6.81 o
  -3  10  15          0.16          0.06         0.32 o
  -2  10  15         10.52          9.26         1.08 o
  -1  10  15         39.30         24.40         2.27 o
   0  10  15          0.11          1.21         0.56 o
   1  10  15          3.17          4.96         0.92 o
   2  10  15          0.72          0.17         0.32 o
   3  10  15          2.79          1.45         0.65 o
   4  10  15          1.55          2.00         1.22 o
  -3  11  15         31.56         39.64         2.21 o
  -2  11  15          3.21          3.14         0.53 o
  -1  11  15          0.15          2.01         0.65 o
   0  11  15          6.60          5.53         0.96 o
   1  11  15         69.65         62.41         4.88 o
   2  11  15         53.57         51.82         3.40 o
   3  11  15          1.74          1.90         0.71 o
   4  11  15          7.77          7.96         3.06 o
  -3  12  15          1.03          0.44         0.32 o
  -2  12  15          4.77          3.64         0.62 o
  -1  12  15         30.25         44.91         3.34 o
   0  12  15        103.94         93.63         5.84 o
   1  12  15         96.72        106.70         6.49 o
   2  12  15          6.35          5.53         0.65 o
   3  12  15         41.31         44.11         4.16 o
  -2  13  15          6.25          3.48         0.81 o
  -1  13  15          5.91          3.70         0.74 o
   0  13  15         30.17         28.97         2.36 o
   1  13  15         99.38        111.31         6.95 o
   2  13  15          9.08          7.26         0.79 o
   3  13  15         40.24         41.49         2.66 o
  -1  14  15          2.48          4.23         0.81 o
   0  14  15         10.60         15.08         1.91 o
   1  14  15         19.65         23.04         2.07 o
   2  14  15         71.27         67.56         5.47 o
   0  15  15          0.73          0.68         0.38 o
   1  15  15          6.86          4.19         0.88 o
  -1  -7  16         22.16         22.80         3.57 o
   0  -7  16          0.09          0.01         0.43 o
   1  -7  16         12.65         10.16         1.15 o
  -2  -6  16        150.56        175.79        11.19 o
  -1  -6  16        102.03        129.02         8.67 o
   0  -6  16         23.66         20.12         2.22 o
   1  -6  16          8.15         11.35         0.97 o
   2  -6  16          0.30          0.28         0.45 o
  -3  -5  16         62.21         87.36         9.62 o
  -2  -5  16        108.07        109.30         8.39 o
  -1  -5  16          0.05         -0.08         0.55 o
   0  -5  16         19.31         10.30         1.62 o
   1  -5  16          7.13         12.06         1.19 o
   2  -5  16          2.24          0.37         0.26 o
   3  -5  16          5.66          5.77         1.58 o
  -3  -4  16          4.02          2.25         1.23 o
  -2  -4  16          1.29          1.76         0.48 o
  -1  -4  16          7.90         10.94         1.07 o
   0  -4  16         15.23         10.72         0.98 o
   1  -4  16         22.91         12.05         0.99 o
   2  -4  16          1.12          2.06         0.49 o
   3  -4  16          0.35          0.47         0.30 o
  -3  -3  16          1.97          2.30         0.88 o
  -2  -3  16         38.63         45.61         3.09 o
  -1  -3  16          1.58          1.40         0.51 o
   0  -3  16          0.01         -0.05         0.32 o
   1  -3  16          0.19          0.83         0.41 o
   2  -3  16          1.92          3.29         0.41 o
   3  -3  16          0.56          0.68         0.33 o
  -4  -2  16          8.96          5.67         0.95 o
  -3  -2  16          0.50          0.52         0.49 o
  -2  -2  16         32.11         31.47         2.66 o
  -1  -2  16         16.81         21.34         2.20 o
   0  -2  16          1.01          1.75         0.74 o
   1  -2  16          0.07          0.39         0.26 o
   2  -2  16         16.21         29.78         1.63 o
   3  -2  16          0.94          0.38         0.30 o
   4  -2  16         29.54         34.67         2.25 o
  -4  -1  16          0.17          0.92         0.94 o
  -3  -1  16         10.91         12.23         1.61 o
  -2  -1  16          2.99          4.45         1.09 o
  -1  -1  16          0.07          0.10         0.51 o
   0  -1  16          1.58          0.25         0.39 o
   1  -1  16         89.87         95.48         5.08 o
   2  -1  16          7.38          3.99         0.58 o
   3  -1  16          0.09          0.58         0.37 o
   4  -1  16          1.49          0.58         0.36 o
  -4   0  16          3.00          1.72         0.87 o
  -3   0  16          4.35          5.14         1.30 o
  -2   0  16          1.52          2.71         1.09 o
  -1   0  16          2.76          3.64         0.88 o
   0   0  16        365.46        334.77        13.61 o
   1   0  16         17.98          6.45         1.06 o
   2   0  16         25.44         22.35         1.73 o
   3   0  16          0.74          0.18         0.33 o
   4   0  16          0.05          0.34         0.31 o
  -4   1  16          0.38          1.48         0.89 o
  -3   1  16         36.27         38.40         4.09 o
  -2   1  16         11.28         13.73         1.85 o
  -1   1  16          7.58          9.91         1.34 o
   0   1  16         14.08         22.82         1.44 o
   1   1  16          0.04          1.21         0.49 o
   2   1  16         20.11         23.78         1.66 o
   3   1  16          0.03          0.25         0.35 o
   4   1  16          0.27          1.90         0.47 o
  -4   2  16          0.86          0.16         0.64 o
  -3   2  16         49.60         59.18         6.91 o
  -2   2  16          7.30          5.11         1.14 o
  -1   2  16          3.54          6.03         1.06 o
   0   2  16          7.61          9.58         1.02 o
   1   2  16          6.28          5.52         0.90 o
   2   2  16         11.95          6.61         0.84 o
   3   2  16         10.84         11.86         1.36 o
   4   2  16          5.26          2.99         0.56 o
  -4   3  16          0.63          5.85         1.39 o
  -3   3  16         19.73         19.88         3.80 o
  -2   3  16          8.83          8.01         1.73 o
  -1   3  16          3.44          1.71         0.47 o
   0   3  16         38.95         45.65         2.38 o
   1   3  16        171.13        204.17        11.07 o
   2   3  16          1.60          1.22         0.50 o
   3   3  16          4.32          5.53         0.95 o
   4   3  16          0.39          0.27         0.47 o
  -4   4  16          1.28          1.60         0.80 o
  -3   4  16          1.71          4.13         1.25 o
  -2   4  16          2.30          2.31         1.02 o
  -1   4  16        115.77        102.42         5.91 o
   0   4  16        483.00        432.70        22.07 o
   1   4  16          0.06          0.35         0.47 o
   2   4  16          0.01          0.29         0.35 o
   3   4  16          5.51          7.69         1.22 o
   4   4  16          2.17         -0.18         0.45 o
  -4   5  16         16.05         11.17         1.56 o
  -3   5  16          7.64          7.17         1.48 o
  -2   5  16         44.31         29.36         2.64 o
  -1   5  16         28.04         31.95         2.47 o
   0   5  16          4.03          1.68         0.83 o
   1   5  16          0.43          0.42         0.59 o
   2   5  16          1.94          2.05         0.52 o
   3   5  16         91.83         89.55         4.51 o
   4   5  16          0.10          0.54         0.48 o
  -4   6  16         12.65         19.09         2.06 o
  -3   6  16          6.14          6.56         1.28 o
  -2   6  16         16.74         14.77         1.38 o
  -1   6  16         18.39         24.14         1.99 o
   0   6  16         10.50         17.12         1.91 o
   1   6  16          1.50          1.48         0.74 o
   2   6  16         13.80         12.53         1.39 o
   3   6  16         19.53         19.25         1.42 o
   4   6  16          0.63          0.11         0.42 o
  -4   7  16          0.01          0.51         0.34 o
  -3   7  16          0.25          0.49         0.30 o
  -2   7  16          2.39          4.84         0.86 o
  -1   7  16          9.95          7.15         1.07 o
   0   7  16         16.93         24.22         2.60 o
   1   7  16         20.43         27.00         3.06 o
   2   7  16          0.82          0.83         0.45 o
   3   7  16          3.44          2.71         0.61 o
   4   7  16          0.81         -0.10         0.39 o
  -4   8  16          1.91          0.96         0.72 o
  -3   8  16          3.94          4.38         0.53 o
  -2   8  16          5.82          2.57         0.66 o
  -1   8  16         47.41         36.55         3.12 o
   0   8  16         26.07         25.13         2.32 o
   1   8  16          0.53          0.47         0.45 o
   2   8  16          5.29          6.60         0.82 o
   3   8  16          4.12          4.48         0.97 o
   4   8  16          0.04          1.27         0.77 o
  -3   9  16          0.25          0.51         0.26 o
  -2   9  16         27.41         28.75         2.44 o
  -1   9  16          7.59          8.09         1.94 o
   0   9  16         42.25         40.81         5.02 o
   1   9  16         14.04         20.22         3.14 o
   2   9  16          0.08          0.25         0.32 o
   3   9  16          2.13          2.58         1.23 o
   4   9  16          0.02         -0.18         0.54 o
  -3  10  16          2.33          2.12         0.36 o
  -2  10  16          1.71          2.38         0.49 o
  -1  10  16          8.69          9.49         1.32 o
   0  10  16         13.50         15.71         1.49 o
   1  10  16          0.95          0.44         0.40 o
   2  10  16         24.81         23.80         2.40 o
   3  10  16          2.23          0.70         0.34 o
   4  10  16          7.28          8.26         1.31 o
  -3  11  16         12.71          8.20         1.12 o
  -2  11  16          1.99          3.64         0.62 o
  -1  11  16         13.02         10.07         1.50 o
   0  11  16         52.01         54.16         4.43 o
   1  11  16          8.90          6.72         0.95 o
   2  11  16         17.78         16.99         1.58 o
   3  11  16          0.06          0.05         0.22 o
  -2  12  16        127.68        136.49        10.14 o
  -1  12  16         10.50          9.07         1.88 o
   0  12  16          0.46          1.02         0.49 o
   1  12  16          0.01          0.19         0.45 o
   2  12  16         53.22         52.58         3.82 o
   3  12  16         41.85         36.94         6.54 o
  -2  13  16          0.46          0.86         0.33 o
  -1  13  16          0.07          0.06         0.31 o
   0  13  16         24.75         22.27         2.18 o
   1  13  16         61.20         57.96         3.66 o
   2  13  16         96.67        104.48         4.46 o
   0  14  16         97.99        107.43         4.78 o
   1  14  16          3.88          3.51         0.58 o
  -1  -6  17          7.85          9.49         1.63 o
   0  -6  17          1.09          4.09         1.70 o
   1  -6  17         13.39          7.67         1.20 o
  -2  -5  17          2.04          5.43         1.62 o
  -1  -5  17         16.27         26.67         3.14 o
   0  -5  17         36.61         50.26         3.77 o
   1  -5  17         15.34         16.65         1.64 o
   2  -5  17          0.23          0.05         0.33 o
  -2  -4  17         10.73         18.62         3.89 o
  -1  -4  17        140.00        139.54         6.54 o
   0  -4  17          1.72          0.42         0.53 o
   1  -4  17          0.11          0.50         0.38 o
   2  -4  17          0.69          0.45         0.68 o
  -3  -3  17         42.26         38.25         2.50 o
  -2  -3  17          6.40          6.22         1.11 o
  -1  -3  17         15.98         15.73         1.46 o
   0  -3  17          8.94         10.59         1.18 o
   1  -3  17          6.87          7.33         0.67 o
   2  -3  17          3.75          3.53         0.36 o
   3  -3  17         39.04         42.54         3.17 o
  -3  -2  17          0.00         -0.13         0.40 o
  -2  -2  17          2.88          5.12         0.95 o
  -1  -2  17         31.97         30.56         2.39 o
   0  -2  17          0.09          1.05         0.50 o
   1  -2  17         11.59         17.94         1.58 o
   2  -2  17          4.40          5.15         0.59 o
   3  -2  17          0.77          0.48         0.31 o
  -3  -1  17          5.52          5.34         1.10 o
  -2  -1  17          5.52          5.77         1.09 o
  -1  -1  17          0.61          0.83         0.52 o
   0  -1  17          1.84          4.30         0.78 o
   1  -1  17         12.05          5.48         0.60 o
   2  -1  17          1.80          4.61         0.65 o
   3  -1  17          0.37         -0.02         0.24 o
  -4   0  17         11.89         13.10         1.59 o
  -3   0  17          0.01          0.18         0.53 o
  -2   0  17          6.54          7.15         1.30 o
  -1   0  17          1.78          1.14         0.66 o
   0   0  17          0.13          0.66         0.47 o
   1   0  17          0.19          0.16         0.30 o
   2   0  17          5.72          2.82         0.58 o
   3   0  17          0.04          0.12         0.31 o
   4   0  17         13.17         16.05         1.14 o
  -4   1  17          6.82          7.11         1.37 o
  -3   1  17          6.80          5.97         1.37 o
  -2   1  17          0.07         -0.59         0.61 o
  -1   1  17          0.00          0.19         0.48 o
   0   1  17          7.89          7.70         0.80 o
   1   1  17         10.36          9.14         1.34 o
   2   1  17         13.94         14.03         1.25 o
   3   1  17          0.35          0.71         0.40 o
   4   1  17          1.27          4.27         0.76 o
  -4   2  17          0.50          0.40         0.52 o
  -3   2  17          0.13          0.45         0.70 o
  -2   2  17          0.00         -0.04         0.79 o
  -1   2  17         29.04         26.55         2.34 o
   0   2  17          9.72          9.33         0.84 o
   1   2  17         24.56         19.58         1.65 o
   2   2  17         17.59         20.99         1.47 o
   3   2  17          8.58          8.78         1.06 o
   4   2  17          0.46         -0.02         0.25 o
  -4   3  17          1.63          0.98         0.63 o
  -3   3  17          2.57          2.18         0.99 o
  -2   3  17          0.79         -0.03         0.74 o
  -1   3  17         17.97         17.31         2.79 o
   0   3  17          2.02          6.02         0.67 o
   1   3  17         10.42          6.71         1.49 o
   2   3  17          8.38         11.89         1.07 o
   3   3  17          0.14          0.14         0.33 o
   4   3  17          7.10          4.51         0.69 o
  -4   4  17          0.00          1.12         0.78 o
  -3   4  17          7.75          6.71         1.54 o
  -2   4  17         17.34         19.03         3.72 o
  -1   4  17         40.33         32.10         2.34 o
   0   4  17          0.85          2.24         0.87 o
   1   4  17         44.29         41.53         3.73 o
   2   4  17          4.20          0.70         0.44 o
   3   4  17         16.83         16.23         1.54 o
   4   4  17          2.03          2.95         0.93 o
  -4   5  17          0.50          0.93         0.52 o
  -3   5  17         10.58          8.48         1.71 o
  -2   5  17          0.01          0.25         0.40 o
  -1   5  17          3.27          2.97         0.77 o
   0   5  17          9.19          6.80         1.13 o
   1   5  17         45.78         54.72         4.43 o
   2   5  17          6.76          6.68         0.92 o
   3   5  17         12.20         13.64         1.38 o
   4   5  17          2.13          1.82         0.63 o
  -4   6  17          0.52          0.09         0.31 o
  -3   6  17         12.70          9.28         1.41 o
  -2   6  17         28.95         27.32         3.38 o
  -1   6  17         14.68         13.81         1.37 o
   0   6  17         14.15          9.90         1.60 o
   1   6  17          2.62          3.53         0.88 o
   2   6  17          1.16          1.87         0.62 o
   3   6  17          9.17         14.75         1.43 o
   4   6  17          2.39          1.04         0.59 o
  -3   7  17          0.44          0.67         0.53 o
  -2   7  17          9.98          6.10         0.78 o
  -1   7  17         47.81         41.92         2.61 o
   0   7  17          1.49          3.46         0.84 o
   1   7  17          0.20          0.44         0.50 o
   2   7  17          2.72          1.06         0.43 o
   3   7  17          1.71          1.36         0.57 o
   4   7  17         12.14          9.61         1.44 o
  -3   8  17          3.65          3.85         0.90 o
  -2   8  17          1.56          1.14         0.41 o
  -1   8  17          4.05          3.22         0.62 o
   0   8  17          0.58          0.95         0.51 o
   1   8  17         13.08         10.76         1.22 o
   2   8  17         16.40         16.54         1.43 o
   3   8  17          0.21          0.54         0.40 o
   4   8  17          6.00          4.60         1.63 o
  -3   9  17          4.26          5.09         1.16 o
  -2   9  17          0.00          0.13         0.39 o
  -1   9  17         27.45         24.13         3.14 o
   0   9  17          0.12         -0.03         0.32 o
   1   9  17         27.23         21.61         1.77 o
   2   9  17          0.61          0.11         0.24 o
   3   9  17          0.43          0.52         0.53 o
  -3  10  17         40.20         41.71         3.04 o
  -2  10  17          1.59          1.12         0.41 o
  -1  10  17         38.60         40.02         4.16 o
   0  10  17          0.69          0.70         1.13 o
   1  10  17         12.87         11.74         2.13 o
   2  10  17          2.28          3.66         1.00 o
   3  10  17          0.85         -0.12         0.29 o
  -2  11  17         10.27          6.44         3.32 o
  -1  11  17         13.12          9.79         1.32 o
   0  11  17          3.19          2.12         0.57 o
   1  11  17          2.55          3.10         0.77 o
   2  11  17         19.36         13.97         3.12 o
   3  11  17         27.99         25.38         2.64 o
  -2  12  17          9.21          7.91         1.74 o
  -1  12  17         26.65         28.83         3.74 o
   0  12  17          5.14          3.20         1.23 o
   1  12  17        169.69        164.23        28.04 o
   2  12  17          0.08          0.04         0.37 o
  -1  13  17         76.62         98.19         6.70 o
   0  13  17          4.76          5.30         0.68 o
   1  13  17          0.59          0.12         0.29 o
   0  -5  18          3.59          4.11         0.90 o
  -1  -4  18          1.18          1.59         1.02 o
   0  -4  18          1.15          1.66         0.71 o
  -2  -3  18          1.25          1.31         0.96 o
  -1  -3  18          0.96          0.90         0.40 o
   0  -3  18         71.73         63.44         3.04 o
   1  -3  18          3.79          2.37         0.35 o
   2  -3  18         22.37         15.32         1.38 o
  -2  -2  18          9.47          9.81         1.10 o
  -1  -2  18         12.39         18.30         1.79 o
   0  -2  18          9.57         12.74         1.17 o
   1  -2  18          0.08          0.00         0.20 o
   2  -2  18         13.28          6.88         0.52 o
   3  -2  18          0.01         -0.16         0.35 o
  -3  -1  18          0.37         -0.09         0.38 o
  -2  -1  18          0.83          0.87         0.67 o
  -1  -1  18          0.47          1.69         0.64 o
   0  -1  18          0.06         -0.15         0.35 o
   1  -1  18          3.42          2.79         1.25 o
   2  -1  18          0.03          1.16         0.30 o
   3  -1  18          0.00          0.40         0.23 o
  -3   0  18          2.52          3.08         1.10 o
  -2   0  18          1.81          1.36         0.80 o
  -1   0  18          0.28          0.23         0.45 o
   0   0  18          7.47          8.38         0.96 o
   1   0  18          0.81          0.33         0.35 o
   2   0  18          3.54          4.31         0.48 o
   3   0  18          0.05         -0.02         0.22 o
  -3   1  18          1.10          0.53         0.57 o
  -2   1  18          0.69          0.70         0.73 o
  -1   1  18          0.01         -0.10         0.40 o
   0   1  18          4.21          5.96         0.59 o
   1   1  18          0.22          0.71         0.45 o
   2   1  18          0.64          0.15         0.27 o
   3   1  18          0.37          0.22         0.28 o
  -3   2  18          1.78          5.97         1.25 o
  -2   2  18          0.77          0.73         0.72 o
  -1   2  18          2.14          0.29         0.69 o
   0   2  18          7.73          5.21         0.57 o
   1   2  18          0.95          1.37         0.58 o
   2   2  18          1.80          1.13         0.36 o
   3   2  18          3.41          4.16         0.63 o
  -3   3  18          0.32          0.18         0.52 o
  -2   3  18          0.77          0.70         0.86 o
  -1   3  18          0.04          1.26         0.82 o
   0   3  18          2.39          3.77         0.79 o
   1   3  18         26.26         23.36         2.17 o
   2   3  18          8.51         18.17         1.23 o
   3   3  18          8.87          6.23         0.69 o
   4   3  18          5.62          9.44         1.26 o
  -3   4  18          0.43          0.90         0.68 o
  -2   4  18          3.58          4.11         1.22 o
  -1   4  18         57.40         57.45         3.31 o
   0   4  18         24.54         24.93         2.20 o
   1   4  18         50.28         52.41         3.83 o
   2   4  18          1.90          2.30         0.97 o
   3   4  18          0.01         -0.30         0.47 o
   4   4  18          0.04          0.58         0.64 o
  -3   5  18          6.18          8.03         1.26 o
  -2   5  18         30.03         39.92         3.79 o
  -1   5  18         26.72         24.56         1.85 o
   0   5  18          1.34          1.75         0.67 o
   1   5  18          1.24          1.34         0.64 o
   2   5  18          9.12         12.23         1.24 o
   3   5  18          0.65          0.25         0.39 o
   4   5  18          3.88          6.88         1.32 o
  -3   6  18         12.05          7.95         1.32 o
  -2   6  18          0.05          0.28         0.30 o
  -1   6  18          2.43          4.51         0.88 o
   0   6  18          0.11          0.52         0.50 o
   1   6  18          3.37          2.76         0.99 o
   2   6  18          0.74          0.46         0.34 o
   3   6  18          5.80         10.61         1.20 o
  -3   7  18          6.91          6.36         0.81 o
  -2   7  18          0.38          0.50         0.39 o
  -1   7  18          0.76          2.79         0.80 o
   0   7  18         35.40         36.66         2.75 o
   1   7  18          8.19         11.33         1.53 o
   2   7  18          1.38          0.90         0.42 o
   3   7  18          3.97          5.49         0.94 o
  -3   8  18          6.02          9.71         2.15 o
  -2   8  18          0.01          0.25         0.25 o
  -1   8  18          7.04          5.39         0.76 o
   0   8  18          0.28          0.16         0.45 o
   1   8  18          0.03          0.19         0.39 o
   2   8  18         12.00         10.92         1.31 o
   3   8  18          0.09          0.28         0.28 o
  -2   9  18         36.98         39.01         2.86 o
  -1   9  18          0.29          0.24         0.29 o
   0   9  18          2.20          3.09         0.54 o
   1   9  18          2.50          1.17         0.43 o
   2   9  18          0.10          0.07         0.23 o
   3   9  18          0.36          0.04         0.34 o
  -2  10  18          4.10          3.60         0.81 o
  -1  10  18          0.33         -0.22         0.59 o
   0  10  18         11.53         18.72         2.53 o
   1  10  18          3.53          2.29         0.95 o
   2  10  18          5.90          8.55         1.47 o
   3  10  18          0.05          0.20         0.35 o
  -1  11  18          0.06          0.61         0.65 o
   0  11  18          4.44          6.10         1.35 o
   1  11  18          3.16          5.18         1.22 o
   2  11  18          2.42          4.32         0.91 o
  -1  12  18         10.64          9.03         1.35 o
   0  12  18          0.26          0.35         0.57 o
   1  12  18          0.09          0.16         0.47 o
  -1  -3  19          0.17         -0.09         0.53 o
   0  -3  19          0.68          0.29         0.47 o
  -1  -2  19          0.29          0.59         0.35 o
   0  -2  19          1.21          1.81         0.43 o
   1  -2  19          7.71         10.04         1.07 o
  -2  -1  19          0.09          0.29         0.42 o
  -1  -1  19          4.43          6.52         0.89 o
   0  -1  19          0.33          0.11         0.29 o
   1  -1  19          0.02          0.08         0.43 o
   2  -1  19          0.63          0.90         0.50 o
  -2   0  19          1.81          3.73         0.89 o
  -1   0  19          1.83          2.38         1.10 o
   0   0  19          1.06          0.31         0.34 o
   1   0  19          0.11          0.10         0.32 o
   2   0  19          0.01          0.60         0.27 o
  -2   1  19          0.02          0.30         0.53 o
  -1   1  19          4.53          4.29         1.51 o
   0   1  19          0.64          1.29         0.68 o
   1   1  19          0.77          0.17         0.35 o
   2   1  19          1.07          0.90         0.28 o
   3   1  19         18.43         16.52         0.96 o
  -2   2  19          1.44          1.30         0.79 o
  -1   2  19          0.26          0.81         0.66 o
   0   2  19          3.83          4.13         1.03 o
   1   2  19          1.83          3.14         0.65 o
   2   2  19          0.25         -0.24         0.24 o
   3   2  19          0.27          4.14         0.61 o
  -3   3  19         18.77         26.76         2.35 o
  -2   3  19          8.22         11.36         1.70 o
  -1   3  19          4.35          3.15         0.98 o
   0   3  19          3.89          4.38         0.72 o
   1   3  19          0.24          0.34         0.42 o
   2   3  19          2.42          3.08         0.43 o
   3   3  19          1.26          5.38         0.70 o
  -3   4  19         18.21         31.46         2.51 o
  -2   4  19          7.41          9.30         1.54 o
  -1   4  19         30.37         23.20         1.48 o
   0   4  19          0.72          0.24         0.48 o
   1   4  19          0.31          0.44         0.55 o
   2   4  19          5.65         10.73         1.47 o
   3   4  19         15.73         28.35         1.91 o
  -2   5  19          0.30          0.57         0.58 o
  -1   5  19          0.60          0.14         0.27 o
   0   5  19          0.07          0.66         0.47 o
   1   5  19          7.89          8.88         1.20 o
   2   5  19          8.32          4.01         0.60 o
   3   5  19          8.34          7.29         0.88 o
  -2   6  19          2.90          7.89         2.11 o
  -1   6  19          2.61          2.49         0.49 o
   0   6  19          3.51          3.10         0.72 o
   1   6  19         16.45         16.44         1.89 o
   2   6  19          0.31          0.71         0.48 o
   3   6  19          0.83          2.55         0.51 o
  -2   7  19          0.33          0.29         0.20 o
  -1   7  19          4.15          1.95         0.51 o
   0   7  19          0.34          0.26         0.39 o
   1   7  19          0.01         -0.19         0.42 o
   2   7  19          1.12          0.97         0.48 o
   3   7  19          9.14         13.19         1.38 o
  -2   8  19          1.78          0.59         0.27 o
  -1   8  19          0.99          1.22         0.41 o
   0   8  19          3.29          3.29         0.61 o
   1   8  19          0.21          0.36         0.38 o
   2   8  19          1.64          0.96         0.51 o
  -1   9  19          2.84          2.97         0.88 o
   0   9  19          0.00          0.31         0.36 o
   1   9  19          1.01          3.10         0.48 o
   2   9  19          5.41         10.45         1.63 o
  -1  10  19         57.68         67.69         5.19 o
   0  10  19          0.41          0.73         0.67 o
   1  10  19          0.46          0.32         0.80 o
   2  10  19          0.09          1.53         0.66 o
   0  11  19          0.32         -0.33         0.55 o
   1  11  19          0.10          0.60         0.55 o
   0  -1  20          2.57          4.29         1.06 o
  -1   0  20          2.92          5.08         0.85 o
   0   0  20          3.02          3.87         0.88 o
   1   0  20          0.07          0.20         0.64 o
  -1   1  20          1.22          2.44         1.00 o
   0   1  20          0.30          0.44         0.58 o
   1   1  20          0.00          0.04         0.47 o
   2   1  20          9.00         11.77         1.50 o
  -2   2  20         30.05         28.69         2.36 o
  -1   2  20          3.03          1.61         0.67 o
   0   2  20          4.08          7.44         1.48 o
   1   2  20          2.07          2.31         0.48 o
   2   2  20          3.59          0.76         0.69 o
  -2   3  20          9.81         15.17         1.75 o
  -1   3  20          3.53          8.05         1.53 o
   0   3  20          9.56          7.56         1.31 o
   1   3  20          3.81          4.41         0.70 o
   2   3  20          0.11          4.37         1.34 o
  -2   4  20          1.10          0.30         0.44 o
  -1   4  20          8.41         17.76         3.23 o
   0   4  20         59.01         66.06         4.74 o
   1   4  20         22.32         29.73         2.12 o
   2   4  20          6.30          3.15         0.94 o
  -2   5  20          8.64          6.99         1.20 o
  -1   5  20         29.08         38.52         3.82 o
   0   5  20         54.04         65.07         3.58 o
   1   5  20          5.06          4.33         0.78 o
   2   5  20          3.71          8.50         1.55 o
  -1   6  20          0.03          0.34         0.36 o
   0   6  20          7.15          4.16         0.69 o
   1   6  20          6.43          8.75         1.20 o
   2   6  20          8.74          7.44         1.43 o
  -1   7  20          2.09          6.34         1.01 o
   0   7  20          0.12          0.36         0.40 o
   1   7  20          0.19          0.67         0.41 o
   2   7  20         11.88         19.06         2.08 o
  -1   8  20          3.79          0.86         0.47 o
   0   8  20          0.00          0.26         0.36 o
   1   8  20          1.51          0.56         0.33 o
   0   9  20          3.35          8.09         1.27 o
   1   9  20          1.04          1.33         0.96 o
   0   3  21         22.14         33.54         3.09 o
   0   4  21          0.87          3.34         0.93 o
   0   5  21          2.24          0.62         0.57 o
                                                
